# Supplementary material for: microRNA Expression Profile of Purified Alveolar Epithelial Type II Cells
Source: Genes (Basel). 2022 Aug 10;13(8):1420. doi: 10.3390/genes13081420 (PMC9407429; doi:10.3390/genes13081420)
Supplement: Supplementary file 1 [file genes-13-01420-s001.zip]

Archive with 2 entries (2 files):
- Table S1 - Upstream regulators.xls
- Table S2 - ATII miR expression profile.xls
