# Supplementary material for: microRNA Expression Profile of Purified Alveolar Epithelial Type II Cells
Source: Genes (Basel). 2022 Aug 10;13(8):1420. doi: 10.3390/genes13081420 (PMC9407429; doi:10.3390/genes13081420)
Supplement: Supplementary file 1 [file genes-13-01420-s001.zip › Table S1 - Upstream regulators.xls]

## Sheet: Tab. E1
Table 1. List of upstream regulators for target mRNAs of ATII microRNAs. This list contains upstream regulators identified for the set of 662 target mRNAs with experimentally observed interactions to 40 ATII cell microRNAs based on Ingenuity® microRNA target filter results.
Upstream Regulator	Molecule Type	p-value of overlap	Target molecules in dataset
miR-16-5p (and other miRNAs w/seed AGCAGCA)	mature microRNA	6.62e-82	ABCF2,ABHD10,ACP2,ACTR1A,ACVR2A,ADAMTS1,ADSS,ANAPC16,ANKRD13B,AP2A1,APLN (includes EG:30878),APP,ARHGDIA,ARL2,ASXL2,ATG9A,BACE1,BCL2,BCL2L2,BDNF,BMI1,C14orf109,C17orf80,C1orf56,C2orf43,C2orf74,C4orf27,CA12,CACNA2D1,CADM1,CAPRIN1,CARD8,CBFB,CCDC111,CCDC76,CCND1,CCND2,CCND3,CCNE1,CD69,CDC14B,CDC25A,CDK5RAP1,CDK6,CDX2,CENPJ,CEP63,CFL2,CHORDC1,CLDN12,COL4A1,CREBL2,CRHBP,CRIM1,CSHL1,CTNNBIP1,CYP1B1,DI…
miR-30c-5p (and other miRNAs w/seed GUAAACA)	mature microRNA	6.88e-47	ACTR1A,ACVR1,ADAM9,ADPGK,ANPEP,AP2A1,ARHGEF3,ARID3A,ARID4B,ATG2B,ATP2A2,ATRX,BCL2,BCL2L11,BCL6,BDNF,BECN1,BMI1,BNIP3L,C12orf23,C1orf56,C9orf86,CBFB,CDCP1,CEP72,CFL2,CHD1,CHORDC1,CMTM4,CNOT6,COL5A2,CPNE8,CTGF,DCP2 (includes EG:167227),DDIT4,DNMT3A,DNMT3B,DOCK7,E2F3,EFNA3,ELMOD2,ERBB4,ERRFI1,F2,FAM69A,FNDC3B,FOXO3,FRG1,FXR2,FYCO1,GALNT1,GALNT7,GNAI2,GPD2,GRIA2,GTF2H1,HACE1,HNRNPM,HOXA11,IDH1,IFRD1,…
TGFB1	growth factor	1.7e-43	ACVR1,ADORA2B,AKT1,ALOX5AP,ANPEP,APLN (includes EG:30878),APP,BACE1,BAMBI,BBC3,BCL2,BCL2L11,BCL6,BDNF,BECN1,BMF,BMI1,BMP7,BNIP3L,C21orf33,CADM1,CAPRIN1,CAV2,CBFB,CCNA2,CCND1,CCND2,CCND3,CCNE1,CCR5,CD44 (includes EG:100330801),CD46,CD69,CD83,CDC25A,CDK1,CDK4,CDKN1A,CDKN1B,CDKN1C,CDKN2A,CENPF,CHD1,COL1A1 (includes EG:1277),COL1A2,COL3A1,COL4A1,COL4A2 (includes EG:12827),CSF1 (includes EG:12977),CTG…
miR-302d-3p (and other miRNAs w/seed AAGUGCU)	mature microRNA	2.45e-41	ADAM9,ADORA2B,AJUBA,AKT1,ANKRD13B,ANKRD52,APP,AQP4,ARHGEF3,ARID4B,ASXL2,BAMBI,BAZ1A,BCL2L11,BCL6,BMPR2,BNIP3L,C12orf23,C2orf18,C9orf78,CA12,CCND1,CCND2,CD24,CD44 (includes EG:100330801),CD46,CD83,CDK11A/CDK11B,CDK19,CDK6,CDKN1A,CENPF,CFL2,CMTM4,CNOT6,COL4A2 (includes EG:12827),CORO2B,CRHBP,CRIM1,CXCL12 (includes EG:20315),CYB5R4,DKK1,DMTF1,DUSP2,E2F1,E2F2,EGFR,ERBB3 (includes EG:13867),ERBB4,ESR1…
EGF	growth factor	1.29e-40	AKT1,ANPEP,ATP2A2,AURKB,BAK1,BBC3,BCL2,BRCA1,CCND1,CCND2,CCND3,CCNE1,CD44 (includes EG:100330801),CDK1,CDKN1A,CDKN1B,CDX2,COL1A1 (includes EG:1277),COL1A2,COL3A1,CTGF,CYR61,DIO3,E2F1,E2F3,EGFR,EGR2,ERBB2,ERRFI1,ESR1,ETS1,FGF2,FN1,FOS,GFPT1,HES1 (includes EG:15205),HIF1A,HMOX1,HNRNPK,ICAM1,ID1,ID2,IDH1,IGFBP3,IGFBP5,IL10,IL8,IRS1,ITGA2,JUN,KRAS,KRT19 (human),MCL1,MMP1 (includes EG:300339),MMP13,MM…
beta-estradiol	chemical - endogenous mammalian	3.34e-38	ACVR2A,ANPEP,BAK1,BAZ1A,BCL2,BCL2L11,BCL6,BDNF,BMPR1B,BMPR2,BNIP2,BNIP3L,BRCA1,CA12,CAV2,CCNA2,CCND1,CCND2,CCND3,CCNE1,CCR5,CD24,CD276,CD44 (includes EG:100330801),CD69,CDC25A,CDK1,CDK11A/CDK11B,CDKN1A,CDKN1B,CDKN1C,COL1A1 (includes EG:1277),COL1A2,COL3A1,CTGF,CXCL12 (includes EG:20315),CYP1A1 (includes EG:13076),CYP1B1,CYR61,DDIT4,DKK1,E2F1,E2F2,E2F3,EGFR,EGR2,ERBB2,ERBB3 (includes EG:13867),ERB…
TP53 (includes EG:22059)	transcription regulator	1.36e-37	ACP2,AKT1,APP,AURKB,BAK1,BAP1,BBC3,BCL2,BCL2L11,BRCA1,CASP6,CCNA2,CCND1,CCND2,CCND3,CCNE1,CD44 (includes EG:100330801),CDC25A,CDK1,CDK4,CDKN1A,CDKN1B,CDKN2A,CENPF,COL1A1 (includes EG:1277),COL1A2,COL3A1,COL4A1,COL5A2,CSF1 (includes EG:12977),CTGF,CXCL12 (includes EG:20315),CYP1A1 (includes EG:13076),CYR61,DDIT4,DHFR,DICER1,DKK1,DUSP2,DYRK1A,E2F1,EGFR,ERBB2,ESR1,FAM3C,FBXW7,FEN1,FGF2,FN1,FOS,FOXO1…
ERBB2	kinase	2.23e-36	ADIPOR2,AKT1,AKT2,BACE1,BCL2,BMP7,BNIP2,CADM1,CCNA2,CCND1,CCND2,CCND3,CDC25A,CDK1,CDK6,CDKN1A,CDKN1B,CDKN2A,CENPF,COL1A1 (includes EG:1277),COL3A1,COL4A1,COL5A2,CTGF,CXCL12 (includes EG:20315),EGFR,ERBB2,ERBB3 (includes EG:13867),ERBB4,ESR1,FEN1,FGF7,FN1,FOS,FOXO1,GPAM,GPD2,HES1 (includes EG:15205),HIF1A,HIST1H4A (includes others),HMGA2,HNRNPK,HSPA1A/HSPA1B,ID1,ID2,IDH1,IGF2R,IGFBP3,IGFBP5,ITGA2,…
tretinoin	chemical - endogenous mammalian	3.58e-36	AKT1,ANPEP,APLN (includes EG:30878),APP,ATP2A2,BAMBI,BCL2,BCL6,BMPR1B,BMPR2,BNIP3L,BRCA1,CASP6,CASP7,CBFB,CCDC76,CCNA2,CCND1,CCND2,CCND3,CCNE1,CCR5,CDC42,CDK4,CDK6,CDKN1A,CDKN1B,CDKN2A,CDX2,CEBPG,COL1A1 (includes EG:1277),COL1A2,COL3A1,COL4A1,COL4A2 (includes EG:12827),CTGF,CYP1A1 (includes EG:13076),CYR61,DIO3,EGFR,EIF4E,ERRFI1,ETS1,FGFR1,FN1,FOS,FRAT2,GAS7,GATA6,GCA,GFM1,HES1 (includes EG:15205…
IGF1	growth factor	5.23e-36	AKT1,ANPEP,APP,BBC3,BCL2,BDNF,BRCA1,CCNA2,CCND1,CCND2,CCND3,CCNE1,CD44 (includes EG:100330801),CDK1,CDK4,CDKN1A,CDKN1B,COL1A1 (includes EG:1277),CSF1 (includes EG:12977),CTGF,CYR61,DDIT4,E2F1,EGR2,EIF4E,ESR1,FBXO32,FGFR1,FN1,FOS,FOXO1,GPD1,GPD2,HIF1A,HMGA1,ICAM1,ID2,IGFBP3,IGFBP5,IL10,IL8,IRS1,IRS2,ITGA5,JUN,MCL1,MMP1 (includes EG:300339),MMP13,MYB,MYC,NEFM,ODC1,PBK,PLAU,PPARG,PPP3CA,PTEN,RELA,RU…
TNF	cytokine	1.69e-34	ADORA2B,AICDA,ALOX5AP,ANPEP,APLN (includes EG:30878),APP,ATP2A2,BACE1,BBC3,BCL2,BCL2L11,BCL2L2,BCL6,BDNF,C21orf33,CARD8,CASP6,CASP7,Ccl6,CCND1,CCND2,CCND3,CCR5,CD44 (includes EG:100330801),CD69,CD83,CDC42,CDK4,CDKN1A,CDKN2A,CEBPG,COL15A1,COL1A1 (includes EG:1277),COL1A2,COL3A1,CSF1 (includes EG:12977),CTGF,CXCL12 (includes EG:20315),CYP1A1 (includes EG:13076),CYP1B1,CYR61,DKK1,DUSP2,E2F1,EGFR,EGR…
EGFR	kinase	8.4e-34	BCL2,BCL2L11,BCL6,CCND1,CDCP1,CDK1,CDK4,CDK6,CDKN1A,CDKN1B,CDKN2A,COL1A1 (includes EG:1277),COL3A1,COL5A2,CTGF,CXCL12 (includes EG:20315),E2F1,E2F2,E2F3,EGFR,ERBB2,ERBB3 (includes EG:13867),FBN1,FGF7,FOS,HMGA2,HNRNPK,ICAM1,ID1,IGFBP3,IGFBP5,IL8,ITGA2,JUN,MARCKS,MCL1,MET,MMP1 (includes EG:300339),MMP13,MMP9,MYBL2,MYC,NOTCH1,PLAU,PLCG1,PLK1,PTEN,PTGS2,RB1,RUNX1,RUNX2,SERPINE2,STAT3,THBS1,VEGFA,VIM,…
FGF2	growth factor	1.53e-33	AKT1,ANPEP,BCL2,BCL6,BDNF,CBFB,CCND1,CCND2,CCND3,CDC25A,CDKN1A,CDKN1B,CDX2,COL1A1 (includes EG:1277),COL1A2,COL3A1,CSF1 (includes EG:12977),CXCL12 (includes EG:20315),CYR61,DIO3,EGFR,ERRFI1,ETS1,FGF2,FGFR1,FN1,FOS,FOXO1,FOXO3,HIF1A,ICAM1,ID3 (includes EG:15903),IGFBP3,IGFBP5,IRS1,ITGA5,JUN,KRAS,MEOX2,MET,MMP1 (includes EG:300339),MMP13,MMP9,NOTCH1,NOTCH4,NR4A2,ODC1,PLAU,PPARG,PTGS2,RB1,RUNX2,SPAR…
LY294002	chemical - kinase inhibitor	1.69e-32	ADAMTS1,ADIPOR2,AKT1,ANPEP,BAK1,BCL2,BCL2L11,BCL6,CCNA2,CCND1,CCND2,CCND3,CCNE1,CD69,CD83,CDK4,CDK6,CDKN1A,CDKN1B,CDKN2A,COL1A1 (includes EG:1277),COL1A2,CTGF,CYR61,DHFR,EGFR,EGR2,ERBB3 (includes EG:13867),ESR1,ETS1,FEN1,FGF2,FGF7,FN1,FOS,GPD1,GPD2,HERPUD1,HES1 (includes EG:15205),HIF1A,HIST1H4A (includes others),HMOX1,ICAM1,IGFBP3,IGFBP5,IL10,IL1RN,IL8,IRS1,IRS2,JUN,KRAS,LAMB3,LAMC2,MAP2K4,MCL1,…
PTEN	phosphatase	2.01e-31	ABTB1,AKT1,ARHGDIA,AURKB,BBC3,BCL2,BCL2L11,CA12,CASP7,CCND1,CCND3,CCNE1,CDC25A,CDK4,CDK6,CDKN1A,CDKN1B,CDKN2A,DHFR,DYRK1A,EGR2,ERBB3 (includes EG:13867),ESR1,ETS1,FOS,FOXO1,FOXO3,HIF1A,HMGA2,HOXA11,HSPA1A/HSPA1B,IFRD1,IGFBP3,IGFBP5,IL10,IL8,IRS2,KRT19 (human),LOC100505793/SRSF10,MAPK14,MAT2A,MCL1,MEF2D,MET,MMP9,MTOR,MYBL2,MYC,NR4A2,PDCD4,PDPK1,PGM1,PIK3R1,PLAU,PLK1,PPARG,PTEN,PTGS2,PTPRK,RAD51C,R…
PD98059	chemical - kinase inhibitor	7.22e-31	ANPEP,BCL2,BCL2L11,BCL6,BDNF,BECN1,CCNA2,CCND1,CCND2,CCNE1,CD44 (includes EG:100330801),CD69,CD83,CDC25A,CDKN1A,CDKN1B,CDKN2A,COL1A1 (includes EG:1277),COL1A2,COL3A1,COL4A1,CTGF,CYP1A1 (includes EG:13076),CYP1B1,DIO3,E2F1,E2F2,E2F3,EGFR,EGR2,ERBB2,ERRFI1,ETS1,FGF2,FN1,FOS,FURIN,GAS7,GFPT1,HIF1A,HMGA2,HMOX1,ICAM1,ID3 (includes EG:15903),IGFBP3,IL10,IL1RN,IL8,ITGA2,JUN,KRT19 (human),MCL1,MET,MMP1 (…
Pdgf (complex)	complex	4.67e-30	AKT1,BCL2,CCND1,CCND2,CD44 (includes EG:100330801),CDK6,CDKN1A,CDKN1B,COL4A1,DIO3,EGFR,EIF4E,ERRFI1,FGF2,FOS,HIF1A,HMOX1,ICAM1,IRS2,ITGA5,JUN,MEOX2,MMP1 (includes EG:300339),MYC,NOTCH1,NR4A2,ODC1,PLAU,PPARG,PTGS2,SPARC,TGFB3,TIMP3,TP53 (includes EG:22059),VEGFA
E2F1	transcription regulator	6.27e-30	ACTR1A,AURKB,BAK1,BBC3,BCL2,BCL2L11,BMI1,BRCA1,CASP6,CASP7,CCDC76,CCNA2,CCND1,CCND3,CCNE1,CDC25A,CDK1,CDK4,CDKN1A,CDKN1B,CDKN2A,CTNNBIP1,DHFR,DIRAS3,E2F1,E2F2,E2F3,FEN1,FGF2,FGFR1,FOS,HES1 (includes EG:15205),HIST1H4A (includes others),HNRNPK,HSP90B1,HSPA1A/HSPA1B,ICAM1,ID3 (includes EG:15903),IRS1,IRS2,MAP2K7,MAPK14,MCL1,MMP1 (includes EG:300339),MSH2,MYB,MYBL2,MYC,NCL,NCOA3,PHB,PIK3R1,PPT2 (inc…
HRAS	enzyme	8.22e-30	AKT1,APP,ATP2A2,AURKB,BAK1,BCL2,BCL2L11,CCNA2,CCND1,CCND2,CCND3,CCNE1,CD24,CD44 (includes EG:100330801),CD69,CDC25A,CDK1,CDK4,CDKN1A,CDKN1B,CDKN2A,COL1A1 (includes EG:1277),COL1A2,COL3A1,COL4A1,COL5A2,CSF1 (includes EG:12977),CTGF,CXCL12 (includes EG:20315),CYP1A1 (includes EG:13076),DMTF1,DNMT3B,E2F1,EGFR,ETS1,FGF2,FN1,FOS,FURIN,HIF1A,HMOX1,ICAM1,ID2,IGFBP5,IL8,ITGA5,JUN,KRAS,KRT19 (human),MET,M…
phorbol myristate acetate	chemical drug	1.3e-29	ADAM9,ADAMTS1,AKT1,APP,ATP2A2,AURKB,BAK1,BCL2,BDNF,BECN1,BMP7,BNIP3L,CAV2,CCNA2,CCND1,CCND2,CCND3,CD276,CD44 (includes EG:100330801),CD69,CDC42,CDK1,CDK4,CDKN1A,CDKN1B,CDKN2A,CRHBP,CSF1 (includes EG:12977),CTGF,CYP1A1 (includes EG:13076),CYR61,DIO3,DUSP2,E2F1,E2F3,EGFR,EGR2,EIF4E,ERBB2,ERBB4,ERRFI1,ESR1,ETS1,FGF2,FOS,FURIN,GNAI2,HES1 (includes EG:15205),HIF1A,HIST1H4A (includes others),HMGA1,HMGA…
lipopolysaccharide	chemical drug	1.59e-29	ACVR1,ACVR2A,ADORA2B,AICDA,ALOX5AP,APP,ARHGEF3,ATP2A2,AURKB,BACE1,BCL2,BCL2L11,BCL6,BDNF,BECN1,CASP7,CCND1,CCND2,CCNE1,CCR5,CD276,CD44 (includes EG:100330801),CD46,CD69,CD83,CDK4,CDKN1A,COL1A1 (includes EG:1277),COL1A2,COL3A1,COL4A1,COL4A2 (includes EG:12827),COL5A2,COL5A3,CSF1 (includes EG:12977),CTGF,CXCL12 (includes EG:20315),CYP1A1 (includes EG:13076),DUSP2,E2F1,EGR2,F2,FBN1,FGF2,FN1,FOS,FURI…
TP63	transcription regulator	3.61e-29	ADAMTS1,BBC3,BCL2L11,BMP7,BRCA1,CCNA2,CCND1,CCND2,CCND3,CDC42,CDK1,CDK6,CDKN1A,COL4A1,CYR61,DDIT4,DICER1,DKK1,FBN1,FN1,FOS,HBP1,HES1 (includes EG:15205),HMGA2,ID1,IGFBP3,IL8,ITGA2,KIF23,LIN28A,MMP13,MYB,MYC,NOTCH1,PAK1,PERP,PHC2,PLAU,PTEN,PTPN12,RELA,RUNX1,SLC7A11,STX1A,TAGLN,THBS1,TIMP3,TNFRSF10B,TP63,TPM1 (includes EG:22003),VEGFA,WEE1,WNT5A
AGT	growth factor	4.65e-29	ADORA2B,APLN (includes EG:30878),BCL2,BRCA1,CCND1,CCND2,CCND3,CCNE1,CD44 (includes EG:100330801),CDC25A,CDK1,CDK4,CDKN1A,CDKN1B,CDKN2A,COL1A1 (includes EG:1277),COL1A2,COL3A1,COL4A1,CTGF,EGFR,ERRFI1,ETS1,FGF2,FGF7,FN1,FOS,FOXO3,FRAT2,GATA6,GFPT1,HES1 (includes EG:15205),HIF1A,HMOX1,HSPA1A/HSPA1B,ICAM1,ID3 (includes EG:15903),IDH1,IGFBP3,IGFBP5,IL8,ITGA2,ITGA5,JUN,LATS2,MAP2K7,MMP9,MYB,MYC,NOTCH4,…
curcumin	chemical drug	2.7e-28	APP,AQP4,BCL2,BCL2L11,CCND1,CCND2,CCND3,CDC14B,CDK1,CDK4,CDK6,CDKN1A,CDKN1B,COL1A1 (includes EG:1277),COL1A2,CTGF,CYP1A1 (includes EG:13076),EGFR,EIF4E,ERBB2,ETS1,FOS,HIF1A,HMOX1,HSP90B1,HSPA1A/HSPA1B,ICAM1,IGFBP5,IL10,IL8,IRS1,JUN,MCL1,MMP1 (includes EG:300339),MMP13,MMP9,MTOR,MYC,NOTCH1,NOTCH2,PAK1,PLAU,PPARG,PTGS2,RELA,RUNX2,SP1,SPTLC1,STAT3,TGFBR2,TIMP3,TNFRSF10B,TP53 (includes EG:22059),WEE1
wortmannin	chemical - kinase inhibitor	2.64e-27	AKT1,ANPEP,BCL2,BCL2L11,CCND2,CCND3,CD44 (includes EG:100330801),CDKN1A,CDKN1B,CDKN2A,COL1A1 (includes EG:1277),COL1A2,COL3A1,CSF1 (includes EG:12977),CTGF,E2F1,E2F2,E2F3,ERBB3 (includes EG:13867),ESR1,FN1,FOS,GPD1,HIF1A,HMOX1,ICAM1,IL10,IL8,IRS1,IRS2,JUN,KRAS,MCL1,MMP9,MYC,NT5E,PDPK1,PLAU,PTGS2,RHOA,SP1,TP53 (includes EG:22059),TPI1,TPM1 (includes EG:22003),VEGFA
P38 MAPK	group	2.97e-27	AQP4,BBC3,BCL2,BDNF,BNIP3L,CCND1,CCND2,CCNE1,CD44 (includes EG:100330801),CD69,CD83,CDKN1A,CDKN2A,CDX2,COL3A1,CTGF,CXCL12 (includes EG:20315),CYP1A1 (includes EG:13076),DIO3,EGR2,ETS1,FADD,FBXO32,FN1,FOS,HBP1,HIF1A,HMOX1,ICAM1,ID3 (includes EG:15903),IGFBP5,IL10,IL1RN,IL8,JUN,KLF13,MMP1 (includes EG:300339),MMP13,MMP9,MYC,NFATC2,PLAU,PPM1D,PTEN,PTGS2,PTPN12,RB1,RUNX1,RUNX2,SMAD3,THBS1,TNFRSF10B,T…
miR-125b-5p (and other miRNAs w/seed CCCUGAG)	mature microRNA	5.13e-27	ABTB1,ADAM9,ADAMTS1,AJUBA,ANAPC16,ANKRD13B,ANPEP,APLN (includes EG:30878),ARID3A,ARID3B,ATAT1,ATP6AP1L,B3GALT4,BAK1,BAP1,BBC3,BCL2,BCL2L2,BMF,BMPR1B,BMPR2,C2orf43,C9orf86,CA12,CARD8,CASP6,CASP7,CBFB,CBLN2,CBX7,CCNA2,CCR5,CD69,CDC14B,CDC25A,CDK19,CDK6,CDKN2A,CEBPG,CYP1A1 (includes EG:13076),DDX19B,DHFR,DICER1,DIO3,DUS1L,E2F2,E2F3,ELAVL1,ENTPD4,ERBB2,ERBB3 (includes EG:13867),ERBB4,ETS1,FAM19A1,FGF…
SP1	transcription regulator	5.23e-27	BACE1,BBC3,BCL2,BDNF,BNIP3L,C1QBP,CCNA2,CCND1,CCND2,CCND3,CDK1,CDK4,CDK6,CDKN1A,CDKN1B,CDKN2A,COL1A1 (includes EG:1277),COL1A2,CTGF,CXCL12 (includes EG:20315),DHFR,E2F1,EGFR,ESR1,FGF2,FN1,FOS,GNAI2,GRIA2,HDAC4,HIF1A,HIST1H4A (includes others),HMGA1,HMOX1,HSPA1A/HSPA1B,IGFBP3,IL10,IL8,ITGA2,JUN,KIT,MARCKS,MAT2A,MCL1,MECP2,MEOX2,MET,MMP1 (includes EG:300339),MMP9,MYBL1,MYBL2,MYC,PLAU,PTGS2,RB1,RECK…
hydrogen peroxide	chemical - endogenous mammalian	5.67e-27	ADAM9,APP,BAK1,BBC3,BCL2,BCL2L11,BRCA1,CCNA2,CCND1,CCND3,CCR5,CDK1,CDKN1A,CDKN1B,CDKN2A,CEBPG,COL1A1 (includes EG:1277),COL1A2,CSF1 (includes EG:12977),CYP1A1 (includes EG:13076),DDIT4,DKK1,DUSP2,EGFR,ETS1,FBXO32,FGF2,FN1,FOS,HIF1A,HMOX1,HSPA1A/HSPA1B,ICAM1,ID3 (includes EG:15903),IL8,INSIG1,IRS1,ITGA2,JUN,KIT,MAPK14,MMP1 (includes EG:300339),MMP13,MYC,ODC1,PDCD4,PPARG,PPM1D,PTEN,PTGS2,RUNX2,SIRT…
dexamethasone	chemical drug	1.23e-26	ADAMTS1,AKT1,ALOX5AP,APLN (includes EG:30878),APP,ARHGDIA,ATP2A2,BACE1,BAK1,BBC3,BCL2,BCL2L11,BCL2L2,BCL6,BDNF,BRCA1,CASP6,CCNA2,CCND1,CCND2,CCND3,CCNE1,CD44 (includes EG:100330801),CD69,CD83,CDK4,CDKN1A,CDKN1B,CDKN1C,CDKN2A,COL15A1,COL1A1 (includes EG:1277),COL4A1,COL4A2 (includes EG:12827),CRHBP,CSF1 (includes EG:12977),CTGF,CXCL12 (includes EG:20315),CYP1A1 (includes EG:13076),DDIT4,DHFR,EGFR,…
HGF	growth factor	2.14e-26	ADAMTS1,AKT1,AURKB,BCL2,CCND1,CD44 (includes EG:100330801),CD46,CDC25A,CDK1,CDKN1A,CDKN1B,CDKN2A,CENPF,COL1A2,CSF1 (includes EG:12977),CTGF,CYR61,DYRK1A,ERRFI1,ETS1,FAM3C,FEN1,FGF16,FGF7,FN1,FOS,GPSM2,HES1 (includes EG:15205),HMOX1,ICAM1,IGFBP3,IL10,IL8,INSIG1,ITGA2,KRT19 (human),LAMC2,MAPK14,MAT2A,MCL1,MEOX2,MET,MMP1 (includes EG:300339),MMP13,MMP9,MYC,NR4A2,PHB,PKMYT1,PLAU,PLK1,PPP2R2A,PRC1 (in…
MYC	transcription regulator	2.4e-26	AKT1,APP,AURKB,BBC3,BCL2,BCL6,BDNF,BMI1,BRCA1,C1QBP,Ccl6,CCNA2,CCND1,CCND2,CCND3,CCNE1,CD44 (includes EG:100330801),CD69,CDC25A,CDK1,CDK11A/CDK11B,CDK4,CDK6,CDKN1A,CDKN1B,CDKN2A,COL15A1,COL1A1 (includes EG:1277),COL1A2,COL3A1,COL4A1,COL4A2 (includes EG:12827),COL5A2,DKK1,E2F1,E2F2,E2F3,EGR2,EIF4E,ERBB2,F2,FBN1,FBXO32,FN1,FOS,GATA6,HIF1A,HIST1H4A (includes others),HMGA1,HMOX1,HSPA14,HSPA1A/HSPA1B,…
VEGFA	growth factor	8.02e-26	ADAMTS1,AKT1,ANPEP,BCL2,CBFB,CCND1,CCNE1,CDKN1A,CDKN1B,CDKN2A,COL1A1 (includes EG:1277),CTGF,CXCL12 (includes EG:20315),CYR61,E2F1,E2F2,E2F3,ETS1,FGF2,FGFR1,FN1,FOS,GRIA2,HMOX1,ICAM1,ID1,ID3 (includes EG:15903),IGFBP5,IL8,ITGA2,MCL1,MDH2 (includes EG:17448),MEOX2,MMP1 (includes EG:300339),MMP13,MMP9,NOTCH1,PLAU,PTGS2,RUNX2,SDHD,SET,SOD2,SPARC,THBS1,TP53 (includes EG:22059),TXN2,VEGFA
estrogen receptor	group	9.04e-26	AKT2,BCL2,BDNF,BMP7,CAV2,CCND1,CCND2,CD24,CD44 (includes EG:100330801),COL4A1,COL4A2 (includes EG:12827),CTGF,CYP1A1 (includes EG:13076),DICER1,EGFR,ERBB2,ERBB3 (includes EG:13867),ERBB4,ETS1,FGFR1,FN1,FOS,HSPA1A/HSPA1B,ICAM1,IL8,IRS1,JUN,KRT19 (human),KRT7,LAMC2,LOXL2,MAN1A1,MMP1 (includes EG:300339),MMP9,MYC,NT5E,PLAU,SMAD1,SMAD3,SMAD4,SPARC,TGFB3,TGFBR2,TIMP3,TP53 (includes EG:22059),VEGFA,VIM…
1-alpha, 25-dihydroxy vitamin D3	chemical drug	1.37e-25	AKT1,ARHGEF3,BAK1,BCL2,BECN1,BMP7,BNIP2,BRCA1,CASP7,CCNA2,CCND1,CCND3,CCNE1,CDCA5,CDK1,CDKN1A,CDKN1B,COL4A1,COL4A2 (includes EG:12827),CSF1 (includes EG:12977),CYP1A1 (includes EG:13076),CYR61,DIRAS3,EGFR,ERBB2,ERBB3 (includes EG:13867),ERRFI1,ESR1,FBN1,FEN1,FN1,FOS,GATA6,GNAI2,ID1,ID2,IDH1,IGFBP3,IGFBP5,IL10,IL1RN,IL8,JUN,KIF23,MCL1,MMP1 (includes EG:300339),MYC,NASP,ODC1,PBK,PDCD4,PLCG1,PPARG,P…
miR-17-5p (and other miRNAs w/seed AAAGUGC)	mature microRNA	5.19e-25	ACTR1A,ACVR1B,ADAM9,ADIPOR2,AJUBA,ANKRD52,APP,AQP4,ARHGEF3,ARID4B,ATG2B,BAMBI,BCL2,BCL2L11,BCL2L2,BCL6,BECN1,BMPR2,BNIP2,BNIP3L,CAPRIN1,CARD8,CASP7,CBFB,CCND1,CCND2,CCNE1,CD46,CD69,CDC25A,CDKN1A,CFL2,COL4A1,CORO2B,CRIM1,DMTF1,DOCK7,DUSP2,DYRK1A,E2F1,E2F2,E2F3,EGR2,ERBB2IP,ERBB3 (includes EG:13867),ESR1,FAM19A1,FAM3C,FGF7,FNDC3B,FURIN,FYCO1,GBP3,GMFB,GPAM,GPD1,GPD2,HARS,HBP1,HBXIP,HDAC4,HIF1A,HIPK…
APP	other	6.25e-25	AKT1,APP,BACE1,BCL2,BCL2L11,BCL2L2,BDNF,BMF,C1QBP,CA12,CCND1,CCND2,CCNE1,CCR5,CD44 (includes EG:100330801),CDC42,CDK1,CDK4,CFL2,CSF1 (includes EG:12977),CTGF,CXCL12 (includes EG:20315),DKK1,DYRK1A,EGFR,ERBB2,ESR1,FBXW7,FGF2,FGFR1,FN1,FOS,FOXO3,HARS,HERPUD1,HES1 (includes EG:15205),HMGA1,HMOX1,ICAM1,IGF2R,IGFBP5,IL10,IL8,IRS2,ITGA2,JUN,MECP2,MMP1 (includes EG:300339),MMP9,MYC,NAPG,NCOA3,NPTX1,NR4A…
Akt	group	2.31e-24	BAK1,BCL2,BCL2L11,BMF,BRCA1,CCND1,CCND2,CCND3,CDK4,CDKN1A,CDKN1B,CTGF,E2F2,EGR2,ERBB3 (includes EG:13867),ESR1,ETS1,FBXO32,FN1,FOS,FOXO1,FOXO3,HES1 (includes EG:15205),HIF1A,HMOX1,IL10,IL8,JUN,MCL1,MMP9,MYB,MYC,NOTCH1,PPARG,PTGS2,RB1,RELA,SOD2,THBS1,TJP1,TP53 (includes EG:22059),VEGFA,WT1
sirolimus	chemical drug	3.04e-24	ADSS,AKT1,APP,BBC3,BCL2,BCL2L11,BECN1,CCND1,CCND2,CCND3,CCNE1,CCR5,CDC25A,CDKN1A,CDKN1B,CDKN2A,COL1A1 (includes EG:1277),COL1A2,CSF1 (includes EG:12977),DDIT4,E2F1,ERBB2,ERBB3 (includes EG:13867),FN1,FOS,GPD1,H3F3A/H3F3B,HIF1A,HMGA2,HMOX1,HSP90B1,ICAM1,ID1,ID2,IDH1,IGFBP5,IL10,IRS1,IRS2,MCL1,MMP1 (includes EG:300339),MMP13,MTOR,MYB,MYC,NCL,ODC1,PDPK1,PIK3R1,PPARG,RUNX2,SIRT1,TPI1,TPM3,TUBB2A,UCP2…
PDGF BB	complex	6.34e-24	ATP2A2,BRCA1,CAV2,CCND1,CCND3,CCNE1,CD44 (includes EG:100330801),CDK1,CDK4,CDKN1A,CDKN1B,COL3A1,CSF1 (includes EG:12977),CTGF,CYR61,EGFR,EGR2,ELAVL1,ETS1,FGF7,FGFR1,FN1,FOS,HES1 (includes EG:15205),HMGA2,HMOX1,ID3 (includes EG:15903),IL8,ITGA5,JUN,KRAS,MAT2A,MCL1,MMP1 (includes EG:300339),MMP9,MYBL2,MYC,NPR3 (includes EG:18162),NR4A2,ODC1,PLAU,PPARG,PTGS2,SLC7A1,SOD2,STAT3,SYNE1,TAGLN,TGFB3,THBS1…
mir-15	microRNA	3.56e-23	BCL2,BCL2L2,CAPRIN1,CCND1,CCND2,CCNE1,CDK6,EGFR,FGF2,HMGA1,MCL1,MYB,PPM1D,PTGS2,SIRT1,UCP2,WNT3A
ERK	group	4.13e-23	BCL2,BCL2L11,BDNF,BECN1,BMF,CCND1,CCND3,CCNE1,CDKN1A,CDKN1B,COL1A1 (includes EG:1277),CTGF,CYP1A1 (includes EG:13076),DIO3,DNMT3B,ETS1,FGF2,FN1,FOS,FOXO1,FOXO3,HMGA1,HMOX1,ICAM1,IL10,IL8,IRS1,JUN,MAFB,MCL1,MMP1 (includes EG:300339),MMP13,MMP9,MYC,ODC1,PLAU,PTGS2,RECK,RUNX2,THBS1,TP53 (includes EG:22059),TUBA1A,ZFP36L1
miR-548c-3p (miRNAs w/seed AAAAAUC)	mature microRNA	4.39e-23	ABHD10,ACVR1,ACVR2A,ADAM9,ADAMTS1,ADIPOR2,ADPGK,AICDA,ANAPC16,ANKRD52,APP,AQP4,ASXL2,ATG2B,ATRX,BAZ1A,BBC3,BCL2,BCL2L11,BCL2L2,BDNF,BECN1,BMI1,BMPR1B,BMPR2,BNIP2,BNIP3L,C1QBP,C4orf27,CADM1,CARD8,CASP7,CASP8AP2,CAV2,CBFB,CCDC76,CCNA2,CCND1,CCND2,CD46,CD69,CDC14B,CDC42,CDK19,CDK6,CDKN1B,CDX2,CEP72,CFL2,CHD1,CHORDC1,CLDN12,CNOT6,CNOT8,COL15A1,COL3A1,COL5A2,CPNE8,CREBL2,CRIM1,CTGF,CYP1B1,DCP2 (includ…
benzyloxycarbonyl-Leu-Leu-Leu aldehyde	chemical - protease inhibitor	4.71e-23	AICDA,AKT1,APP,BCL2L11,CCND1,CCND2,CCND3,CDK4,CDKN1A,CDKN1B,CDKN1C,CDX2,CTGF,CYP1A1 (includes EG:13076),DHFR,EIF4E,ESR1,ETS1,FADD,FGF2,FOS,FOXO1,HIF1A,HMOX1,HSP90B1,ICAM1,IL8,IRS1,IRS2,JUN,MCL1,MMP1 (includes EG:300339),MMP13,MMP9,MYB,MYC,PPARA,PTEN,PTGS2,RB1,RUNX2,RXRA,SOD2,SQSTM1,TJP1,TNFRSF10B,TP53 (includes EG:22059),VEGFA
doxorubicin	chemical drug	6.36e-23	ABCF2,APP,AURKB,BAK1,BBC3,BCL2,BCL2L2,BECN1,BNIP3L,BRCA1,CCND1,CD44 (includes EG:100330801),CDK1,CDKN1A,COL3A1,CTGF,CYR61,DNMT3A,E2F1,E2F2,E2F3,ERBB2,ESR1,FOS,FOXO3,HSPB6,ID1,ID2,ITCH,JAK2,JUN,MBNL2,MCL1,MYC,PLK1,PPM1D,PRC1 (includes EG:233406),PTGS2,RBL2 (includes EG:100331892),RELA,SMAD3,SMAD4,SOD2,STAT3,TGFB3,TNFRSF10B,TP53 (includes EG:22059),TP63,UBE2S
prostaglandin E2	chemical - endogenous mammalian	6.94e-23	ADAMTS1,APP,BAK1,BRCA1,CASP6,CASP7,CCND1,CCR5,CD44 (includes EG:100330801),CD83,CDKN1A,COL1A1 (includes EG:1277),CSF1 (includes EG:12977),CTGF,EGFR,EGR2,ERBB2,ETS1,FN1,FOS,FOXO1,HIF1A,HMOX1,ICAM1,IGFBP5,IL10,IL1RN,IL2RG,IL8,ITGA5,JUN,LEFTY2,MAFB,MCL1,MMP1 (includes EG:300339),MMP13,MMP9,MYC,NR4A2,NT5E,PLAU,PPARG,PTGS2,RUNX2,SP1,THBS1,UCP2,VEGFA
IL1B	cytokine	8.66e-23	ADAMTS1,APP,AQP4,ATP2A2,BCL2,BDNF,CCR5,CD44 (includes EG:100330801),CD83,CDKN1A,CDKN1C,CEBPG,CSF1 (includes EG:12977),CXCL12 (includes EG:20315),CYP1A1 (includes EG:13076),DDIT4,E2F1,E2F2,EIF4E,ELAVL1,ERBB2,ERRFI1,ESR1,FGF2,FGF7,FMR1,FN1,FOS,FOXO1,HES1 (includes EG:15205),HIF1A,HMGA1,HMOX1,HSPA1A/HSPA1B,ICAM1,ID3 (includes EG:15903),IFRD1,IGFBP3,IGFBP5,IL10,IL1RN,IL6R,IL8,IRS1,IRS2,ITGA5,JUN,LAMB…
dihydrotestosterone	chemical - endogenous mammalian	9.06e-23	APP,ATP2A2,BCL2,CCNA2,CCND1,CCND2,CCND3,CCNE1,CDKN1A,CDKN1B,COL3A1,COL4A1,COL5A2,COL5A3,CTGF,DNMT3A,EGFR,ELAVL1,ERBB2,ESR1,FBXO32,FGF7,FGFR1,FN1,FOS,FOXO1,GPD1,HOXA5,HSPA1A/HSPA1B,ID2,IGFBP3,IGFBP5,IL10,IRS2,ITGA2,JUN,MMP1 (includes EG:300339),MMP13,NOTCH1,NUCB1,ODC1,PHB,PLAU,PPARA,PPARG,PTGS2,RB1,RELA,RUNX2,SERPINE2,SFRP4,SLC3A2,SLC4A7,SLC7A6,SMAD3,SPARC,TGFBR2,THBS1,TP53 (includes EG:22059),UAP…
butyric acid	chemical - endogenous mammalian	9.68e-23	ACP2,BAK1,BCL2,CCNA2,CCND1,CCND2,CCNE1,CCR5,CDC25A,CDC42,CDK1,CDK4,CDK6,CDKN1A,CDKN1B,CDKN1C,CDKN2A,COL4A1,COL4A2 (includes EG:12827),COL5A2,CSF1 (includes EG:12977),CYP1A1 (includes EG:13076),E2F1,FOS,FURIN,GATA6,GNAI2,ICAM1,IGFBP3,IL10,IL8,IRS1,ITGA5,KIT,KRAS,MCL1,MYB,MYC,NCL,NUCB1,PHB,PLCG1,PPARG,PTEN,PTGS2,PTPRM,RAF1,RB1,RELA,RHOA,RXRA,STAT3,TGFBR2,TIMP3,TNFRSF10B,TP53 (includes EG:22059),WEE…
NOTCH1	transcription regulator	1.13e-22	BCL2,C21orf33,CCND1,CCND2,CCND3,CCNE1,CDKN1A,CDKN1B,COL1A1 (includes EG:1277),COL1A2,CTGF,CYR61,E2F1,EGFR,ERBB2,ERBB3 (includes EG:13867),FGF2,FOS,HES1 (includes EG:15205),ICAM1,ID1,IGFBP3,IL10,IL8,MMP1 (includes EG:300339),MYC,NEUROD1,NOTCH1,PPARG,PTEN,RB1,RELA,RUNX2,TAGLN,TGFBR2,TP53 (includes EG:22059),TP63,WNT5A
Ca2+	chemical - endogenous mammalian	1.13e-22	APP,ATP2A2,BCL2,BDNF,CCND1,CCND2,CCND3,CCNE1,CD83,CDC42,CDK4,CDKN1A,CDKN1B,COL1A1 (includes EG:1277),CYP1A1 (includes EG:13076),CYP1B1,CYR61,E2F1,E2F2,E2F3,EGFR,FGF2,FN1,FOS,ICAM1,ID1,ID3 (includes EG:15903),IL10,IL6R,IL8,IRS2,JUN,MEF2D,MMP9,MYB,ODC1,PLCG1,PPARA,PPARG,PTGS2,RUNX2,SYT4,TAGLN,TNFRSF10B,TNFSF9,VEGFA
FN1	enzyme	1.4e-22	APP,BCL2,CASP7,CCND1,CCNE1,CD83,CDK4,CDK6,CDKN1A,CDKN1B,COL1A1 (includes EG:1277),EGFR,FGF2,FN1,FOS,IL8,IRS1,ITGA5,MAX,MMP1 (includes EG:300339),MMP13,MMP9,MTOR,MYC,PLAU,RECK,RUNX2,SPARC,SQSTM1,TAGLN,TGFBR2,THBS1,TNFAIP2,VPS45,ZBTB7A,ZYX
NR3C1	ligand-dependent nuclear receptor	1.54e-22	AKT1,AKT2,ALOX5AP,APP,ARHGEF3,ARID4B,BCL2,BCL2L11,BCL2L2,BCL6,BDNF,BMF,BNIP3L,BRCA1,CASP6,CASP7,CCND1,CD69,CD83,CDK11A/CDK11B,CDKN1A,CDKN1C,DDIT4,ELMO2,ELMOD2,ERRFI1,FADD,FN1,FOS,FOXO1,FOXO3,GRIA2,HERPUD1,ICAM1,IDH1,IL8,JUN,MAX,MCL1,MLF1,MMP1 (includes EG:300339),MMP13,MYC,NAV3,NOTCH4,PAK1,PDCD4,PIGR,PIK3R1,PPARA,PPP3CA,PRKACB,PRPF40A,PTGS2,RAF1,RB1,RELA,RERE,RTN4 (includes EG:57142),RUNX2,SGPL1,…
progesterone	chemical - endogenous mammalian	2.16e-22	ADAMTS1,BCL2,BCL2L11,BDNF,BRCA1,CADM1,CCNA2,CCND1,CCND3,CCNE1,CCR5,CDC25A,CDKN1A,CDKN1B,CDKN1C,CDKN2A,COL15A1,CSF1 (includes EG:12977),CYP1A1 (includes EG:13076),CYP1B1,DICER1,DKK1,E2F3,EGFR,ERBB2,ERRFI1,ESR1,FN1,FOS,FOXO1,FRAT2,GPAM,HIF1A,HOXA11,ICAM1,ID1,ID3 (includes EG:15903),IGFBP3,IGFBP5,IL10,IL6R,IL8,IRS1,IRS2,ITGA2,ITGA5,JUN,KRT7,LAMB3,LEFTY2,MMP1 (includes EG:300339),MMP13,MMP9,MYB,MYC,P…
PI3K (complex)	complex	2.52e-22	AKT1,APLN (includes EG:30878),BAK1,BCL2,BCL2L11,CCND1,CCND2,CCND3,CCNE1,CDK4,CDKN1A,CDKN1B,COL1A1 (includes EG:1277),CTGF,E2F1,ETS1,FBXO32,FOS,FOXO1,HIF1A,HMOX1,IL10,IL1RN,IL8,JUN,KRAS,LEFTY2,MAP2K4,MCL1,MMP1 (includes EG:300339),MMP13,MMP9,MYC,NOTCH1,NR4A2,PDCD4,PTGS2,PTPN12,RBL2 (includes EG:100331892),SLC12A4,SP1,THBS1,TP53 (includes EG:22059),TP63,VEGFA,WT1
estrogen	chemical drug	3.94e-22	AKT1,BCL2,BDNF,BRCA1,CCND1,CDC25A,CDKN1A,CDKN1B,COL15A1,COL1A1 (includes EG:1277),COL3A1,COL4A2 (includes EG:12827),CTGF,CXCL12 (includes EG:20315),CYR61,DHFR,E2F1,EGFR,ERBB2,ERBB3 (includes EG:13867),ESR1,FEN1,FGF7,FN1,FOS,HIF1A,ICAM1,IGFBP5,IL10,IRS1,ITGA5,JUN,MEOX2,MYB,MYBL1,MYC,NCOA3,PISD,PTEN,PTGS2,RAF1,S1PR1,SERPINE2,SMAD3,SPARC,SRM,TGFB3,TP53 (includes EG:22059),VEGFA
ERK1/2	group	4.83e-22	APLN (includes EG:30878),BCL2,BRCA1,CCND1,CCND2,CD44 (includes EG:100330801),CDC25A,CDK1,CDK4,CDKN1A,CDKN1B,COL1A1 (includes EG:1277),CTGF,DKK1,ESR1,ETS1,FGF2,FOS,HIF1A,HMGA1,ICAM1,ID1,ID3 (includes EG:15903),IGFBP3,IL10,IL8,IRS2,ITGA2,JUN,KLF13,MMP1 (includes EG:300339),MMP13,MMP9,MYC,PLAU,PTGS2,RB1,RUNX2,SLC12A4,TAC1,TNFRSF10B,TRIM63,VEGFA,ZEB1
JUN	transcription regulator	6.46e-22	APP,BAK1,BBC3,BCL2L11,CCNA2,CCND1,CCND2,CCND3,CD44 (includes EG:100330801),CDK1,CDKN1A,CDKN1B,CDKN2A,COL1A1 (includes EG:1277),COL1A2,CSF1 (includes EG:12977),CTGF,CYP1B1,DKK1,DMTF1,EGFR,FGF2,FOS,HES1 (includes EG:15205),HMGA1,HMOX1,ICAM1,ID2,IL10,IL8,JUN,MAT2A,MET,MMP1 (includes EG:300339),MMP13,MMP9,MSH2,MYB,MYC,PLAU,PPP2R2A,PTEN,PTGS2,PTPRD,RXRA,SLC38A2,SLC7A1,SOD2,SPARC,THBS1,TP53 (includes E…
FOXO3	transcription regulator	6.48e-22	BBC3,BCL2L11,BECN1,BNIP3L,CCND1,CCND2,CDK4,CDKN1A,CDKN1B,CTGF,CYR61,DDIT4,ESR1,FBXO32,FOXO1,FOXO3,HBP1,IL10,IL8,IRS2,JAK1,MAX,MMP13,MMP9,MYC,PLAU,PLK1,RBL2 (includes EG:100331892),RELA,SLC7A1,SMAD4,SOD2,TRIM63,TXN2,UCP2
IL6	cytokine	6.81e-22	AKT1,ANPEP,APP,ATP2A2,BAK1,BCL2,BCL2L11,BCL6,BDNF,BMI1,CAPRIN1,CASP7,CCNA2,CCND1,CCNE1,CCR5,CD46,CD83,CDK1,CDKN1A,CDKN1B,CDKN2A,CDX2,COL3A1,CSF1 (includes EG:12977),CTGF,CYP1A1 (includes EG:13076),DHFR,E2F1,E2F2,EGFR,FN1,FOS,HIF1A,HMOX1,ICAM1,ID1,ID2,IGFBP3,IGFBP5,IL10,IL1RN,IL6R,IL8,IRS1,JAK1,JAK2,JUN,KIT,LEFTY2,MCL1,MET,MMP1 (includes EG:300339),MMP13,MMP9,MYB,MYBL2,MYC,PHB,PLAU,PPARG,PTGS2,RB1…
HIF1A	transcription regulator	9.1e-22	ABCF2,ADAMTS1,ADORA2B,AKT1,APLN (includes EG:30878),ATP2A2,BACE1,BCL2,BNIP3L,BRCA1,CCR5,CDKN1A,CDKN1B,CDKN1C,CDKN2A,CXCL12 (includes EG:20315),CYR61,EGFR,ERBB2,ETS1,FN1,FOS,FURIN,HIF1A,HIST1H4A (includes others),HMOX1,ID2,IGFBP3,IGFBP5,IL8,IRS2,ITGA5,JUN,KRT19 (human),LOXL2,MCL1,MET,MMP1 (includes EG:300339),MMP9,MYC,NOTCH1,NT5E,PPARA,RELA,TAC1,TGFB3,TP53 (includes EG:22059),TPI1,VEGFA,VIM,WT1
DICER1	enzyme	1.23e-21	AKT1,ANPEP,BCL2L11,CCND1,CCND2,CDKN1A,CDKN1B,CDKN1C,CDKN2A,CYR61,EGR2,ERBB2,FOS,GBP3,HES1 (includes EG:15205),ICAM1,ID3 (includes EG:15903),IGF2R,IL10,IL8,JUN,KRAS,LHFP,MICA,MYC,NOTCH1,PLAU,S1PR1,SFRP4,SPARC,THBS1,TP53 (includes EG:22059),TPM1 (includes EG:22003),VIM
IL2	cytokine	1.39e-21	ACVR1B,AICDA,ARHGDIA,BBC3,BCL2,BCL6,CCND1,CCND2,CCND3,CCNE1,CCR5,CD44 (includes EG:100330801),CD46,CD69,CD83,CDC25A,CDK4,CDK6,CDKN1A,CDKN1B,CDKN1C,CSF1 (includes EG:12977),CXCL12 (includes EG:20315),CYP1A1 (includes EG:13076),DUSP2,ETS1,FGF2,FGF7,FGFR1,FOS,FOXO1,FOXO3,HSP90B1,HSPA1A/HSPA1B,ICAM1,IL10,IL2RG,IL8,ING4,ITGA2,JAK1,JAK2,JUN,KIT,KLF13,MAP2K1,MMP9,MYB,MYC,PDCD4,PHB,PLK1,PNP,PTGS2,RAF1,ST…
cisplatin	chemical drug	4.5e-21	AKT1,ANPEP,BBC3,BCL2,BCL2L11,BNIP3L,CASP6,CCND1,CCR5,CD44 (includes EG:100330801),CDC14B,CDKN1A,CDKN1B,CDKN2A,COL1A1 (includes EG:1277),CSF1 (includes EG:12977),CTGF,DDIT4,DICER1,DKK1,DNMT3A,E2F1,ERBB3 (includes EG:13867),ERBB4,ESR1,FN1,FNDC3B,FOS,HIF1A,HIST1H4A (includes others),HMOX1,ICAM1,ID2,IGFBP3,IL8,ITCH,JUN,KRT19 (human),LATS2,MARCKS,MBNL2,MET,MKRN1,MLF1,MNT,MYC,NAV3,NOTCH1,ODC1,PLK1,PPAR…
miR-548d-3p (and other miRNAs w/seed AAAAACC)	mature microRNA	5.34e-21	ABHD10,ACVR1,ACVR2A,AICDA,AKT1,ANAPC16,AQP4,ARID3A,ASXL2,ATG2B,BAMBI,BAZ1A,BCL2,BCL2L11,BDNF,BMPR2,BNIP2,C12orf23,C2orf43,C4orf27,CADM1,CASP6,CBFB,CCND1,CCND2,CCNE1,CCR5,CD44 (includes EG:100330801),CD69,CDC14B,CDK19,CDK6,CDKN1B,CDKN1C,CEBPG,CENPF,CENPJ,CFL2,CLDN12,CMTM4,CNOT6,CNOT8,COL1A1 (includes EG:1277),COL4A1,CPNE8,CRHBP,CRIM1,CTNNBIP1,CXCL12 (includes EG:20315),CYB5R4,DHFR,DMTF1,DNMT3A,DNM…
fulvestrant	chemical drug	7.64e-21	BAK1,BCL2,BMPR2,CCNA2,CCND1,CCNE1,CDC25A,CDK1,CDKN1A,CDKN1B,CENPF,CSF1 (includes EG:12977),CXCL12 (includes EG:20315),CYR61,DDIT4,E2F1,EGFR,ERBB3 (includes EG:13867),ESR1,FEN1,FOS,HES1 (includes EG:15205),ICAM1,ID2,IGFBP5,IRS1,JUN,MAPK14,MYB,MYC,NCOA3,PDCD4,PPARG,PRIM1,PTEN,PTGS2,RB1,RBL2 (includes EG:100331892),SQSTM1,STAT3,TP53 (includes EG:22059),VEGFA,WEE1,ZEB1
RB1	transcription regulator	8.31e-21	AKT1,AURKB,BCL2,BCL2L11,BRCA1,CASP6,CASP7,CCNA2,CCND1,CCNE1,CDC25A,CDCA5,CDK1,CDKN1A,CDKN1B,CDKN2A,CDX2,CTGF,DHFR,E2F1,E2F3,FEN1,FGF2,FN1,FOS,HIST1H4A (includes others),ID1,KIT,MET,MTOR,MYB,MYBL2,MYC,NEFM,PLK1,PPARG,PPT2 (includes EG:100126133),RB1,RBL2 (includes EG:100331892),SRPR,TP53 (includes EG:22059),TUBA1A,VEGFA,ZEB1,ZEB2
PP2/AG1879 tyrosine kinase inhibitor	chemical - kinase inhibitor	1.21e-20	BCL2,CDKN1A,EGFR,FGF2,FN1,FOS,GEMIN2,GFPT1,HIF1A,HMOX1,ICAM1,ID1,IL10,IL8,MMP13,PLAU,PTGS2,RELA,RHOA,SOD2,TJP1,TP53 (includes EG:22059),VEGFA,VIM
EGR1	transcription regulator	1.37e-20	ATP2A2,BCL2L11,CASP6,CASP7,Ccl6,CCND1,CCND2,CD44 (includes EG:100330801),CDKN1A,CDKN1C,COL1A1 (includes EG:1277),COL1A2,CSF1 (includes EG:12977),EGFR,EGR2,FGF2,FN1,HMOX1,ICAM1,IL8,JUN,MMP9,MYB,MYBL1,MYC,PLAU,PPARG,PTEN,PTGS2,RB1,SOD2,TGFBR2,THBS1,TP53 (includes EG:22059),VEGFA
miR-520d-5p (and other miRNAs w/seed UACAAAG)	mature microRNA	1.37e-20	ABHD10,AICDA,AJUBA,AQP4,ARID4B,ATG2B,ATRX,BAMBI,BDNF,BECN1,BMI1,BNIP2,BNIP3L,C9orf78,CADM1,CASP7,CAV2,CD276,CD44 (includes EG:100330801),CD46,CDC42,CDK11A/CDK11B,CDK6,CDKN1B,CEBPG,CENPJ,CEP72,CFL2,CHORDC1,CLDN12,CMTM4,CNOT6,CNOT8,COL1A2,COL3A1,COL4A1,COL5A2,CPNE8,CRHBP,CYR61,DCP2 (includes EG:167227),DICER1,DYRK1A,E2F3,E2F6,EGFR,EGR2,EIF4E,ERBB2IP,ERBB4,ESR1,FAM19A1,FAM3C,FBN1,FGF7,FNDC3B,FOXO1,G…
Jnk	group	1.78e-20	APLN (includes EG:30878),APP,BCL2L11,BMF,BRCA1,CCND1,CCNE1,CD44 (includes EG:100330801),CD69,CD83,COL1A1 (includes EG:1277),COL3A1,CTGF,CXCL12 (includes EG:20315),DKK1,FBXO32,FN1,FOS,GATA6,HES1 (includes EG:15205),HMOX1,ICAM1,IL8,JUN,MMP1 (includes EG:300339),MMP13,MMP9,MYC,PLAU,PTEN,PTGS2,RXRA,SOD2,TNFRSF10B,TP53 (includes EG:22059)
D-glucose	chemical - endogenous mammalian	1.85e-20	ATP2A2,BCL2,CCND1,CCND2,CCND3,CDK1,CDKN1A,CDKN1B,COL1A1 (includes EG:1277),COL4A1,CTGF,DDIT4,DYRK1A,FBXO32,FGF2,FN1,FOS,GFPT1,GPAM,GPD1,GRIA2,HERPUD1,HIF1A,HIST1H4A (includes others),HMOX1,HNRNPK,ICAM1,ID1,IDH1,IL8,IRS2,ITGA5,JUN,LAMC1,MDH2 (includes EG:17448),MMP1 (includes EG:300339),MMP9,MYC,NR4A2,ODC1,PBK,PDCD4,PDPK1,PHB,PPARA,PPARG,PTGS2,SIRT1,SLC3A2,SLC7A1,SRM,SRPR,STX1A,THBS1,TP53 (include…
U0126	chemical - kinase inhibitor	2.38e-20	ADORA2B,BCL2,BCL2L11,BDNF,CCND1,CCND2,CCND3,CCNE1,CD44 (includes EG:100330801),CD69,CDKN1A,CDKN1B,COL4A1,CTGF,CYP1A1 (includes EG:13076),CYP1B1,DMTF1,EGFR,ERRFI1,ESR1,ETS1,FGF2,FN1,FOS,FURIN,HERPUD1,HIF1A,HMOX1,ICAM1,IL10,IL8,ITGA5,JUN,KCNN4,MCL1,MET,MMP1 (includes EG:300339),MMP13,MMP9,MYC,NAV3,NR4A2,PHC2,PLAU,PPARG,PTGS2,PTPN12,RUNX1,SMAD3,STAT3,TAC1,TGFB3,TGFBR2,THBS1,TIMP3,TP53 (includes EG:2…
trichostatin A	chemical drug	2.58e-20	AURKB,BAK1,BBC3,BCL2,BCL2L11,BRCA1,CA12,CCNA2,CCND1,CCND2,CD44 (includes EG:100330801),CDK1,CDKN1A,CDKN1B,CDKN1C,CDKN2A,COL1A2,CYP1A1 (includes EG:13076),CYP1B1,DIRAS3,DNMT3B,ERBB2,ESR1,FOS,GNAI2,GRIA2,GSTM4,HIF1A,ICAM1,ID1,ID2,ID3 (includes EG:15903),IGFBP3,IKZF1,IL10,IL8,KIT,MBNL1,MMP9,MYC,PHB,PLAU,PLK1,PPARA,PPARG,PTEN,PTGS2,RAD23B,RECK,RELA,SFRP4,SGPL1,SP1,SQSTM1,TAGLN,TGFBR2,THBS1,TIMP3,TNFR…
vorinostat	chemical drug	2.62e-20	BAK1,BBC3,BCL2,BCL2L11,BECN1,CCND1,CD69,CDK1,CDKN1A,CDKN1B,CYP1A1 (includes EG:13076),CYP1B1,ERBB2,ICAM1,IL10,JUN,KIT,MCL1,MMP9,MYB,MYBL2,MYC,PTGS2,PURA,RAF1,RB1,RELA,SP1,TNFRSF10B,TP53 (includes EG:22059),VIM
NFkB (complex)	complex	2.79e-20	AICDA,APP,ATP2A2,BACE1,BAK1,BBC3,BCL2,BCL2L11,BCL2L2,BDNF,BMI1,CARD8,CASP7,CCND1,CCND2,CD44 (includes EG:100330801),CD83,CDKN1A,COL1A2,CSF1 (includes EG:12977),CTGF,CXCL12 (includes EG:20315),CYR61,DUSP2,EGFR,ERBB2,ETS1,FGF2,FN1,FOS,HIF1A,HMOX1,ICAM1,IL10,IL1RN,IL8,JUN,KIT,MCL1,MICA,MMP1 (includes EG:300339),MMP9,MYBL1,MYC,NOTCH1,ODC1,PLAU,PLK1,PPARG,PPIF,PPM1D,PTGS2,RELA,RUNX1,SLC7A1,SOD2,ST18,T…
cycloheximide	chemical reagent	3.26e-20	APP,AQP4,BDNF,BRCA1,CCND1,CCND3,CD44 (includes EG:100330801),CDKN1A,CDKN1B,COL1A1 (includes EG:1277),CSF1 (includes EG:12977),CTGF,CYP1A1 (includes EG:13076),CYR61,DDIT4,DIO3,EGFR,ESR1,FGF2,FGFR1,FN1,FOS,GNAI2,HMGA2,HMOX1,ICAM1,IGFBP5,IL1RN,IL8,IRS2,JUN,MCL1,MMP1 (includes EG:300339),MMP13,MYC,PERP,PIGR,PLAU,PLK1,PPARG,PTGS2,PTPN13,RUNX2,RXRA,SLC12A4,SP1,TGFBR2,THBS1,TNFAIP2,TNFRSF10B,TP53 (inclu…
KRAS	enzyme	4.08e-20	ANPEP,ARPC3,BAK1,BCL2,CCND1,CCND3,CD44 (includes EG:100330801),CDKN1A,CDKN1B,CDKN2A,COL1A1 (includes EG:1277),COL3A1,COL4A1,DNMT3A,E2F1,FBN1,FOS,HIF1A,HMGA2,ID1,IL8,KRAS,LAMB3,MAP2K1,MAPK14,PAK1,PHC2,PPARG,PTEN,PTGS2,PTK2 (includes EG:14083),RHOA,SERPINE2,SLC3A2,SPARC,SQSTM1,TGFBR2,THBS1,TMEM109,TNFAIP2,TNFRSF10B,TP53 (includes EG:22059),TPI1,TPM1 (includes EG:22003),UBE2I,VEGFA,VIM,WT1,ZFP36L1
CTNNB1	transcription regulator	5.04e-20	ACVR2A,ADSS,AQP4,ARHGDIA,BAMBI,BCL2,BMI1,BMP7,CCNA2,CCND1,CCND2,CD44 (includes EG:100330801),CDKN1A,CDKN1C,CDKN2A,COL1A1 (includes EG:1277),COL4A1,COL4A2 (includes EG:12827),CTGF,CXCL12 (includes EG:20315),CYR61,DKK1,EGFR,FEN1,FN1,FOS,HOXA5,ID2,ID3 (includes EG:15903),IGFBP5,IL10,IL8,IRS1,JUN,KIF23,KRT7,LAMC2,MCL1,MMP1 (includes EG:300339),MMP9,MYC,NEUROD1,NOTCH1,NPTX1,PLAU,PLK1,PPP3CA,PTGS2,RUNX…
Tgf beta	group	5.43e-20	BAMBI,BCL2,BECN1,CCND1,CCND2,CCNE1,CDK6,CDKN1A,CDKN1B,CDKN2A,COL1A1 (includes EG:1277),COL1A2,CSF1 (includes EG:12977),CTGF,FGF2,FN1,FOS,FURIN,IGFBP3,IGFBP5,IL10,IL8,ITGA5,JUN,MET,MMP1 (includes EG:300339),MMP13,MMP9,MYC,NR4A2,PLAU,PTGS2,RUNX1,RUNX2,SMAD4,SPARC,TAGLN,TIMP3,VEGFA,VIM
Insulin	group	5.83e-20	ADIPOR2,APLN (includes EG:30878),APP,BACE1,BCL2,BCL2L11,CCND1,CCND3,CCNE1,CDKN1A,CDKN1B,CDX2,COL4A1,CYP1A1 (includes EG:13076),DDIT4,EGFR,ERRFI1,FN1,FOS,FOXO1,HES1 (includes EG:15205),HIF1A,HMOX1,ICAM1,IGFBP3,IRS1,IRS2,JUN,MDH2 (includes EG:17448),MMP13,MMP9,MYC,NR4A2,ODC1,PIK3R1,PPARA,PPARG,PTEN,PTK2 (includes EG:14083),SLC38A2,SLC7A1,SP1,UCP2,VEGFA,WNT3A
Vegf	group	6.54e-20	ADAMTS1,ANPEP,AQP4,AURKB,BCL2,BMP7,CD44 (includes EG:100330801),CD46,CDC25A,CDK1,CDKN2A,CENPF,CXCL12 (includes EG:20315),ERBB3 (includes EG:13867),ETS1,FGF16,FGF2,GPSM2,HES1 (includes EG:15205),HMOX1,ICAM1,ID1,IGFBP3,IL8,INSIG1,ITGA2,MAPK14,MCL1,MEOX2,MET,MMP13,MMP9,MYC,NOTCH1,NOTCH4,NR4A2,PKMYT1,PLAU,PLK1,PRC1 (includes EG:233406),PTGS2,PTK2 (includes EG:14083),RECK,SLC7A1,SMAD5 (includes EG:171…
resveratrol	chemical drug	8.16e-20	APP,BCL2,BDNF,CCND1,CCND2,CDK4,CDK6,CDKN1A,CDKN1B,CDKN2A,CYP1A1 (includes EG:13076),CYP1B1,ESR1,FN1,FOS,FOXO1,FOXO3,HIF1A,HMOX1,ICAM1,IGFBP3,IL8,JUN,MAP2K1,MAPK14,MMP13,MMP9,MYC,PLAU,PPARG,PTGS2,RELA,RICTOR,SIRT1,SOD2,SQSTM1,TNFRSF10B,TP53 (includes EG:22059),ZEB1
miR-29b-3p (and other miRNAs w/seed AGCACCA)	mature microRNA	8.96e-20	ACVR2A,AICDA,AKT2,ANKRD13B,ANKRD52,AQP4,ARPC3,ATG9A,BACE1,BAK1,BBC3,BCL2L2,BMF,CASP7,CAV2,CCND2,CD276,CDC42,CDK6,CFL2,CNOT6,CNOT8,COL15A1,COL1A1 (includes EG:1277),COL1A2,COL3A1,COL4A1,COL4A2 (includes EG:12827),COL5A2,COL5A3,CTNNBIP1,DCP2 (includes EG:167227),DICER1,DNMT3A,DNMT3B,DUSP2,ELMO2,FAM3C,FBN1,FBXW7,FOS,FOXO3,FRAT2,GAS7,GEMIN2,GMFB,GPAM,GPR37,HBP1,HDAC4,HMGN3,ID1,INSIG1,JARID2,KCTD3,LAM…
IFNG (includes EG:15978)	cytokine	9.02e-20	ADORA2B,ALOX5AP,APP,ATP2A2,BAK1,BBC3,BCL2,BCL2L11,BCL2L2,BECN1,CASP6,CASP7,Ccl6,CCNA2,CCND1,CCND2,CCR5,CD276,CD44 (includes EG:100330801),CD83,CDK4,CDKN1A,CDKN1B,CDKN2A,CDX2,COL1A1 (includes EG:1277),COL1A2,COL5A2,CSF1 (includes EG:12977),CTGF,CXCL12 (includes EG:20315),DKK1,E2F1,E2F2,EGR2,ELAVL1,ERBB2,FGF2,FN1,FOS,GFM1,HERC6,HIF1A,HMGA1,HMOX1,HSPA1A/HSPA1B,ICAM1,ID1,IL10,IL1RN,IL6R,IL8,IRS2,ITGA…
medroxyprogesterone acetate	chemical drug	1.13e-19	BCL2,CCND1,CD44 (includes EG:100330801),CDK1,CDKN1B,CDKN1C,CENPF,CYP1A1 (includes EG:13076),CYR61,ERBB2,ESR1,ETS1,FGF2,FN1,FOXO1,ICAM1,IL6R,JUN,LEFTY2,MET,MMP1 (includes EG:300339),MYC,PBK,PLAU,PRC1 (includes EG:233406),PTGS2,SP1,VEGFA,WNT5A
Ras	group	1.13e-19	ANPEP,BCL2,BCL2L11,CCND1,CCND3,CDK6,CDKN1A,CDKN1B,CDKN2A,CDX2,CTGF,FOS,HMGA1,HMOX1,IL8,JUN,MET,MMP1 (includes EG:300339),MMP13,MMP9,MYC,ODC1,PDCD4,PLAU,PTEN,PTGS2,SERPINE2,TP53 (includes EG:22059),VEGFA
miR-548h-5p (and other miRNAs w/seed AAAGUAA)	mature microRNA	1.72e-19	ABHD10,ACVR2A,ADAMTS1,ADSS,AICDA,ANAPC16,ARHGEF3,ASXL2,ATG2B,ATRX,BCL2L2,BMI1,BMPR2,CADM1,CAPRIN1,CASP7,CAV2,CBFB,CCDC111,CCDC76,CCNA2,CD44 (includes EG:100330801),CD46,CD69,CDK11A/CDK11B,CDK19,CDK6,CDX2,CFL2,CHORDC1,CLDN12,CREBL2,CRIM1,CYP1B1,DDIT4,DICER1,DMTF1,DNAJB4,E2F3,ECHDC1,ELAVL1,ERBB2,ERBB4,ESR1,FAM19A1,FAM3C,FAM69A,FGF7,FMR1,FNDC3B,FYCO1,GALNT7,GAS7,GCA,GOLGA5,GOLPH3L,GPD2,GPR160,GPSM2,…
RBL1	other	2.36e-19	AURKB,BCL2L11,CASP6,CCNA2,CCND1,CCNE1,CDC25A,CDK1,CDKN1A,CDKN1B,CDKN2A,DHFR,E2F1,FGF2,FOS,HES1 (includes EG:15205),MET,MTOR,MYBL2,MYC,NOTCH1,PLK1,RB1,RBL2 (includes EG:100331892)
IGF2	growth factor	3.4e-19	AKT1,ARHGDIA,CASP6,CCND1,CDK1,CDKN1A,CDKN1C,CORO2B,CTGF,CYP1B1,EGR2,FEN1,FN1,GATA6,GNAI2,HIF1A,IDH1,IGF2R,IGFBP3,IGFBP5,ITGA5,MMP1 (includes EG:300339),MNT,MYBL2,MYC,PDCD4,PIK3R1,PMS1,PRIM1,PTEN,PTGS2,SKAP2,SLC38A2,TP53 (includes EG:22059),VEGFA
FOXO1	transcription regulator	3.88e-19	AICDA,BCL2,BCL2L11,BCL2L2,CASP6,CCND1,CDK1,CDKN1A,CDKN1B,CDKN1C,CENPF,CTGF,DDIT4,FBXO32,FOXO1,GPAM,GPD1,GPD2,ICAM1,IKZF1,IRS1,IRS2,JUN,LEFTY2,MMP1 (includes EG:300339),MYC,PBK,PPARG,PRC1 (includes EG:233406),RBL2 (includes EG:100331892),RELA,RICTOR,RPIA,RUNX2,SIRT1,SMAD4,SOD2,TNFSF9,TP53 (includes EG:22059),TRIM63
SMAD7	transcription regulator	4.11e-19	ACVR1,ACVR1B,ACVR2A,BCL2L11,BMPR1B,BMPR2,CCNA2,CCNE1,CDK1,CDKN1A,CDKN1B,COL1A1 (includes EG:1277),COL1A2,COL3A1,CTGF,DNMT3B,FN1,FURIN,HMOX1,ICAM1,MET,MMP1 (includes EG:300339),MMP9,SMAD3,TAGLN,TGFB3,TGFBR2,TIMP3,TPM3,VEGFA
EDN1	cytokine	4.82e-19	APLN (includes EG:30878),ATP2A2,BCL2,CCND1,CDC25A,CDC42,CDK1,CDKN1B,COL1A2,COL4A1,CTGF,EGFR,ERRFI1,FGF2,FN1,FOS,HIF1A,ICAM1,IL8,ITGA2,ITGA5,JUN,MMP1 (includes EG:300339),MMP13,MMP9,MYC,ODC1,PLAU,PPARA,PTGS2,THBS1,TIMP3,TP53 (includes EG:22059),TPM3,VEGFA,VIM
methylselenic acid	chemical reagent	5.27e-19	ADAMTS1,AKT1,AKT2,BRCA1,CADM1,CCNA2,CCND1,CD44 (includes EG:100330801),CDC14B,CDC25A,CDC42,CDK1,CDK4,CDKN1A,CDKN1C,CENPF,DHFR,E2F1,ESR1,FN1,GPR37,HSP90B1,ID1,ID2,ID3 (includes EG:15903),JAK1,JUN,LMNB2,MAP2K1,MAPK14,MCL1,MYBL2,MYC,PLK1,PPM1D,PTEN,RB1,STX1A,STX7,UGDH,UGT2B15,UGT2B17,VEGFA,WDR82
RHOA	enzyme	5.81e-19	BCL2,CCND1,CCNE1,CDKN1A,CDKN1B,COL1A1 (includes EG:1277),COL3A1,CTGF,ERBB2,ESR1,FN1,FOS,ICAM1,IL8,JUN,MMP1 (includes EG:300339),MMP13,MMP9,PLAU,PPARA,RHOA,RUNX2,STAT3,TAGLN
AKT1	kinase	6.32e-19	AKT1,BCL2,BCL2L11,CCND1,CCND2,CCND3,CCNE1,CD69,CDK4,CDKN1A,CDKN1B,COL4A1,E2F1,ESR1,FBXO32,FGF2,FOS,FOXO1,HIF1A,HIPK3,HMOX1,IGFBP5,IRS1,IRS2,MCL1,MYB,MYC,NFATC2,PIK3R1,PPARA,PPARG,PTGS2,SLC3A2,THBS1,TP53 (includes EG:22059),TRIM63,VEGFA,VIM
15-deoxy-delta-12,14 -PGJ 2	chemical - endogenous non-mammalian	6.78e-19	BAK1,BCL2,BRCA1,CAV2,CCND1,CCND2,CDK4,CDKN1A,COL1A1 (includes EG:1277),COL1A2,CTGF,E2F1,E2F2,ESR1,FN1,FOS,HMOX1,ICAM1,IL10,IL8,JUN,MAPK14,MCL1,MMP1 (includes EG:300339),MMP13,MMP9,MYB,MYC,PLAU,PPARG,PTGS2,RUNX2,SP1,TP53 (includes EG:22059),VEGFA
TGFB3	growth factor	9.97e-19	BCL2,CD46,CDKN1A,CDKN1B,CDKN2A,COL1A1 (includes EG:1277),COL1A2,COL3A1,CYR61,ETS1,FGF2,FN1,FOS,JUN,MMP1 (includes EG:300339),MYO10,PLK1,SERPINE2,TAGLN,TGFB3,THBS1,TIMP3,TJP1,TPM1 (includes EG:22003),VEGFA,ZEB2
mir-17	microRNA	1.04e-18	APP,ARID4B,BCL2L11,BNIP2,CDKN1A,CTGF,E2F1,JAK1,MICA,MYLIP,NCOA3,PTEN,RB1,RUNX1,S1PR1,STAT3,THBS1,ZBTB7A
sulindac	chemical drug	1.08e-18	APP,CCNA2,CCND1,CCNE1,CDC25A,CDC42,CDK1,CDKN1A,CDKN1B,CYP1A1 (includes EG:13076),CYP1B1,E2F1,E2F2,E2F3,EGFR,ERBB3 (includes EG:13867),KRAS,MYC,PTGS2,RB1,TP53 (includes EG:22059),VEGFA,WEE1
SP600125	chemical - kinase inhibitor	1.17e-18	BAK1,BCL2,BCL2L2,CCND1,CD44 (includes EG:100330801),CD83,CDKN1A,CDKN1B,COL1A1 (includes EG:1277),CTGF,CYP1A1 (includes EG:13076),DDIT4,DKK1,FN1,FOS,HMOX1,ICAM1,IL10,IL8,IRS1,ITGA2,JUN,MCL1,MMP1 (includes EG:300339),MMP13,MMP9,P4HA2,PAFAH1B2,PTGS2,RB1,SGPL1,SOD2,THBS1,TNFRSF10B,TP53 (includes EG:22059),TPM1 (includes EG:22003),VEGFA
N-acetyl-L-cysteine	chemical drug	1.33e-18	ADORA2B,BCL2,BCL2L11,CCND1,CCND2,CCR5,CDKN1A,CDKN1B,COL1A1 (includes EG:1277),CTGF,CYR61,E2F1,FGF2,FOS,FOXO3,GNAI2,HIF1A,HMOX1,ICAM1,IL10,IL8,JUN,MAPK14,MMP9,MYC,PLAU,PTGS2,RAF1,RELA,SNCA,SOD2,TGFBR2,TNFRSF10B,TP53 (includes EG:22059),VEGFA
miR-144-3p (and other miRNAs w/seed ACAGUAU)	mature microRNA	1.36e-18	ANKRD52,APP,ARHGEF3,ARID4B,ATRX,BBC3,BCL2L11,BCL6,BECN1,BMPR1B,BNIP2,CAPRIN1,CAV2,CCND3,CCNE1,CD44 (includes EG:100330801),CD46,CDC14B,CDK19,CDK6,CEP63,CFL2,CHORDC1,CNOT6,COL5A2,CXCL12 (includes EG:20315),DCP2 (includes EG:167227),DICER1,DNMT3A,DYRK1A,E2F3,ENPP6,ERBB2IP,ERBB4,ETS1,FAM122C,FBN1,FBXO32,FBXW7,FGF7,FMR1,FN1,FOXO1,GALNT1,GALNT7,GMFB,GPD2,GPR37,H3F3A/H3F3B,HDHD2,HSPA1A/HSPA1B,IDH1,IGF2…
Ins1	other	1.51e-18	ADIPOR2,AKT1,APLN (includes EG:30878),BDNF,CCND1,CCND3,CCNE1,CDKN1A,CDKN1B,COL1A1 (includes EG:1277),CYP1A1 (includes EG:13076),DHFR,EGR2,ERRFI1,FGF2,FOS,GPD1,HNRNPK,IL10,IRS1,IRS2,ITCH,JUN,MARCKS,MMP1 (includes EG:300339),MMP13,MYC,PIK3R1,PPARA,PPARG,PTEN,PTGFRN,PTGS2,RBL2 (includes EG:100331892),RHOA,RUNX2,RXRA,SIRT1,SOD2,SP1,SPARC,STAT3,TIMP3,VEGFA,VIM
troglitazone	chemical drug	1.85e-18	BAK1,BCL2,CAV2,CCND1,CCND2,CCND3,CDC25A,CDK4,CDKN1A,CDKN1B,CDKN2A,CEBPG,COL15A1,COL1A1 (includes EG:1277),COL1A2,COL4A1,CYP1A1 (includes EG:13076),E2F1,E2F2,ELAVL1,ETS1,FBXW7,FN1,FOS,GPAM,GPD1,HIPK3,HMOX1,ICAM1,IFRD1,IL8,IRS1,JUN,MCL1,MMP9,MYB,MYC,NEUROD1,PPARA,PPARG,PTEN,PTGS2,RB1,RELA,RXRA,SP1,TP53 (includes EG:22059),UCP2,VEGFA,WEE1,WT1
plicamycin	chemical drug	2.2e-18	AKT2,BAK1,BBC3,BNIP3L,CDC25A,CDKN1A,COL1A1 (includes EG:1277),COL1A2,CTGF,EGFR,FBXW7,FOXO3,GNAI2,GPD1,HDAC4,HIF1A,HMOX1,ID1,MARCKS,MET,SERPINE2,SIRT1,SP1,TGFBR2,TP53 (includes EG:22059)
Mek	group	2.29e-18	ANPEP,BCL2L11,BECN1,BMF,CCND1,CCND2,CCND3,CDCP1,CDKN1A,CDKN1B,CDKN2A,CDX2,COL1A2,CTGF,EGR2,ESR1,ETS1,FOS,IL10,IL8,JUN,MCL1,MMP13,MMP9,MYC,PTGS2,RUNX1,THBS1,TP53 (includes EG:22059),TPM1 (includes EG:22003)
silibinin	chemical drug	2.97e-18	BBC3,CCND1,CCNE1,CDK1,CDK4,CDK6,CDKN1A,CDKN1B,FN1,HIF1A,IGFBP3,MCL1,MMP9,MYC,PLAU,PTGS2,TNFRSF10B,TP53 (includes EG:22059),VEGFA,VIM,ZEB1
IL1A	cytokine	3.02e-18	ADAMTS1,ADORA2B,APP,BCL2,CD44 (includes EG:100330801),CD83,CDKN1A,CSF1 (includes EG:12977),CXCL12 (includes EG:20315),CYP1A1 (includes EG:13076),CYR61,FGF2,FGF7,FGFR1,FOS,HMOX1,ICAM1,IGFBP5,IL10,IL1RN,IL8,ITGA5,JUN,KIT,MMP1 (includes EG:300339),MMP13,MMP9,MYC,PLAU,PPARG,PTGS2,RBL2 (includes EG:100331892),RELA,SOD2,SPARC,TAC1,UGT2B17,WNT5A
miR-513a-3p (and other miRNAs w/seed AAAUUUC)	mature microRNA	3.4e-18	ABHD10,ACVR2A,ADSS,AICDA,AQP4,ARID3A,ARPC3,ASXL2,ATG2B,ATRX,BAMBI,BECN1,BMI1,BMPR2,C14orf109,C17orf80,C1QBP,CASP6,CD44 (includes EG:100330801),CD46,CD69,CDCP1,CDK19,CDK6,CLDN12,CNOT6,CNOT8,COL1A2,COL3A1,CPNE8,CREBL2,CTGF,CYP1B1,DCP2 (includes EG:167227),DICER1,DKK1,DOCK7,DYRK1A,EGFR,ERBB4,ETS1,FAM19A1,FAM69A,FBN1,FBXW7,FGF2,FGF7,FMR1,FOXO1,FYCO1,GALNT1,GALNT7,GAS7,GBAS,GEMIN2,GFPT1,GMFB,GPD2,GSTM…
lactacystin	chemical - protease inhibitor	3.89e-18	APP,BAK1,BRCA1,CCND1,CCND2,CCND3,CD24,CD69,CDKN1A,CDKN1B,CDKN1C,CYP1A1 (includes EG:13076),E2F1,EIF4E,ESR1,FOXO1,GNAI2,HIF1A,HMOX1,HSP90B1,IFRD1,IGFBP5,IL8,IRS1,IRS2,MMP1 (includes EG:300339),MMP9,P4HA2,PTEN,PTGS2,RUNX2,SLC3A2,SMAD4,SQSTM1,THRB,TP53 (includes EG:22059),TUBB2A
FSH	complex	4.68e-18	ACP2,ACVR2A,ADAMTS1,ATP2A2,BCL2L2,BDNF,BECN1,BMPR1B,BMPR2,BNIP3L,CCND2,CDK6,CDKN1C,COL15A1,CREBL2,CTGF,EGFR,ESR1,FGF2,FGFR1,FOS,GATA6,HBP1,ID1,IGFBP3,IL1RN,ITGA5,JUN,MAP2K1,MAPK14,MAPRE2,MCL1,MEF2D,MMP9,MYC,NLK,P4HA2,PPARA,PPP2R5C,PTEN,PTGS2,SMAD1,SMAD4,SMAD5 (includes EG:17129),TGFBR2,THBS1,TNFRSF10B,TP53 (includes EG:22059),TPM1 (includes EG:22003),TUBA1A,VEGFA,WT1,ZEB1
Pkc(s)	group	6.42e-18	APLN (includes EG:30878),APP,BCL2,BCL2L11,CCND3,CCR5,CDKN1A,CDKN1B,CDX2,CTGF,CYP1A1 (includes EG:13076),CYR61,EGFR,EGR2,FGF2,FOS,HIF1A,HMOX1,HSP90B1,IL10,IL8,ITGA5,JUN,MMP1 (includes EG:300339),MMP13,NR4A2,PPARA,PPARG,PTGS2,RB1,RBL2 (includes EG:100331892),SP1,TAC1
potassium chloride	chemical drug	6.71e-18	BCL2L11,BDNF,CASP6,CASP7,CCNE1,CDK1,CDKN1B,E2F1,EGR2,FOS,HERPUD1,HSP90B1,ID1,ID3 (includes EG:15903),IGFBP5,JUN,MYC,NPTX1,NR4A2,ODC1,PIK3R1,PTEN,PTGS2,RB1,SYT4
staurosporine	chemical - kinase inhibitor	8.67e-18	BBC3,BCL2,Ccl6,CCND1,CDK4,CDKN1A,CDKN1B,COL1A1 (includes EG:1277),COL1A2,CYP1A1 (includes EG:13076),EGFR,FOS,HMOX1,ICAM1,IGFBP5,IL8,MCL1,MICA,MMP1 (includes EG:300339),MMP13,MMP9,ODC1,PLAU,PTGS2,SMAD3,TP53 (includes EG:22059),USP12,VEGFA
camptothecin	chemical toxicant	8.67e-18	ABCF2,AKT2,ARHGDIA,BAK1,BAMBI,BBC3,BCL2,BNIP3L,BRCA1,CARD8,CCND1,CCNE1,CD46,CD83,CDC25A,CDK1,CDK4,CDK6,CDKN1A,CDKN2A,CSF1 (includes EG:12977),DKK1,E2F1,EGR2,FADD,FNDC3B,FOS,FOXO1,GNAI2,H3F3A/H3F3B,HOXA11,ICAM1,ID1,ID3 (includes EG:15903),IGFBP3,IL8,INSIG1,JUN,MAP2K4,MBNL2,MCL1,MMP1 (includes EG:300339),MMP9,MYB,MYC,MYO10,NCL,NR4A2,PERP,PPIF,PPM1D,PPP3CA,PTEN,PTGS2,PTPRK,RB1,RBMS1,SOD2,STX11,SYNE1…
HDAC1	transcription regulator	9.05e-18	BDNF,CCND1,CCND2,CCNE1,CD44 (includes EG:100330801),CDC25A,CDK1,CDKN1A,CDKN1B,CDKN2A,COL1A2,DHFR,E2F2,ESR1,HES1 (includes EG:15205),ID1,IL10,IL8,MMP9,MYC,PLAU,PLK1,PPARG,PTGS2,RECK,RUNX2,SQSTM1,SYT4,TAGLN,TGFBR2,TP53 (includes EG:22059)
miR-548n (miRNAs w/seed AAAAGUA)	mature microRNA	9.26e-18	ACVR1,ACVR2A,ADAM9,ADAMTS1,ADORA2B,ADSS,AICDA,ANAPC16,AQP4,ARHGEF3,ATG2B,ATRX,BCL2,BCL2L11,BCL2L2,BMI1,BMPR2,CADM1,CAPRIN1,CARD8,CASP7,CAV2,CBLN2,CCNA2,CD24,CD44 (includes EG:100330801),CDC14B,CDCP1,CDK19,CDK6,CDX2,CEBPG,CEP63,CFL2,CHD1,CHORDC1,COL5A2,CPNE8,CYP1B1,DCP2 (includes EG:167227),DDIT4,DICER1,DMTF1,DNAJB4,ECHDC1,EGFR,EGR2,ELAVL1,ERBB2,ERBB2IP,ESR1,ETS1,FAM3C,FAM69A,FYCO1,GALNT1,GALNT7,G…
actinomycin D	chemical drug	1.02e-17	APP,BCL2,BDNF,BRCA1,CCND1,CDKN1A,CDKN1B,COL1A2,CTGF,CYP1A1 (includes EG:13076),CYR61,DIO3,ERRFI1,ETS1,FADD,FGFR1,FN1,FOS,HIF1A,HMGA2,HMOX1,ID2,IGFBP5,IL8,IRS1,IRS2,JUN,MCL1,MYC,PERP,PLAU,PTGS2,SLC12A4,TNFAIP2,TNFRSF10B,TP53 (includes EG:22059),VEGFA
okadaic acid	chemical toxicant	1.37e-17	APP,BCL2L11,BCL6,BDNF,CCND1,CCND2,CCND3,CDK1,CDK4,CYP1B1,ESR1,FOS,GNAI2,IL1RN,IL8,JUN,MCL1,MMP1 (includes EG:300339),MMP9,MYC,ODC1,PTGS2,RB1,RXRA,SQSTM1
CEBPB (includes EG:1051)	transcription regulator	1.39e-17	ALOX5AP,APLN (includes EG:30878),BCL2,BDNF,CCNA2,CCND1,CCND2,CCNE1,CCR5,CDC25A,CDKN1A,CDKN1B,COL1A1 (includes EG:1277),COL1A2,COL5A2,CYP1A1 (includes EG:13076),DHFR,E2F1,E2F3,FOS,FOXO3,HMGA1,ICAM1,ID1,IGFBP3,IL10,IL1RN,IL8,IRS1,IRS2,JUN,LAMC1,MMP1 (includes EG:300339),MMP13,MSH2,MYC,NFATC2,ODC1,PPARA,PPARG,PTGS2,RUNX2,SEPT3,SLC12A2,SLC38A2,SLC7A1,TAC1,TP53 (includes EG:22059),VIM,ZYX
STAT3	transcription regulator	1.57e-17	AKT1,BAK1,BCL2,BCL2L11,CASP7,CCND1,CCND2,CCNE1,CCR5,CD46,CD83,CDC25A,CDK1,CDKN1A,CDKN1B,CDKN2A,COL3A1,FGF2,FN1,FOS,HIF1A,HMOX1,ICAM1,ID2,IGFBP5,IL10,IL1RN,IL6R,IL8,JAK2,MCL1,MMP13,MMP9,MYB,MYC,NFATC2,PHB,PLAU,PTGS2,S1PR1,SERPINE2,SOD2,STAT3,THBS1,TNFRSF10B,TNFSF9,TP53 (includes EG:22059),VEGFA,VIM,WNT5A
H89	chemical - kinase inhibitor	1.79e-17	ADSS,APP,BAK1,CCND1,CD83,CDKN1A,EGFR,EGR2,FGF2,FOS,HMOX1,IGFBP5,IL10,IL8,MMP1 (includes EG:300339),MMP13,MMP9,MYC,NFATC2,NR4A2,PLAU,PTGS2,RELA,RUNX1,SMAD3,SOD2,SP1,UCP2,VEGFA
NFKBIA	other	1.96e-17	AURKB,BCL2,BCL2L2,C21orf33,CCNA2,CCND1,CCND2,CD69,CDC25A,CDKN1A,CDKN1C,COL1A2,COL3A1,COL5A2,CSF1 (includes EG:12977),CXCL12 (includes EG:20315),CYP1B1,ERBB2,FGF2,FN1,FOS,HES1 (includes EG:15205),HIF1A,HMGA1,HMOX1,ICAM1,IGF2R,IL10,IL1RN,IL8,ITGA2,JUN,KCNN4,MMP1 (includes EG:300339),MMP13,MMP9,MPDU1,MYC,PIK3R1,PLAU,PTEN,PTGS2,PTPN13,SERPINE2,SLC12A2,SMAD4,SOD2,TAC1,TIMP3,TNFAIP2,TNFRSF10B,TP53 (inc…
miR-222-3p (and other miRNAs w/seed GCUACAU)	mature microRNA	2.16e-17	ACVR2A,ANAPC16,ANKRD52,BBC3,BCL2L11,BMF,BMI1,BNIP3L,CASP8AP2,CAV2,CBFB,CDK19,CDKN1B,CDKN1C,CPNE8,CREBL2,CXCL12 (includes EG:20315),CYP1B1,CYR61,DCP2 (includes EG:167227),DDIT4,DICER1,DIRAS3,DYRK1A,E2F2,ERBB4,ESR1,ETS1,FMR1,FNDC3B,FOS,FOXO3,GMFB,GNAI2,GNL3L,GOLPH3L,GPAM,GPD2,H3F3A/H3F3B,ICAM1,IFRD1,INSIG1,KIT,LOC100505793/SRSF10,MARCKS,MAT2A,MMP1 (includes EG:300339),MYBL1,MYLIP,MYO10,NAV3,NLK,NUF…
E2F4	transcription regulator	2.3e-17	ATRX,AURKB,BCL2,BCL2L11,BMI1,BRCA1,CASP6,CCDC76,CCNA2,CCND1,CCNE1,CDC25A,CDK1,CDKN1A,DHFR,DIRAS3,E2F1,E2F2,E2F3,FEN1,FGF7,HSP90B1,ID3 (includes EG:15903),MCL1,MSH2,MYB,MYBL2,MYC,NASP,NCL,PLK1,PPARG,PRC1 (includes EG:233406),PSAT1,RB1,RBL2 (includes EG:100331892),SLC3A2,SRPR,TP53 (includes EG:22059)
ethanol	chemical - endogenous mammalian	2.45e-17	AQP4,BCL2,BDNF,BRCA1,CCND1,CDKN1A,CDKN1B,COL1A2,COL3A1,CTGF,DKK1,DYRK1A,EGFR,ESR1,FOS,GPAM,HIF1A,HMOX1,HSP90B1,ICAM1,ID1,IL10,IL1RN,IL8,JAK2,JUN,MAP2K4,MAT2A,MMP13,MMP9,MYC,PHB,PPARA,PPARG,PTEN,PTGS2,RELA,SEC23A,SOD2,STAT3,TGFB3,TP53 (includes EG:22059),WEE1
imatinib	chemical drug	3.26e-17	APP,BCL2,BCL2L11,BMP7,BRCA1,CCND1,CCND2,CCNE1,CDKN1A,CDKN1B,COL1A1 (includes EG:1277),COL3A1,CXCL12 (includes EG:20315),FN1,HMOX1,MCL1,MICA,MTOR,MYC,RAF1,STAT3,VEGFA,WT1
TXN	enzyme	3.86e-17	BCL2,CCND2,CDKN1A,CDKN2A,CYP1A1 (includes EG:13076),CYP1B1,ESR1,FOS,HIF1A,HMOX1,ICAM1,IL8,MAPK14,MMP9,RELA,SOD2,TP53 (includes EG:22059),VEGFA
CD40	transmembrane receptor	5.4e-17	AICDA,ANPEP,BCL2,BCL2L11,BCL6,BECN1,CCNA2,CCND1,CCND2,CCND3,CD44 (includes EG:100330801),CD69,CD83,CDK4,CDK6,CDKN1A,CDKN1B,CSF1 (includes EG:12977),CXCL12 (includes EG:20315),FOS,ICAM1,IL10,IL1RN,IL6R,IL8,JUN,MET,MMP9,MYC,NEFM,PTGS2,RELA,TCL1A,TP53 (includes EG:22059),VEGFA
R-WIN 55,212	chemical reagent	5.73e-17	BCL2,CASP6,CASP7,CCND1,CCND2,CCNE1,CDK4,CDK6,CDKN1B,E2F1,E2F2,E2F3,ICAM1,IL8,RB1,TP53 (includes EG:22059)
caspase	group	6.79e-17	APP,BCL2,CCND1,CCND2,CCND3,CCNE1,CDK1,CDK4,CDK6,CDKN1A,CDKN1B,EGFR,HERPUD1,RB1,THBS1
genistein	chemical drug	7.16e-17	BCL2,BDNF,CCND1,CDK1,CDKN1A,COL1A1 (includes EG:1277),CTGF,CYP1A1 (includes EG:13076),DIRAS3,ESR1,FOS,GFPT1,HMOX1,HOXA11,HSPA1A/HSPA1B,ICAM1,ID1,IL10,IL8,MMP1 (includes EG:300339),MMP13,MMP9,MYB,MYC,PDCD4,PLK1,PPARG,PTEN,PTGS2,RUNX2,RXRA,SOD2,TGFB3,TP53 (includes EG:22059),VEGFA,WNT5A
MAP2K1	kinase	7.6e-17	BCL2,BCL2L11,CCND1,CD44 (includes EG:100330801),CDKN1A,CDKN1B,CDKN2A,COL1A1 (includes EG:1277),COL1A2,COL3A1,CTGF,DKK1,EGR2,FGF2,FOS,FURIN,HIF1A,IL8,IRS1,ITGA5,JUN,MMP1 (includes EG:300339),MMP9,MYC,PTGS2,PTPN13,SERPINE2,SMAD3,SP1,THBS1,VEGFA
BRCA1	transcription regulator	8.23e-17	BAK1,BCL2,BRCA1,CCND1,CCNE1,CDKN1A,CDKN1B,CYP1A1 (includes EG:13076),CYP1B1,DDIT4,ELAVL1,ESR1,FEN1,GTF2H1,H3F3A/H3F3B,HMGA2,JAK1,MYC,PERP,PLK1,RB1,RBL2 (includes EG:100331892),SERPINE2,SIRT1,SMAD3,TNFAIP2,TP53 (includes EG:22059),TP63,VEGFA,WEE1
CD3	complex	9.4e-17	BAMBI,BCL2,BCL2L11,BCL6,BECN1,CASP6,CCND1,CCND2,CCND3,CCNE1,CCR5,CD44 (includes EG:100330801),CD69,CD83,CDC25A,CDK1,CDK4,CDK6,CDKN1B,CENPF,DUSP2,DYRK1A,EGR2,EIF4E,ETS1,FOS,GPR37,HIF1A,HSP90B1,HSPA1A/HSPA1B,ICAM1,ID3 (includes EG:15903),IGFBP5,IL10,IL2RG,IL8,ITCH,JAK1,JAK2,JUN,KCNN4,LTN1,MDH2 (includes EG:17448),MICA,MYC,NASP,NCL,NFATC2,ODC1,PHB,PKMYT1,PNP,PTEN,PTGS2,PTPN13,RAD23B,RARS,RB1,SMO,SP1…
COL18A1	other	1.01e-16	BCL2,CCND1,DDIT4,EGFR,ETS1,FGF2,FGFR1,FN1,FOS,HIF1A,ICAM1,ID1,ID3 (includes EG:15903),JUN,MAX,MCL1,MMP1 (includes EG:300339),MYC,PLAU,PTGS2,RELA,STAT3,THBS1,TUBA1A,VEGFA
SRC	kinase	1.01e-16	AKT1,CCND1,CCND2,CCNE1,CDK1,CDKN1A,COL1A2,EGFR,ERBB2,FN1,FOS,HIF1A,HMOX1,ICAM1,ID1,IL8,JUN,MCL1,MMP1 (includes EG:300339),MMP9,MYC,PLAU,PTGS2,STAT3,VEGFA,VIM
SMAD4	transcription regulator	1.02e-16	BMP7,CCND1,CCND2,CCNE1,CDKN1A,CDKN1B,CDKN2A,COL1A2,CSF1 (includes EG:12977),CTGF,EGFR,ERBB2,FOS,HMGA2,HMOX1,ICAM1,ID1,ID2,IL10,MET,MMP1 (includes EG:300339),MMP13,MTOR,MYC,PLAU,PTEN,SMAD3,SMAD4,SMO,THBS1,TIMP3,TPM1 (includes EG:22003),TPM3,VEGFA
NGF	growth factor	1.05e-16	APP,BBC3,BCL2,BCL2L11,BDNF,CCND1,CD83,CDK1,CDKN1A,CDKN1B,CDKN2A,E2F2,EGFR,EGR2,FOS,HMOX1,ID1,ITGA2,JUN,MAP3K12,MAPK14,MMP9,MYC,NEFM,PPARG,PTEN,RBL2 (includes EG:100331892),SQSTM1,STAT3,TAC1,VEGFA,WNT5A,WT1
epigallocatechin-gallate	chemical drug	1.15e-16	APP,BAK1,BCL2,BCL2L11,BCL2L2,CASP6,CCND1,CDKN1A,CDKN1B,EGFR,ERBB2,ESR1,FADD,FN1,FOS,FOXO3,HIF1A,HMOX1,ICAM1,IL10,IL8,JUN,MMP1 (includes EG:300339),MMP13,MMP9,MYC,NOTCH1,PLAU,PTGS2,RELA,SMAD4,SP1,TAC1,TP53 (includes EG:22059),VEGFA
RELA	transcription regulator	1.28e-16	APP,BBC3,BCL2,BECN1,BNIP3L,CARD8,CCND1,CD44 (includes EG:100330801),CDKN1A,CDKN1B,CDKN2A,COL1A1 (includes EG:1277),COL1A2,ERBB2,FGF2,FOS,HES1 (includes EG:15205),HIF1A,HMOX1,ICAM1,IL10,IL1RN,IL8,JUN,KIT,MAT2A,MICA,MMP1 (includes EG:300339),MMP9,MYB,MYC,PLAU,PPARG,PTEN,PTGS2,RELA,SERPINE2,SOD2,TAC1,TNFAIP2,TNFRSF10B,TP53 (includes EG:22059),VEGFA,WASF3,WT1
tyrphostin AG 1478	chemical - kinase inhibitor	1.37e-16	AKT1,BCL2L11,CCND1,CDKN1A,CDKN1B,EGFR,FBN1,FOS,GFPT1,HIF1A,ICAM1,IL8,ITGA2,MCL1,MMP1 (includes EG:300339),MMP13,MMP9,PLAU,PTGS2,RELA,RUNX1
forskolin	chemical toxicant	1.52e-16	ADAMTS1,APP,BCL2,BDNF,BNIP3L,CCND1,CCND2,CCND3,CD44 (includes EG:100330801),CDKN1A,CDKN1B,CDKN1C,COL15A1,COL1A1 (includes EG:1277),CREBL2,CRHBP,CSF1 (includes EG:12977),CTGF,CYP1B1,DDIT4,ESR1,FN1,FOS,H3F3A/H3F3B,HIF1A,HMOX1,HOXA5,ICAM1,ID1,ID2,ID3 (includes EG:15903),IGFBP3,IGFBP5,IL10,IRS2,JUN,MAPRE2,MAT2A,MET,MMP9,MYC,NR4A2,NT5E,ODC1,P4HA2,PLAU,PPM1F,PTEN,PTGS2,RUNX1,RUNX2,SMAD3,SOD2,SP1,SYT4,T…
ITGB1	transmembrane receptor	1.52e-16	BCL2,CDKN1A,CDKN1B,CDKN2A,COL1A1 (includes EG:1277),COL1A2,ERBB2,FOS,ICAM1,IL1RN,IL8,ITGA5,JUN,LAMC1,MMP1 (includes EG:300339),MMP9,MYC,PLAU,PTK2 (includes EG:14083),THBS1,TP53 (includes EG:22059),VEGFA
androgen	chemical - other	1.66e-16	BCL2,CA12,CASP7,CCND1,CCND3,CD44 (includes EG:100330801),CDKN1B,COL4A2 (includes EG:12827),ERBB3 (includes EG:13867),ETS1,FGF2,FGF7,FOS,FOXO3,IGFBP5,JUN,MMP9,MYC,PIK3R1,PTEN,PTGS2,PTPRK,RUNX2,SMAD1,SMAD3,STAT3,UGT2B15,UGT2B17,WNT5A,WT1
tamoxifen	chemical drug	1.66e-16	BCL2,BDNF,BECN1,BRCA1,CCND1,CDK6,CDKN1A,CDKN1B,CYR61,EGFR,ERBB2,ERBB3 (includes EG:13867),ESR1,FOS,HES1 (includes EG:15205),HSP90B1,IGFBP3,IL1RN,IL8,IRS1,JUN,MMP1 (includes EG:300339),MYC,PPARA,PTGS2,RB1,RBL2 (includes EG:100331892),SOD2,SQSTM1,SYNE1,TAGLN,TP53 (includes EG:22059),UCP2,USP1,VEGFA
BCR (complex)	complex	1.81e-16	AICDA,BCL2,BCL2L11,BCL6,CCNA2,CCND2,CCND3,CD44 (includes EG:100330801),CD69,CDC25A,CDK4,CDK6,CDKN1B,CDKN2A,FOS,HSP90B1,IL10,JAK1,JAK2,KCNN4,MCL1,MYC,PTGS2,RELA,TCL1A,TNFSF9
SB203580	chemical - kinase inhibitor	3.44e-16	ADAMTS1,AQP4,BCL2,BCL2L11,CCND1,CD83,CDKN1A,CDKN2A,COL1A1 (includes EG:1277),COL1A2,COL3A1,CTGF,CYP1A1 (includes EG:13076),CYP1B1,FOS,HIF1A,HMOX1,ICAM1,IGFBP3,IL10,IL1RN,IL8,JUN,MAPK14,MMP1 (includes EG:300339),MMP13,MMP9,MYC,PLAU,PPARA,PTGS2,RELA,RNF149,RUNX1,RUNX2,SOD2,TAGLN,TCL1A,TGFB3,THBS1,TIMP3,TP53 (includes EG:22059),UCP2,VEGFA
CDKN2A	transcription regulator	4.15e-16	AURKB,BCL2,BCL2L11,CCNA2,CCND1,CCND3,CCNE1,CDC25A,CDCA5,CDK1,CDKN1A,CDKN1B,CDKN2A,CTGF,DHFR,E2F1,E2F2,E2F3,E2F6,FEN1,FGFR1,GAS7,HMGA2,JAK2,JUN,MMP1 (includes EG:300339),MYBL2,ODC1,P4HA2,PLK1,PTEN,RB1,TP53 (includes EG:22059),TP63,VEGFA,ZNF385A
TGFBR2	kinase	4.17e-16	ADORA2B,ALOX5AP,BDNF,CCND1,CCND3,CCNE1,CD44 (includes EG:100330801),CDKN1A,CDKN1B,CDKN2A,COL1A1 (includes EG:1277),COL1A2,CTGF,FGF7,FN1,ICAM1,IL10,JUN,KRAS,MMP13,MMP9,RBL2 (includes EG:100331892),SLC12A4,SMAD1,SMAD3,SMAD4,SPARC,STAT3,TAGLN,TGFB3,TGFBR2,THBS1,VEGFA
CD40LG	cytokine	4.57e-16	AICDA,ARID4B,BCL2,BCL6,CCND3,CCR5,CD69,CD83,CDK6,CDKN1A,CDKN1B,CSF1 (includes EG:12977),CTGF,CYP1B1,DUSP2,E2F2,EGFR,FOS,FURIN,HIF1A,HRSP12,HSPA1A/HSPA1B,ICAM1,ID2,ID3 (includes EG:15903),IL10,IL8,JAK2,JUN,MARCKS,MCL1,MSH2,MYC,NCOA3,PKMYT1,PLAU,PTGS2,PTPN12,RB1,RELA,SOD2,STK4,TFAP4,TGFB3,TNFAIP2,TNFSF9,VEGFA,WNT5A,ZFP36L1
tanespimycin	chemical drug	4.63e-16	AKT1,AKT2,BAK1,BCL2,CCND1,CDK1,CDK4,CDKN1A,CDKN1B,ERBB2,HNRNPM,HSP90B1,IL6R,IL8,JUN,KIT,KRAS,MCL1,MYC,PDPK1,PLAU,RAF1,SOD2,STAT3,VEGFA
Mapk	group	4.63e-16	APLN (includes EG:30878),APP,BCL2,BCL2L11,BDNF,CCND1,CDKN1A,CDKN1B,COL1A1 (includes EG:1277),CTGF,ESR1,FOS,FURIN,HMOX1,IL8,IRS1,JUN,MMP13,MMP9,MYC,PIGR,PTEN,PTGS2,RUNX2,VEGFA
BMP4	growth factor	4.67e-16	ACVR2A,BCL2,CCND1,CDKN1A,CDKN2A,CDX2,CYR61,EGFR,HES1 (includes EG:15205),HMGA2,ID1,ID2,ID3 (includes EG:15903),JUN,LEFTY1,LEFTY2,MMP13,MYC,RUNX2,SMAD1,SMAD5 (includes EG:17129),SPARC,TAGLN,TP53 (includes EG:22059),TP63,VEGFA,WNT5A
Nrg1	growth factor	5.05e-16	BAK1,BCL2,BRCA1,CCND1,CCND2,CCND3,CCNE1,CDKN1A,CDKN1B,CDX2,CTGF,CYR61,E2F1,EGR2,ERRFI1,FOS,HES1 (includes EG:15205),HIF1A,HMGA1,HMOX1,HNRNPK,ID1,IL10,IL8,MCL1,MMP9,MYC,PDCD4,PLAU,PTGS2,RUNX1,TNFAIP1,VEGFA
ETS1	transcription regulator	5.05e-16	ANPEP,BRCA1,CCND1,CCNE1,CDK11A/CDK11B,CDKN1A,CDKN2A,COL1A2,CTGF,ERBB2,ETS1,FN1,HMOX1,HSPA1A/HSPA1B,ICAM1,IL10,INSIG1,MCL1,MET,MMP1 (includes EG:300339),MMP13,MMP9,MYB,MYC,PERP,PLAU,RUNX1,RUNX2,SP1,TGFBR2,VEGFA,ZEB1,ZEB2
miR-607 (miRNAs w/seed UUCAAAU)	mature microRNA	5.39e-16	ABCF2,ABHD10,ACVR2A,ANAPC16,APLN (includes EG:30878),AQP4,ARHGAP32,ARPC3,ATRX,BACE1,BAZ1A,BCL2,BCL2L11,BDNF,BMPR1B,BMPR2,BNIP2,BNIP3L,C12orf23,C1orf56,C2orf43,CADM1,CAPRIN1,CAV2,CBFB,CCND2,CD24,CD44 (includes EG:100330801),CD46,CD83,CDC14B,CDK19,CDK6,CDKN1B,CDX2,CEBPG,CEP63,CFL2,CMTM4,CNOT8,COL1A2,CYP1B1,DCP2 (includes EG:167227),DICER1,DIRAS3,DKK1,E2F3,E2F6,ECHDC1,EGFR,ELAVL1,ERBB2IP,ERBB4,ESR1,…
SMAD3	transcription regulator	7.36e-16	BCL2,BCL2L11,CCND1,CCND2,CCNE1,CDK4,CDKN1A,CDKN2A,COL1A1 (includes EG:1277),COL1A2,COL3A1,CTGF,ESR1,FOS,HMOX1,ID1,JUN,MMP1 (includes EG:300339),MMP13,MMP9,MYC,RUNX2,SMAD1,SMAD3,SMAD5 (includes EG:17129),TAGLN,TGFB3,THBS1,TIMP3,TPM1 (includes EG:22003),TPM3,VEGFA,VIM
FOS	transcription regulator	7.8e-16	APLN (includes EG:30878),ARID3A,BCL2L11,BDNF,CADM1,CCNA2,CCND1,CCNE1,CD44 (includes EG:100330801),CMTM4,COL1A1 (includes EG:1277),CTGF,EGR2,FBN1,FGF2,FHOD1,FN1,FOS,GPSM2,HIPK3,HMOX1,HSP90B1,ICAM1,IGFBP5,IL10,IL8,IRS2,JUN,KCNN4,MET,MMP1 (includes EG:300339),MMP13,MMP9,MYC,NOTCH4,NPTX1,ODC1,PLAU,PPP2R2A,PPP2R5C,PTGS2,PTPN12,PTPRD,RXRA,SERPINE2,SFRP4,SMAD5 (includes EG:17129),STX11,TP53 (includes EG…
miR-302c-3p (and other miRNAs w/seed AGUGCUU)	mature microRNA	7.82e-16	ADAM9,ANKRD13B,ANKRD52,AQP4,ARHGEF3,ARID4B,BAZ1A,BMPR2,C12orf23,C9orf78,CD44 (includes EG:100330801),CD83,CDK19,CDKN1B,CENPF,CFL2,CMTM4,CYB5R4,EGFR,ESR1,FBN1,FYCO1,GBAS,HERPUD1,ICAM1,IKZF1,INSIG2,JAK1,KDELC2,KDM1B,KIF23,LEFTY1,LMNB1,LUC7L2,MBNL1,MBNL2,MCL1,MECP2,MICA,MKRN1,MNT,NCOA3,NIN,NT5C3,PACRGL,PAK7,PANX1,PBK,PCGF5,PDCD4,PDIK1L,PLAG1,PRC1 (includes EG:233406),RICTOR,SEPT2,SLC4A7,SP1,SPARC,SP…
herbimycin	chemical - kinase inhibitor	1.01e-15	BCL2,CCND1,CCND3,CDK4,CDK6,CDKN1B,CTGF,FOS,ICAM1,IL8,IRS1,MMP1 (includes EG:300339),MMP13,MMP9,PLAU,PTGS2,SOD2
PTGS2	enzyme	1.23e-15	BBC3,BCL2,BRCA1,CCND1,CCNE1,CD44 (includes EG:100330801),CDKN1A,CDKN1B,CXCL12 (includes EG:20315),CYP1B1,ERBB2,ERBB3 (includes EG:13867),FN1,FOS,ICAM1,IGFBP3,IL10,IL8,MCL1,MMP9,MYC,NR4A2,PTGS2,RHOA,RUNX2,TNFRSF10B,TP53 (includes EG:22059),VEGFA
miR-19b-3p (and other miRNAs w/seed GUGCAAA)	mature microRNA	1.38e-15	ADIPOR2,ADSS,AQP4,ARID4B,ASXL2,ATRX,BACE1,BAMBI,BCL2L11,BMPR2,C17orf80,C2orf43,CAPRIN1,CASP7,CBFB,CBLN2,CBX7,CCND1,CCND2,CD69,CDK19,CFL2,CNOT6,COL1A2,CREBL2,CTGF,CXCL12 (includes EG:20315),DCP2 (includes EG:167227),DICER1,ELAVL1,ELMOD2,ENPP6,ERBB3 (includes EG:13867),ERBB4,ESR1,FAM69A,FBN1,FMR1,FNDC3B,FURIN,GALNT1,GFPT1,GMFB,HARS,HBP1,HDAC4,HIPK3,ID2,IGF2R,IGFBP3,INSIG1,INSIG2,ITCH,ITGA2,JARID2,K…
MYCN	transcription regulator	1.55e-15	BMI1,CCND1,CCND2,CDC42,CDKN1A,CDKN1B,COL1A1 (includes EG:1277),COL4A1,COL5A2,CRIM1,CTGF,E2F1,E2F2,EGFR,FBN1,FN1,GATA6,HMGA1,ID2,ITGA2,JARID2,NCL,NUCB1,ODC1,PHB,PTK2 (includes EG:14083),SLC38A2,SPARC,TAGLN,TMEM109,TNFRSF10B,TP53 (includes EG:22059),TPI1,TPM1 (includes EG:22003),VIM,YY1,ZEB2,ZYX
miR-301a-3p (and other miRNAs w/seed AGUGCAA)	mature microRNA	2.17e-15	ACVR1,ACVR2A,ANKRD52,AQP4,ARID4B,ASXL2,ATG2B,ATRX,BCL2L11,BMPR1B,BMPR2,C2orf43,CASP7,CAV2,CBFB,CCND3,CD69,CDK19,CDKN1A,CEBPG,CFL2,CNOT6,CSF1 (includes EG:12977),CYB5R4,DCP2 (includes EG:167227),DICER1,E2F2,ENPP6,ERBB2IP,ERBB3 (includes EG:13867),ERBB4,ESR1,FAM19A1,FMR1,FYCO1,GMFB,GTF2H1,HARS,HBP1,HES1 (includes EG:15205),HOXA5,ICAM1,IGFBP5,INSIG1,JARID2,KIAA1919,KIT,KLF13,KLHL20,LAMC1,LEFTY1,LIN2…
OSM	cytokine	2.21e-15	ADAMTS1,BAK1,BAMBI,BMI1,CCND1,CCND2,CDKN1A,CDKN1B,CHD1,COL3A1,CXCL12 (includes EG:20315),CYP1B1,ERBB3 (includes EG:13867),FGF2,FN1,FOS,GAS7,GCA,GFPT1,HIF1A,HIPK3,HMOX1,ICAM1,ID1,ID2,IL6R,IL8,IRS1,JUN,KRT19 (human),MAPK14,MARCKS,MICA,MMP1 (includes EG:300339),MMP13,MMP9,MPDU1,MYC,PDCD4,PIGR,PLAU,PPARG,PTEN,RUNX1,SLC16A3,SMAD4,SMAD5 (includes EG:17129),STAT3,STK4,STX11,SYNE1,TIMP3,TNFAIP2,TP53 (inc…
CDKN1A	kinase	2.24e-15	APP,ATRX,AURKB,BBC3,BCL2,BRCA1,CCNA2,CCND1,CCND3,CCNE1,CDC25A,CDK1,CDK4,CDKN1A,CDKN1B,CDKN2A,CENPF,CTGF,CYR61,FN1,HSPA1A/HSPA1B,MBNL2,MMP1 (includes EG:300339),MYBL2,MYC,PBK,PLK1,PRC1 (includes EG:233406),RB1,RBL2 (includes EG:100331892),SOD2,TP53 (includes EG:22059),UBE2S,VEGFA,VEZT
miR-340-5p (miRNAs w/seed UAUAAAG)	mature microRNA	2.31e-15	ABHD10,ACVR2A,ADAM9,ADAMTS1,ADIPOR2,ADPGK,AICDA,ANAPC16,APLN (includes EG:30878),BACE1,BAZ1A,BCL2,BCL2L11,BCL2L2,BMI1,BMPR2,BNIP2,C12orf23,CAPRIN1,CARD8,CASP6,CASP8AP2,CAV2,CCND1,CCND2,CD44 (includes EG:100330801),CD46,CD69,CDK19,CDK6,CFL2,CPNE8,CREBL2,CYP1B1,DCP2 (includes EG:167227),DICER1,DUSP2,ERBB2IP,ERBB4,FAM19A1,FAM69A,FBN1,FGF7,FMR1,FOXO3,FRAT2,GALNT7,GAS7,GATA6,GCA,GOLGA5,GPAM,GPD2,GRIA2…
IL1	group	2.32e-15	ADAMTS1,APP,BCL2,CDKN1A,COL1A1 (includes EG:1277),CSF1 (includes EG:12977),CYP1A1 (includes EG:13076),EGFR,FGF7,FN1,FOS,HIF1A,HMOX1,ICAM1,IL10,IL1RN,IL8,JUN,KIT,MMP1 (includes EG:300339),MMP13,MMP9,MYC,NFATC2,ODC1,PIGR,PPARA,PPARG,PTGS2,RXRA,SOD2,SPARC,TAC1,TGFB3,TP53 (includes EG:22059),UGT2B17,WNT5A
IKBKB	kinase	2.42e-15	AURKB,BCL2,BRCA1,CCNA2,CCND1,CD44 (includes EG:100330801),CDKN1A,CSF1 (includes EG:12977),CXCL12 (includes EG:20315),CYP1B1,FOS,FOXO3,HIF1A,HMOX1,ICAM1,IL10,IL1RN,IL8,KIF23,LMNB1,MMP1 (includes EG:300339),MMP13,MMP9,MYC,PLAU,PLK1,PTEN,PTGS2,PTPN13,RELA,SERPINE2,SOD2,STAT3,TIMP3,TNFAIP2,TP53 (includes EG:22059),TRIM63,VEGFA
miR-338-5p (and other miRNAs w/seed ACAAUAU)	mature microRNA	2.61e-15	ACVR2A,ADAM9,AQP4,ARID4B,ATP2A2,ATRX,BAMBI,BCL2,BCL2L11,BDNF,BMI1,BMPR1B,BMPR2,BNIP2,C9orf78,CA12,CASP8AP2,CAV2,CBFB,CD24,CDC14B,CDC25A,CDK6,CENPF,CHD1,CNOT6,CNOT8,CPNE8,CRIM1,CTGF,CYP1B1,DICER1,DMTF1,DUSP2,DYRK1A,EGFR,ERBB2IP,ERRFI1,ETS1,FNDC3B,FOXO1,GALNT7,GCA,GFM1,GMFB,GPAM,GPR37,GRIA2,H3F3A/H3F3B,HACE1,HDAC4,HIF1A,HSDL2,ID1,IKZF1,IRS1,ITCH,ITGA2,JAK1,JAK2,KDELC2,KDM1B,KLF13,KRAS,LOC100505793/…
miR-522-3p (and other miRNAs w/seed AAAUGGU)	mature microRNA	3.12e-15	ACVR2A,ARID4B,ATG2B,ATRX,BCL2,BMPR2,BRCA1,C17orf80,CADM1,CARD8,CCND1,CCND2,CCR5,CDK19,CDK6,CDKN1B,CDKN2A,CENPJ,CEP63,CHORDC1,COL5A2,CRIM1,CXCL12 (includes EG:20315),CYB5R4,CYR61,DCP2 (includes EG:167227),DHFR,DMTF1,DNAJB4,DOCK7,DYRK1A,E2F3,ELAVL1,FAM19A1,FAM69A,FMR1,FNDC3B,GALNT7,GNL3L,HACE1,HDAC4,HIF1A,HMGA2,HNRNPK,HNRNPM,ID2,IKZF1,IL6R,JAK1,JUN,KCNJ16,KIF23,KIT,KRAS,LIN28A,LOC100505793/SRSF10,M…
miR-429 (and other miRNAs w/seed AAUACUG)	mature microRNA	3.16e-15	ABHD10,ACTR1A,ACVR2A,ADIPOR2,AKT2,ANKRD52,AQP4,ARHGDIA,ARHGEF3,ARID4B,ATP2A2,ATRX,BAP1,BCL2,BCL2L11,BMI1,BMPR1B,C4orf27,CAPRIN1,CCNA2,CDC14B,CDK19,CDKN1B,CFL2,CHD1,CHORDC1,CNOT6,CNOT8,COL4A1,CREBL2,CRHBP,CYP1B1,DCP2 (includes EG:167227),DDIT4,DNMT3A,DNMT3B,E2F3,ELMO2,ERBB2IP,ERBB4,ERRFI1,ETS1,FBXW7,FHOD1,FN1,FNDC3B,FXR2,GATA6,GEMIN2,GMFB,HDAC4,HDHD2,HOXA5,IGF2R,IL8,IRS2,JUN,KCNJ16,KLF13,KLHL20,KR…
berberine	chemical drug	3.3e-15	BCL2,CCND1,CDK4,CDKN1A,CDKN1B,CYP1A1 (includes EG:13076),FN1,HIF1A,HMOX1,ICAM1,IL8,MCL1,MMP1 (includes EG:300339),MMP9,PPARA,PPARG,PTGS2,TP53 (includes EG:22059),UCP2,VEGFA
miR-30a-3p (and other miRNAs w/seed UUUCAGU)	mature microRNA	3.32e-15	AQP4,CDK6,CYR61,FMR1,SLC7A6,THBS1,TMEM2,TUBA1A,VEZT,WDR82
LDL	complex	3.66e-15	BCL2,CASP6,CCND1,CDK1,CDKN1A,CDKN2A,CTGF,DUSP2,ERBB2,FOS,HIF1A,HMOX1,HSP90B1,ICAM1,IGFBP3,IL1RN,IL8,INSIG1,JUN,LAMB3,MCL1,MMP1 (includes EG:300339),MMP9,NLK,NR4A2,PANX1,PLAU,PPARG,PTEN,PTGS2,SMAD3,SOD2,TGFBR2,TP53 (includes EG:22059),VEGFA
methylprednisolone	chemical drug	3.77e-15	ANPEP,ATP2A2,BDNF,C1QBP,CCND1,CD44 (includes EG:100330801),CDKN1A,CTGF,DDIT4,FBXO32,FGF7,FN1,FOS,GNAI2,GPD1,HMOX1,HSP90B1,HSPA1A/HSPA1B,ID1,ID3 (includes EG:15903),IDH1,IGF2R,IL1RN,IL6R,INSIG1,ITGA2,JAK2,JUN,KCNJ16,KRAS,KRT19 (human),MAFB,MAPK14,MARCKS,MAX,MMP1 (includes EG:300339),MMP9,MYC,NAA15,NFIA,NUPL1,ODC1,PIGR,PLAU,PSAT1,RAF1,RB1,RBL2 (includes EG:100331892),SLC4A7,SPARC,STAT3,THRB,TIMP3,T…
AHR	ligand-dependent nuclear receptor	4.14e-15	ADIPOR2,APP,CCNA2,CCND1,CCND3,CCNE1,CDK1,CDK4,CDKN1A,CDKN1B,CDKN2A,COL1A1 (includes EG:1277),COL1A2,COL3A1,COL4A1,COL4A2 (includes EG:12827),COL5A2,CYP1A1 (includes EG:13076),CYP1B1,DHFR,E2F1,ESR1,FN1,FOS,HIF1A,IL10,INSIG2,ITGA5,JUN,KIT,MYC,NPTX1,PLK1,PPARG,PTGS2,SIRT1,TGFB3,TGFBR2,THBS1,TIMP3,TP53 (includes EG:22059),VEGFA
flavopiridol	chemical drug	4.19e-15	BCL2,CCND1,CCND3,CCNE1,CDKN1A,CDKN1B,E2F1,EGFR,ERBB2,FOS,ICAM1,MCL1,MYC,RB1,TP53 (includes EG:22059),VEGFA
tetrachlorodibenzodioxin	chemical toxicant	5.31e-15	ADIPOR2,BCL2,BDNF,CCNA2,CCND1,CCNE1,CDKN1A,CDKN1B,CDKN2A,CYP1A1 (includes EG:13076),CYP1B1,CYR61,DHFR,EGFR,ERBB2,ERBB3 (includes EG:13867),ESR1,FMR1,FOS,HES1 (includes EG:15205),HMOX1,HSPA1A/HSPA1B,IDH1,IL8,INSIG2,IRS1,ITGA5,JUN,KRT7,MMP1 (includes EG:300339),MMP13,MYC,MYO10,NPTX1,ODC1,PERP,PTGS2,PTPN13,RELA,S1PR1,TGFB3,TGFBR2,TP53 (includes EG:22059),UGDH,VEGFA
miR-148b-3p (and other miRNAs w/seed CAGUGCA)	mature microRNA	6.19e-15	ACVR1,AKT2,ANKRD52,AQP4,ARID3A,BCL2L11,BMPR1B,CADM1,CAV2,CDCP1,CDK19,CDK6,CDKN1B,CEBPG,CEP63,CFL2,CHD1,CNOT6,COL4A1,CSF1 (includes EG:12977),CYB5R4,DCP2 (includes EG:167227),DICER1,DNAJB4,DNMT3B,DYRK1A,E2F3,ERBB2IP,ERBB3 (includes EG:13867),ERRFI1,ESR1,ETS1,FBN1,FMR1,GBP3,GMFB,GOLPH3L,GTF2H1,HMGA2,HSP90B1,IGFBP5,IKZF1,IRS1,ITGA5,JARID2,KDM1B,KIT,KRT85,LIN28A,MAFB,MAP2K1,MECP2,MEOX2,MET,MMP13,MNT,…
calphostin C	chemical - kinase inhibitor	7.12e-15	BCL2,CDKN1A,ETS1,FN1,FOS,GFPT1,HSP90B1,ICAM1,IL8,KIT,MAP3K12,MMP13,MMP9,MYC,PLAU,PPARG,PTGS2,SOD2,TP53 (includes EG:22059),VEGFA
streptozocin	chemical drug	7.3e-15	ADIPOR2,AKT1,APLN (includes EG:30878),CCND3,COL1A1 (includes EG:1277),COL3A1,COL4A1,CTGF,FBN1,FBXO32,FN1,FOS,HIF1A,HMOX1,ICAM1,INSIG2,IRS1,IRS2,KIT,LMNB1,MEF2D,NT5E,PAK7,PDPK1,PPARG,PTEN,PTGS2,RUNX2,SMAD4,SOD2,VEGFA,VIM
bortezomib	chemical drug	7.35e-15	ABCF2,BCL2,BNIP3L,BRCA1,CASP7,CCND1,CDK4,CDKN1A,CDKN1B,CXCL12 (includes EG:20315),DNAJB4,HSPA14,HSPA1A/HSPA1B,ICAM1,IGFBP3,IL8,IRS1,MAX,MCL1,MICA,MYC,ODC1,PTGS2,RAD51C,RAF1,SNCA,TNFRSF10B,TP53 (includes EG:22059),VIM,WT1
PTH	other	7.56e-15	ADAMTS1,BCL2,CCND1,CDKN1A,CDKN1B,COL1A1 (includes EG:1277),COL1A2,CSF1 (includes EG:12977),CTGF,CXCL12 (includes EG:20315),EGFR,EGR2,FN1,FOS,IGFBP3,IGFBP5,JUN,MMP1 (includes EG:300339),MMP13,NR4A2,ODC1,PHLDB2,PLAU,PTGS2,RUNX2,SFRP4,SMAD3,ST14,WNT3A
cyclosporin A	biologic drug	7.73e-15	ADORA2B,APP,BCL2,BCL2L11,BDNF,CARD8,CCND1,CCR5,CD44 (includes EG:100330801),CD83,CDK4,CDKN1A,CDKN1B,COL1A1 (includes EG:1277),COL4A2 (includes EG:12827),CTGF,EGFR,EGR2,FADD,FN1,FOS,HERPUD1,HIF1A,HMOX1,ICAM1,ID3 (includes EG:15903),IL10,IL8,JUN,MDH2 (includes EG:17448),MICA,MMP1 (includes EG:300339),MMP9,MYC,ODC1,PDCD4,PERP,PRKACB,PTEN,PTGS2,RXRA,TAGLN,TP53 (includes EG:22059),VEGFA
decitabine	chemical drug	8.43e-15	BCL2L2,BMPR2,CCNA2,CCND1,CCND2,CCND3,CD44 (includes EG:100330801),CDK1,CDKN1A,CDKN1B,CDKN1C,CDKN2A,COL1A2,COL3A1,CTGF,CTNNBIP1,CYP1A1 (includes EG:13076),CYP1B1,DIRAS3,ESR1,FMR1,FN1,GPR37,HSPA1A/HSPA1B,IGFBP3,ITGA2,KRT7,MAFB,MECP2,MMP1 (includes EG:300339),MMP9,MSH2,MYC,NEFM,NPTX1,PTGS2,RB1,RECK,SLC4A10,SP1,SPARC,ST14,TFAP4,TGFBR2,THBS1,TIMP3,TP53 (includes EG:22059),TP63,TPM1 (includes EG:22003)…
entinostat	chemical drug	9.12e-15	BAK1,BBC3,BCL2,BCL2L11,CCND1,CCNE1,CD83,CDKN1A,CDKN1B,ERBB2,ERBB3 (includes EG:13867),IGFBP3,MCL1,MMP9,RB1,TGFBR2,TNFRSF10B
Igm	complex	1.03e-14	BAK1,BCL2,BCL2L11,CCNA2,CCND2,CD44 (includes EG:100330801),CD69,CDKN1A,CDKN1B,CDKN2A,DUSP2,ID3 (includes EG:15903),IL10,JAK2,MCL1,MYC,RBL2 (includes EG:100331892),TP53 (includes EG:22059),ZFP36L1
RAC1	enzyme	1.35e-14	AKT1,BCL6,CCND1,CDC25A,COL1A2,CTGF,ESR1,FGF2,FN1,FOS,HIF1A,ICAM1,IL6R,JUN,MMP1 (includes EG:300339),MMP9,PAK1,PTGS2,RHOA,SOD2,STAT3,VEGFA
vincristine	chemical drug	1.36e-14	AKT1,AKT2,BCL2,BRCA1,CDKN1A,CDKN1B,HNRNPK,JUN,LMNB1,MAP2K4,MAP2K7,MCL1,PTGS2,SOD2,TP53 (includes EG:22059),TUBB2A
apigenin	chemical - endogenous non-mammalian	1.51e-14	BCL2,CCND1,CCND2,CDK4,CDK6,CDKN1A,CDKN1B,CYP1A1 (includes EG:13076),HIF1A,ICAM1,IL10,IL8,MMP1 (includes EG:300339),MMP9,PTGS2,RELA,TP53 (includes EG:22059)
2-deoxyglucose	chemical drug	1.51e-14	APP,BACE1,BCL2,BCL2L11,CCND1,CDKN1A,DDIT4,FOS,HIF1A,HSP90B1,JUN,MICA,MMP13,MYC,PTGS2,SOD2,TP53 (includes EG:22059)
DCN	other	1.51e-14	CDKN1A,CDKN1B,COL1A2,CTGF,ERBB2,FBN1,FGF2,HIF1A,ICAM1,IRS1,KIT,MMP9,S1PR1,SMAD3,THBS1,TIMP3,VEGFA
SNAI1	transcription regulator	1.51e-14	CCND1,CCND2,CCND3,CCNE1,CDK4,CDKN1A,CHD1,FN1,ID1,IL8,ITGA2,MMP9,PTEN,SPARC,TP63,ZEB1,ZEB2
CEBPA	transcription regulator	1.73e-14	ALOX5AP,ANPEP,APLN (includes EG:30878),BCL2,CCND2,CDK4,CDKN1A,COL1A1 (includes EG:1277),COL1A2,CSF1 (includes EG:12977),DHFR,E2F1,EGR2,FOS,FOXO1,FOXO3,FXR2,GATA6,HMGA1,HMOX1,ICAM1,ID1,ID2,IGFBP3,IL10,IL1RN,IL6R,IL8,IRS1,IRS2,JUN,MMP13,MYBL2,MYC,NFATC2,NR4A2,PPARA,PPARG,PTGS2,RB1,RUNX2,SOD2,TAC1,THRB,TUBB2A,UBE2I
miR-590-3p (miRNAs w/seed AAUUUUA)	mature microRNA	1.78e-14	ABHD10,ACVR2A,ADORA2B,ANAPC16,AQP4,ARID3B,ARID4B,ATG2B,ATRX,BACE1,BAMBI,BAZ1A,BCL2,BCL2L11,BDNF,BMPR1B,BMPR2,BNIP3L,C12orf23,C14orf109,C17orf80,C1QBP,C9orf78,CADM1,CAPRIN1,CARD8,CAV2,CBFB,CBX7,CCNA2,CD44 (includes EG:100330801),CD46,CDC42,CDK19,CDK6,CDKN1B,CEBPG,CEP63,CFL2,CHORDC1,CNOT6,COL4A1,COL5A2,CRIM1,CSHL1,CTGF,CYB5R4,CYP1B1,DCP2 (includes EG:167227),DHFR,DICER1,DKK1,DMTF1,DNMT3B,DYRK1A,E2F…
ESR1	ligand-dependent nuclear receptor	1.81e-14	AKT2,BCL2,BMPR2,BRCA1,CCND1,CD69,CDKN1A,CDKN1B,CXCL12 (includes EG:20315),CYP1A1 (includes EG:13076),CYP1B1,DDIT4,E2F1,EGFR,ERBB2,ESR1,FOS,FRAT2,GPAM,HIF1A,IGFBP3,IGFBP5,IL8,IRS1,IRS2,JAK2,KRT19 (human),MMP1 (includes EG:300339),MMP9,MYB,MYC,NCOA3,PDCD4,PTEN,PTGS2,SIRT1,SMAD3,TGFB3,TP53 (includes EG:22059),TPM1 (includes EG:22003),VEGFA
topotecan	chemical drug	2.09e-14	CCNE1,CD83,CDKN1A,CHD1,E2F3,ERBB3 (includes EG:13867),FAM3C,HIF1A,HNRNPK,HSPA1A/HSPA1B,IRS1,ITGA2,MAT2A,MBNL2,MCL1,MSH2,MYBL2,MYC,PHC2,PLK1,PNP,PPM1D,PPP3CA,PTGS2,PTK2 (includes EG:14083),TP53 (includes EG:22059),USP1,VEGFA
miR-381 (and other miRNAs w/seed AUACAAG)	mature microRNA	2.18e-14	ACVR1,ACVR2A,ADIPOR2,APP,ARHGEF3,ARID4B,ASXL2,ATG2B,ATRX,BCL2L11,BDNF,BMPR1B,BMPR2,C1QBP,CARD8,CASP6,CASP8AP2,CAV2,CCNA2,CCND2,CD46,CDC14B,CDC42,CDK19,CDK6,CEP72,CFL2,CLDN12,CNOT6,COL15A1,COL1A2,COL3A1,COL4A1,CYP1B1,DMTF1,E2F2,ELAVL1,ERBB4,ESR1,ETS1,FAM3C,FBN1,FGF7,FNDC3B,FOXO1,FOXO3,GALNT7,GBAS,GFPT1,GPR37,GTF2H1,H3F3A/H3F3B,HBP1,HDAC4,HES1 (includes EG:15205),ID1,ID2,IL1RN,INSIG2,ITCH,ITGA2,JAK…
dinoprost	chemical - endogenous mammalian	2.44e-14	CCND1,CCND2,EGFR,FGF2,FOS,HSPA1A/HSPA1B,ID1,ID2,ID3 (includes EG:15903),JUN,MMP1 (includes EG:300339),MMP9,MYC,NR4A2,PTGS2,RUNX2,THBS1,TIMP3,VEGFA,YWHAZ,YY1
WNT1	cytokine	2.88e-14	CCND1,CCND2,CCND3,CDKN1A,CDKN1B,CDKN1C,CDKN2A,DHFR,DKK1,EIF4E,FN1,FOS,HES1 (includes EG:15205),JUN,KIT,MYC,NOTCH4,PDCD4,PDPK1,PPARG,PTGS2,RBL2 (includes EG:100331892),RUNX2,TJP1,TNFSF9,TP53 (includes EG:22059)
ERBB3 (includes EG:13867)	kinase	3.3e-14	ADAM9,CCND1,CCND2,CDKN1A,CDKN1B,COL1A1 (includes EG:1277),CXCL12 (includes EG:20315),EGFR,ERBB2,ERBB3 (includes EG:13867),FBN1,HMGA2,HMOX1,IGFBP5,MICA,PLK1,PTEN,PTGS2,SPARC,THBS1,TIMP3,VEGFA
RNA polymerase II	complex	3.52e-14	BCL2,BRCA1,CA12,CASP7,CCND2,CD83,CDKN1A,CDKN2A,COL1A2,CSF1 (includes EG:12977),CYP1A1 (includes EG:13076),CYP1B1,DHFR,DKK1,ERBB2,ESR1,FOS,HIST1H4A (includes others),HOXA11,ICAM1,ID1,IGFBP3,IL1RN,IL8,MMP9,MYC,NCOA3,PKMYT1,PPARG,PTGS2,PTK2 (includes EG:14083),RUNX2,SOD2,SYT4
deferoxamine	chemical drug	3.83e-14	APLN (includes EG:30878),APP,BCL2,CCND1,CCND2,CCND3,CCNE1,CDKN1A,FOS,HIF1A,HMOX1,HSPA1A/HSPA1B,ICAM1,IGFBP3,IGFBP5,IL8,MAPK14,MMP1 (includes EG:300339),MYC,NR4A2,PPARG,RB1,SERPINE2,TNFRSF10B,TP53 (includes EG:22059),VEGFA,WT1
F2	peptidase	4.12e-14	CCNA2,CCND1,CCND2,CD44 (includes EG:100330801),CDKN1A,CDKN1B,COL1A1 (includes EG:1277),COL4A1,CTGF,CYR61,DIO3,ETS1,FGF2,FN1,FOS,HIF1A,HMGA1,HMOX1,ICAM1,IGFBP5,IL10,IL8,JUN,LOXL2,MMP9,MYBL2,MYC,PPIF,PTGS2,RHOA,SLC7A1,SOD2,SRM,TGFB3,THBS1,UBE2S,VEGFA
PRL	cytokine	4.46e-14	APP,BCL2,CCND1,CCND3,CD69,CDK4,CDKN1A,COL1A1 (includes EG:1277),COL1A2,COL3A1,EGFR,ERBB2,ERBB3 (includes EG:13867),ERBB4,ESR1,FN1,FOS,HERPUD1,HIPK3,ID1,ID2,ID3 (includes EG:15903),IGFBP3,IGFBP5,JUN,LAMC1,MARCKS,MYC,ODC1,SPARC,TP53 (includes EG:22059),TPM3,VIM
miR-570-3p (miRNAs w/seed GAAAACA)	mature microRNA	4.7e-14	ACVR1,ACVR2A,ADAM9,ADPGK,ALOX5AP,ANAPC16,APLN (includes EG:30878),APP,AQP4,ARID3A,ARID4B,ATAT1,ATRX,BACE1,BCL2L11,BCL6,BECN1,BMPR1B,C17orf80,C2orf18,C9orf78,CAPRIN1,CARD8,CASP7,CAV2,CBX7,CCNA2,CCND2,CCND3,CD44 (includes EG:100330801),CD46,CDCA5,CDK19,CDK6,CDKN1B,CENPF,CEP72,CFL2,CHD1,CMTM4,CNOT6,COL15A1,COL5A2,CORO2B,CPNE8,CREBL2,CRIM1,DHFR,DIRAS3,DNMT3A,DNMT3B,E2F3,ELAVL1,ELMO2,ERBB2IP,ERBB4,ESR…
miR-577 (miRNAs w/seed AGAUAAA)	mature microRNA	5.11e-14	ACVR2A,ADSS,ANAPC16,APLN (includes EG:30878),AQP4,ATAT1,ATG2B,ATP2A2,BCL2,BCL2L11,BDNF,BECN1,BMI1,BMPR2,BNIP3L,C12orf23,C14orf109,C2orf43,CAPRIN1,CARD8,CASP8AP2,CBX7,CCR5,CD44 (includes EG:100330801),CDC14B,CDK19,CDK6,COL1A1 (includes EG:1277),CREBL2,CRIM1,CYB5R4,DCP2 (includes EG:167227),EGFR,ELAVL1,ERRFI1,FAM122C,FAM19A1,FAM3C,FAM69A,FGF7,FGFR1,FMR1,FOXO3,FURIN,GFPT1,GNL3L,GPAM,GPD2,GPR37,GRIA2…
pirinixic acid	chemical toxicant	5.52e-14	ADIPOR2,BMP7,CCNA2,CCND1,CCND3,CCNE1,CDK1,CDK4,CDKN1A,CDKN1B,CDKN2A,COL1A1 (includes EG:1277),CXCL12 (includes EG:20315),CYP1A1 (includes EG:13076),EGFR,FEN1,FURIN,GPAM,GPD1,GPD2,HIF1A,HMOX1,HSDL2,HSPA1A/HSPA1B,ID2,IL8,INSIG1,LAMB3,MCL1,MET,MMP13,MMP9,MYBL2,MYC,PDCD4,PERP,PGM1,PPARA,PPARG,PPIC,PTGS2,RPIA,RTN4 (includes EG:57142),RXRA,THRB,TP53 (includes EG:22059),UCP2,VEGFA,WEE1,YAP1 (includes EG…
nitric oxide	chemical - endogenous mammalian	5.65e-14	AKT1,BBC3,BCL2,CASP7,CCND1,CD44 (includes EG:100330801),CDKN1A,CDKN1B,CDKN2A,FGF7,FOS,HMOX1,IL10,IL8,JUN,MMP13,MMP9,MYC,ODC1,PPM1D,PTGS2,RAD23B,SQSTM1,THBS1,TIMP3,TP53 (includes EG:22059),VEGFA,WT1
RAF1	kinase	6.41e-14	BCL2,BCL2L11,BCL6,BECN1,CCND1,CD44 (includes EG:100330801),CDC25A,CDKN1A,CDKN1B,CDKN2A,DUSP2,E2F1,ERBB2,ESR1,FOS,HIF1A,HMGA2,ID3 (includes EG:15903),IGFBP3,IL10,ITGA2,JUN,MET,MMP1 (includes EG:300339),MMP13,MMP9,MYBL2,MYC,PLAU,PNP,PTGS2,TPM1 (includes EG:22003),TUBB2A,VEGFA
CREBBP	transcription regulator	6.5e-14	BCL2,BMP7,CCND1,CCND2,CCR5,CD44 (includes EG:100330801),CDKN1A,CDKN1B,COL1A2,CSF1 (includes EG:12977),CXCL12 (includes EG:20315),CYR61,DHFR,EGR2,FGF2,FOS,GRIA2,IL10,IL8,JUN,MMP9,MSH2,MYC,NEUROD1,NR4A2,PTEN,PTGS2,RB1,RHOA,SERPINE2,TAGLN,TNFRSF10B
GPC1	transmembrane receptor	6.69e-14	CCNA2,CCND1,CCND2,CCND3,CCNE1,CDKN1A,CDKN1B,CDKN2A,ID1,ID2,ID3 (includes EG:15903),MYC,PTGS2,VEGFA
FGFR1	kinase	6.93e-14	BMP7,CCND1,CCND2,CDKN1A,COL1A1 (includes EG:1277),EIF4E,FGF2,FGF7,FGFR1,FOS,HES1 (includes EG:15205),JUN,MMP1 (includes EG:300339),MYC,PDCD4,PDPK1,PLAU,PTGS2,VIM
MAPK3	kinase	7.16e-14	BCL2L11,CCND1,CD69,ESR1,FN1,FOS,FURIN,IL10,IL8,JUN,MCL1,MMP1 (includes EG:300339),MMP9,MYC,PTGS2,SMAD3,THBS1,TNFRSF10B
miR-561-3p (miRNAs w/seed AAAGUUU)	mature microRNA	7.23e-14	ACVR2A,ADAMTS1,ADSS,AICDA,AJUBA,ARHGEF3,ATAT1,ATRX,BCL2,BCL2L11,BECN1,BMPR2,CASP8AP2,CCDC76,CCNA2,CD24,CDC14B,CDC25A,CDK19,CDK6,CEBPG,CENPJ,COL1A2,CPNE8,CRHBP,CRIM1,CTNNBIP1,DCP2 (includes EG:167227),DKK1,DNMT3B,DYRK1A,ELAVL1,ENPP6,ERBB2IP,ERBB3 (includes EG:13867),FBN1,FBXO32,FMR1,FNDC3B,FOXO1,FRAT2,FYCO1,GALNT7,GBAS,GCA,GFPT1,GMFB,GNAI2,GPD2,GRIA2,GTF2H1,HNRNPK,HSDL2,HSPA1A/HSPA1B,ID2,ID3 (incl…
YY1	transcription regulator	7.37e-14	AICDA,AURKB,BAK1,BCL2L11,BDNF,CASP7,CCNA2,CCR5,CDKN1A,CDKN1C,CDKN2A,COL15A1,COL1A1 (includes EG:1277),DNAJB4,DNMT3A,EFNA3,ERBB2,FEN1,FOS,HIST1H4A (includes others),HMOX1,IGFBP5,KIF23,LMNB1,LUC7L2,MAT2A,MMP13,MYC,PERP,PLK1,PRC1 (includes EG:233406),TAGLN,TP53 (includes EG:22059),TPM1 (includes EG:22003),VEGFA,WT1
Sb202190	chemical - kinase inhibitor	8.48e-14	BCL2,CCND1,CCND2,CCND3,CDKN1A,COL1A1 (includes EG:1277),CYP1A1 (includes EG:13076),DKK1,FN1,FOS,HIF1A,HMOX1,IL10,IL8,MMP1 (includes EG:300339),MMP13,MMP9,PPARA,PTGS2,RB1,TNFRSF10B,TP53 (includes EG:22059),TP63,VEGFA
17-dimethylaminoethylamino-17-demethoxygeldanamycin	chemical drug	9.37e-14	BCL2,CCND1,CDK4,ERBB2,ERBB3 (includes EG:13867),ESR1,HSPA1A/HSPA1B,MCL1,RAF1
ITGB3	transmembrane receptor	1.06e-13	BCL2,CDK1,COL1A1 (includes EG:1277),COL1A2,CSF1 (includes EG:12977),FN1,FOS,HSP90B1,IL10,ITGA5,MMP1 (includes EG:300339),MMP9,PLAU,PTGS2,RUNX2,SMAD3,SPARC,TGFBR2
PDGFB	growth factor	1.11e-13	AKT1,COL1A1 (includes EG:1277),COL1A2,FGF7,FN1,FOS,FOXO1,FOXO3,IL1RN,MMP9,MYC,PTEN,PTGS2,SMAD1,STAT3,THBS1
CDK2	kinase	1.2e-13	BRCA1,CCND3,CCNE1,CDC25A,CDK4,CDKN1A,CDX2,DHFR,E2F1,MYBL2,MYC,RB1,RBL2 (includes EG:100331892)
TFDP1	transcription regulator	1.29e-13	CASP7,CCND1,CCND3,CCNE1,CDK1,CDKN1A,CDKN2A,DHFR,E2F1,FGFR1,MYB,MYBL2,MYC,TP53 (includes EG:22059)
Collagen type I	complex	1.4e-13	APP,CCND1,CD83,CDKN2A,CDX2,COL1A1 (includes EG:1277),FN1,ITGA2,MCL1,MMP1 (includes EG:300339),MMP13,MMP9,MYC,PLAU,PTGS2,RECK,RUNX2,TP53 (includes EG:22059),VIM
Histone h4	group	1.4e-13	CCND1,CCND3,CCNE1,CD69,CDK1,CDK4,CDKN1A,CDKN2A,DHFR,DKK1,ESR1,FMR1,FOS,GRIA2,HES1 (includes EG:15205),IL8,MMP9,MSH2,PPARG,PTGS2,RUNX2,TAGLN,TGFBR2
bucladesine	chemical toxicant	1.42e-13	ADAMTS1,ANKRD52,BCL2,BDNF,CCND1,CCR5,CD44 (includes EG:100330801),CDKN1A,EGR2,ERBB2,ERRFI1,FGFR1,FOS,HMOX1,ICAM1,ID1,IGFBP3,IGFBP5,IL10,IL8,IRS2,JUN,KCTD3,KIT,LAMB3,MAT2A,MMP1 (includes EG:300339),MMP13,MMP9,MYC,NR4A2,ODC1,PLAU,PTGS2,RELA,SMAD3,SP1,SYT4,TCL1A
gefitinib	chemical drug	1.46e-13	ADAMTS1,AURKB,BCL2,BCL2L11,BMF,BRCA1,CCND1,CCNE1,CDKN1B,COL15A1,COL1A1 (includes EG:1277),DHFR,EGFR,FRAT2,HMOX1,HSP90B1,HYAL3,ID1,IGFBP5,IL8,KIF23,KIT,MMP1 (includes EG:300339),NOTCH1,PRC1 (includes EG:233406),TIMP3,TNFRSF10B,VEGFA
INHBA	growth factor	1.55e-13	ACVR1,ACVR1B,ACVR2A,BAMBI,BCL2,CCND2,CD24,CDC25A,CDK4,CDKN1A,CPNE8,CTGF,ERBB4,ESR1,FN1,FURIN,IL10,KLF13,KRAS,LEFTY1,LEFTY2,MCL1,NAV3,NR4A2,PTEN,SP1,TAGLN,VEGFA,ZBTB10
JAK2	kinase	1.55e-13	AKT1,BBC3,BCL2L11,CCND1,CCND2,CDC25A,CDKN1B,ESR1,FGF2,FOS,ICAM1,IL8,JAK2,MYC,PTGS2,SET,STAT3,TP53 (includes EG:22059)
miR-194-5p (and other miRNAs w/seed GUAACAG)	mature microRNA	1.7e-13	ABHD10,ACVR1,AKT2,BMI1,BMPR1B,BMPR2,BNIP2,C12orf23,C17orf80,CADM1,CASP7,CBFB,CBLN2,CCND2,CD83,CDK19,CDK6,CDKN1B,CEBPG,CENPF,CEP63,CFL2,CHD1,CRHBP,DCP2 (includes EG:167227),DNAJB4,DNMT3A,DYRK1A,E2F3,E2F6,ERBB4,FAM69A,FBN1,FBXW7,FGFR1,FMR1,FOXO1,GALNT7,GBAS,GMFB,GTF2H1,IPO4,ITCH,ITGA2,LUC7L2,MAP2K4,MARCKS,MBNL2,MECP2,NAA15,NCL,NEUROD1,ONECUT2,PDCD4,PHB,PHKB,PPP3CA,PRC1 (includes EG:233406),PTPN12,P…
ERBB4	kinase	1.73e-13	ADAM9,BDNF,BRCA1,CADM1,CCND1,CDKN1A,COL3A1,COL5A2,CXCL12 (includes EG:20315),EGFR,ERBB4,FGF7,HIF1A,HMGA2,HMOX1,IGFBP5,MYC,PTGS2,SERPINE2,THBS1,TIMP3,TP53 (includes EG:22059)
miR-503 (and other miRNAs w/seed AGCAGCG)	mature microRNA	1.85e-13	ACVR2A,ADAMTS1,ANKRD13B,APLN (includes EG:30878),BBC3,BCL2,BMPR1B,CCND1,CCND2,CCND3,CCNE1,CDC25A,CLDN12,COL4A1,CREBL2,E2F3,EIF4E,FAM122C,FBXW7,FGF7,GNL3L,HMGA2,JARID2,KIF23,KPNA3,MAP2K1,MAP2K4,MBNL2,MNT,MYB,MYBL1,NAA15,NOTCH4,NUFIP2,ODZ2,PDCD4,PERP,PIK3R1,PISD,PLAG1,PTPN12,PURA,RAF1,RECK,RICTOR,SLC12A2,SRPR,VEGFA,WEE1,WNT3A,ZNF622
miR-548p (miRNAs w/seed AGCAAAA)	mature microRNA	1.89e-13	AQP4,ATG2B,BACE1,BCL2L11,BMI1,BMPR2,BRCA1,C1orf56,CA12,CAPRIN1,CARD8,CAV2,CCNA2,CCND2,CD24,CD46,CDK19,CDK6,CENPF,CEP63,CLDN12,CNOT6,COL3A1,COL5A2,CYP1A1 (includes EG:13076),DCP2 (includes EG:167227),DMTF1,DNMT3B,DYRK1A,EGFR,EGR2,EIF4E,ELAVL1,ELMO2,ERBB2IP,ERBB4,ETS1,FGFR1,FITM2,FNDC3B,FOXO1,FOXO3,GALNT7,GAS7,GNL3L,GPAM,GPD2,GRIA2,H3F3A/H3F3B,HACE1,HBXIP,HDAC4,HERC6,HIPK3,HMGA2,HSDL2,HSPA1A/HSPA1B…
geldanamycin	chemical - endogenous non-mammalian	1.96e-13	BCL2,CCND1,CDK4,CYP1A1 (includes EG:13076),EGFR,ERBB2,HIF1A,HSPA1A/HSPA1B,IL8,IRS1,IRS2,JUN,MET,MYC,PDPK1,PTGS2,RAF1,TP53 (includes EG:22059),WEE1
miR-27b-3p (and other miRNAs w/seed UCACAGU)	mature microRNA	2.03e-13	ACVR1,ACVR2A,ADORA2B,AICDA,ATRX,BACE1,BAK1,BBC3,BMI1,BMPR2,CADM1,CBFB,CDC14B,CDC42,CDK6,CFL2,CMTM4,CPNE8,CSF1 (includes EG:12977),CTNNBIP1,CYP1B1,DCP2 (includes EG:167227),DYRK1A,E2F6,EFNA3,EGFR,ELAVL1,FADD,FAM69A,FBXW7,FGF7,FN1,FOXO1,GALNT1,GALNT7,GATA6,GCA,GLTP,GPAM,GPD2,H3F3A/H3F3B,HDHD2,HOXA5,ID2,ID3 (includes EG:15903),IKZF1,IL10,IL6R,IRS1,ITCH,ITGA2,ITGA5,KCNJ16,KDELC2,KPNA3,KRAS,LHFP,MAP2K…
EP300	transcription regulator	2.19e-13	BBC3,CCND1,CCNE1,CDC25A,CDKN1A,CDKN1B,CDKN2A,COL1A2,CYP1A1 (includes EG:13076),DHFR,E2F1,ERBB2,FN1,HIST1H4A (includes others),HMOX1,ID1,ID2,IL8,JUN,LAMC2,MMP1 (includes EG:300339),MSH2,MYC,PPARA,PTEN,PTGS2,RB1,TGFBR2,TNFRSF10B,TP53 (includes EG:22059)
UCN-01	chemical drug	2.53e-13	BCL2,BCL2L11,CCND1,CCND3,CDC25A,CDK4,CDKN1A,IL8,MCL1,PLK1,RAF1,RB1,TP53 (includes EG:22059)
PIM1 (includes EG:18712)	kinase	2.53e-13	AKT1,ATP2A2,BCL2,CCND2,CCND3,CDC25A,CDK4,CDKN1A,CDKN1B,CDKN2A,ID2,MYC,TP53 (includes EG:22059)
mir-221	microRNA	2.53e-13	BMPR2,CDKN1B,CDKN1C,DDIT4,DIRAS3,KIT,MEOX2,MMP9,PIK3R1,PTEN,TGFBR2,TIMP3,ZEB2
reactive oxygen species	chemical toxicant	2.64e-13	ADAM9,BCL2,BCL2L11,CDKN1A,CTGF,EGFR,ETS1,HIF1A,HMOX1,IL8,JUN,MCL1,MMP1 (includes EG:300339),MYC,PHB,PTGS2,SP1,TNFRSF10B,TP53 (includes EG:22059),UCP2,VEGFA
miR-944 (miRNAs w/seed AAUUAUU)	mature microRNA	2.69e-13	ABCF2,AICDA,ANAPC16,AQP4,ATG2B,ATRX,BAMBI,BCL2L11,BCL2L2,BDNF,BMPR2,BNIP3L,BRCA1,C12orf23,CAPRIN1,CARD8,CASP8AP2,CAV2,CBFB,CCND2,CDC14B,CDCP1,CDK19,CDK6,CDKN2A,CEBPG,CENPJ,CEP72,CFL2,CLDN12,COL1A1 (includes EG:1277),COL5A2,CPNE8,CYR61,DCP2 (includes EG:167227),DHFR,DICER1,DOCK7,ECHDC1,EGFR,EIF4E,ELAVL1,ERBB2IP,FAM3C,FBN1,FN1,FNDC3B,FRAT2,FYCO1,GATA6,GBP3,GFM1,GMFB,GOLPH3L,GPAM,GPR160,GPSM2,GRIA2,…
SPDEF	transcription regulator	2.74e-13	CDKN1A,COL1A1 (includes EG:1277),COL4A1,COL4A2 (includes EG:12827),COL5A2,CTGF,EGFR,FGFR1,HIF1A,ITGA5,LAMC1,PLAU,SMAD1,SMAD3,SMAD4,SQSTM1,VIM,WNT5A,ZEB1
TGFA	growth factor	2.85e-13	CCND1,CDKN1A,CTGF,E2F1,EGFR,ERRFI1,ESR1,FGF7,FOS,IL8,LAMC2,MMP13,MMP9,NR4A2,PTGS2,RB1,TP53 (includes EG:22059),VEGFA,VIM,WNT5A
hydrocortisone	chemical - endogenous mammalian	2.91e-13	AQP4,BMPR2,BRCA1,CCND1,CCND2,CCND3,CCNE1,CDK1,FGF2,FGF7,FN1,ICAM1,IGF2R,IGFBP3,IGFBP5,IL10,IL8,ITGA2,NOTCH4,PPARG,PTGS2,SP1,STX1A,TNFAIP2,TP53 (includes EG:22059)
miR-203 (and other miRNAs w/seed UGAAAUG)	mature microRNA	2.96e-13	ACVR2A,ADPGK,AKT2,ANKRD13B,ANKRD52,AQP4,ARHGEF3,ARID3B,ASXL2,ATG2B,BCL2,BCL2L2,BMI1,BMPR1B,BMPR2,CA12,CAPRIN1,CARD8,CAV2,CCND2,CCR5,CDCP1,CDK1,CDK6,CEP63,CNOT6,CNOT8,COL4A1,CPNE8,DCP2 (includes EG:167227),DICER1,DIRAS3,DKK1,DNMT3B,DUS1L,DYRK1A,E2F3,EIF4E,ESR1,ETS1,FBN1,FGF2,FMR1,FYCO1,GALNT7,GLTP,GMFB,GNL3L,H3F3A/H3F3B,HBP1,HIF1A,HSDL2,HSPA1A/HSPA1B,ID2,IGF2R,IGFBP5,IKZF1,IL8,INSIG1,IRS1,IRS2,ITC…
WISP2	growth factor	3.01e-13	CD24,CD44 (includes EG:100330801),CTGF,ERBB2,ESR1,FN1,ITGA5,JUN,LAMB3,LAMC2,SMAD3,SPARC,TGFBR2,VIM,ZEB1
FOXM1	transcription regulator	3.23e-13	AURKB,BMI1,CCNA2,CCND1,CCNE1,CDC25A,CDK1,CDKN1A,CDKN1B,CDKN2A,CENPF,ESR1,MMP9,MYC,PLK1,PRC1 (includes EG:233406),TGFBR2,TP53 (includes EG:22059)
miR-124-3p (and other miRNAs w/seed AAGGCAC)	mature microRNA	3.61e-13	ABCF2,ADIPOR2,AKT2,APLN (includes EG:30878),ARHGDIA,BACE1,BCL2L11,BCL6,BDNF,BMF,BMPR1B,C12orf23,CADM1,CASP6,CCND2,CCND3,CDC14B,CDCP1,CDK4,CDK6,CEBPG,CHD1,COL4A1,CTGF,CYP1B1,DICER1,DNMT3B,DYRK1A,E2F3,E2F6,EGR2,ELMO2,ERBB3 (includes EG:13867),ETS1,FMR1,FURIN,FXR2,GALNT7,GATA6,GLTP,GMFB,GNAI2,GPAM,GPD2,GRIA2,HBP1,HDAC4,HES1 (includes EG:15205),HIPK3,HYAL3,IGFBP3,IL6R,INSIG2,IPO4,KCNJ16,KLF13,KPNA3,L…
bisindolylmaleimide I	chemical - kinase inhibitor	3.76e-13	BCL2,CCND2,CD44 (includes EG:100330801),CDKN1A,CTGF,E2F1,E2F2,E2F3,EGFR,FN1,FOS,HMOX1,ICAM1,IL8,MMP1 (includes EG:300339),MMP13,MMP9,PTGS2,SOD2,TGFB3,TJP1,VEGFA
mir-181	microRNA	4.01e-13	AICDA,APP,BCL2,BCL2L11,CD69,CDX2,GATA6,GRIA2,MCL1,NLK,SPTLC1,TRA@
miR-548f (and other miRNAs w/seed AAAACUG)	mature microRNA	4.44e-13	ABCF2,ADAM9,ADSS,ATG2B,ATRX,BACE1,BAZ1A,BCL2,BMI1,BMP7,BMPR2,CAPRIN1,CARD8,CAV2,CBFB,CCDC111,CCNA2,CCND1,CD24,CD46,CDC14B,CDK19,CDK6,CEP63,CHORDC1,CLDN12,CMTM4,COL15A1,CPNE8,CREBL2,CTGF,CYP1B1,DICER1,DMTF1,DNMT3B,DYRK1A,EIF4E,ELAVL1,ERBB2IP,ERRFI1,FAM3C,FAM69A,FBXW7,FGF7,FMR1,FOS,FOXO3,FYCO1,GALNT1,GATA6,GEMIN2,GMFB,GNL3L,GPAM,H3F3A/H3F3B,HACE1,HDAC4,HIF1A,HMGN3,IFRD1,IKZF1,IL10,INSIG1,INSIG2,JAK…
E2F2	transcription regulator	4.61e-13	BCL2,BMI1,CASP6,CCNA2,CCND1,CCND3,CCNE1,CDC25A,CDK1,CDKN1A,CDKN2A,DHFR,E2F1,E2F3,MYB,MYBL2,MYC,TP53 (includes EG:22059)
celecoxib	chemical drug	4.83e-13	AKT1,APP,BAK1,BCL2,CCND1,CDKN1A,CDKN1B,CENPF,EGFR,HMOX1,MCL1,MET,MMP13,MMP9,PTGS2,RAF1,RELA,SP1,TGFBR2,TNFRSF10B,TP53 (includes EG:22059),TP63
testosterone	chemical - endogenous mammalian	4.94e-13	ANPEP,BCL2,BMP7,CCND1,CCNE1,CDKN1A,CDKN1B,DNMT3A,EGFR,ERBB2,ESR1,FADD,FGF7,FGFR1,FOS,GFM1,GMFB,HIF1A,HNRNPK,HSPA1A/HSPA1B,ID1,ID3 (includes EG:15903),IRS2,JUN,KRAS,ODC1,PLAU,PPARA,PPARG,RAF1,SIRT1,SLC38A5,SNCA,STAT3,TGFBR2,THBS1,TRIM63,TUBB2A,WNT5A,YWHAZ
ramipril	chemical drug	5.1e-13	COL1A1 (includes EG:1277),COL1A2,COL3A1,COL4A1,COL4A2 (includes EG:12827),CTGF,FN1,ITGA2,LAMC1,MAPK14,MMP9,PTGS2,VEGFA
MAPK8	kinase	5.25e-13	AKT1,BCL2,BCL2L11,CCNA2,CCND1,CDKN1A,CDKN1B,CDKN2A,COL1A1 (includes EG:1277),CYP1A1 (includes EG:13076),FOS,FOXO1,HIPK3,HMOX1,IL10,IL8,JUN,MMP1 (includes EG:300339),MMP13,MMP9,MYC,PTEN,PTGS2,RELA,TAC1,TP53 (includes EG:22059)
MTPN	transcription regulator	5.96e-13	BCL2,BCL2L2,CASP7,CCNA2,CCND1,CCND2,CCND3,CDK1,COL1A1 (includes EG:1277),COL1A2,FADD,FN1,FOS,JUN,MTPN,MYC,RELA,SPARC,TAGLN,TGFB3,TUBA1A
Ap1	complex	6.36e-13	BAK1,BCL2L11,CCNA2,CCND1,CDX2,CXCL12 (includes EG:20315),ETS1,FN1,FOS,HMOX1,HSP90B1,IGFBP3,IL8,ITGA2,JUN,KCNN4,MET,MMP1 (includes EG:300339),MMP13,MMP9,MYC,NOTCH4,PLAU,PTGS2,SPARC,VEGFA
thapsigargin	chemical toxicant	6.96e-13	ADIPOR2,ATP2A2,BBC3,BCL6,CCND1,CD83,CDKN1A,COL1A1 (includes EG:1277),DDIT4,EGR2,ERBB2,ETS1,FOS,GEMIN2,HERPUD1,HIF1A,HMOX1,HSP90B1,ICAM1,IL8,JUN,MCL1,MLF1,MMP9,MYC,TNFRSF10B,VIM
PPARG	ligand-dependent nuclear receptor	8.02e-13	APP,ATP2A2,BACE1,BECN1,BRCA1,CAV2,CCND1,CDKN1A,CDKN1C,COL1A1 (includes EG:1277),COL1A2,CTGF,EGFR,ETS1,FN1,GPAM,GPD1,HES1 (includes EG:15205),HMOX1,IGFBP3,IGFBP5,IL8,INSIG1,IRS1,IRS2,JUN,KRT19 (human),LAMB3,MMP9,ODC1,PHKB,PPARA,PPARG,PPIC,PTEN,PTGS2,RUNX2,SMO,TJP1,UCP2,VEGFA,VIM
Hdac	group	8.08e-13	ADAMTS1,BCL2,BCL6,BDNF,CCND1,CDKN1A,DNMT3B,EGFR,FBXO32,FOS,HIF1A,HOXA11,IGFBP3,IL8,JUN,MEOX2,MYBL2,MYC,NOTCH4,ONECUT2,SMO,TGFBR2,TP63,WT1,ZEB2
MET	kinase	8.12e-13	AURKB,CCND1,CDK1,CDKN1A,CDKN1B,FBXO32,FN1,FOS,HSPA1A/HSPA1B,JUN,MMP13,MYC,PLK1,TRIM63,VEGFA
miR-344d-3p (and other miRNAs w/seed AUAUAAC)	mature microRNA	9.08e-13	ABHD10,ADIPOR2,ADPGK,AQP4,ARID4B,ATG2B,ATRX,BDNF,BMI1,BMPR2,BNIP3L,CBFB,CCNA2,CDK1,CDK19,CDKN2A,CEBPG,CENPJ,CFL2,CHD1,CLDN12,COL15A1,COL3A1,COL4A1,COL5A2,CPNE8,CREBL2,CRIM1,CTNNBIP1,DICER1,DUSP2,ELMO2,ELMOD2,ENPP6,ERBB2IP,ESR1,ETS1,FGF7,FMR1,FNDC3B,GCA,GEMIN2,GFM1,GFPT1,GNL3L,GRIA2,H3F3A/H3F3B,HACE1,HMGA2,HOXA11,HRSP12,HSDL2,ID2,IDH1,IFRD1,IGFBP3,IRS1,ITCH,JAK2,KDELC2,KIT,MAFB,MAP3K12,MARCKS,MECP…
BMP6	growth factor	1e-12	ADAMTS1,CD44 (includes EG:100330801),CDKN1A,CDKN2A,CTGF,CYP1B1,E2F1,E2F2,E2F3,ERRFI1,HMGA2,HMOX1,ID1,ID2,ID3 (includes EG:15903),ITGA5,MMP13,PTGS2,TAGLN,VEGFA,ZEB1
CXCL12 (includes EG:20315)	cytokine	1.01e-12	ATRX,BCL2,CCND1,CD44 (includes EG:100330801),CD69,CDKN1C,CXCL12 (includes EG:20315),EGFR,ERBB2,FOS,HIPK3,ICAM1,ID1,IL8,JUN,KIT,LOXL2,MARCKS,MMP13,MMP9,MYC,PLAU,PTGS2,RUNX2,TDG,TNFRSF10B,TP53 (includes EG:22059),VIM
sphingosine-1-phosphate	chemical - endogenous mammalian	1.05e-12	CCND1,CTGF,EGFR,FGF2,FN1,FOS,GATA6,ICAM1,IL8,JUN,MMP9,NEFM,PTGS2,RUNX2,RXRA,S1PR1,TAGLN
miR-23b-3p (and other miRNAs w/seed UCACAUU)	mature microRNA	1.06e-12	AJUBA,AKT2,ANKRD52,ARID3B,ATAT1,ATG2B,BCL2,BMPR1B,BNIP2,BNIP3L,C12orf23,C21orf33,C2orf43,CAPRIN1,CARD8,CASP7,CAV2,CCND1,CDK6,CEP63,CFL2,CLDN12,CNOT8,COL4A1,CTNNBIP1,CXCL12 (includes EG:20315),DCP2 (includes EG:167227),DOCK7,DYRK1A,E2F6,ECHDC1,ERBB2IP,ERBB4,FBN1,FBXO32,FGF2,FGF7,FMR1,FOXO3,FRAT2,GALNT1,GBAS,GBP3,GOLPH3L,GPR37,H3F3A/H3F3B,HES1 (includes EG:15205),HMGA2,HOXA11,HRSP12,HSP90B1,IDH1,IL…
REL	transcription regulator	1.22e-12	APP,BBC3,BCL2,BCL2L11,CCND1,CCND2,CDKN1A,DHFR,E2F3,EGR2,ESR1,FN1,FOS,FOXO3,ICAM1,IL8,JUN,MMP9,MYC,RELA,SOD2,STAT3,TNFRSF10B,VIM
cyclic AMP	chemical - endogenous mammalian	1.24e-12	APP,BCL2,BDNF,CCND1,CCND2,CDC25A,CDC42,CDK4,CDKN1B,E2F1,EGR2,ERBB2,FGF2,FN1,FOS,GATA6,HIF1A,IGFBP3,IGFBP5,IL10,IL1RN,JUN,KIF23,MMP1 (includes EG:300339),NR4A2,PTGS2,SP1,STAT3,TNFRSF10B,TP53 (includes EG:22059)
mifepristone	chemical drug	1.24e-12	BCL2,BMP7,CCND1,CDKN1A,CDKN1B,CDKN1C,COL15A1,COL5A2,CTGF,DDIT4,EGR2,FGF2,FOS,HOXA11,ICAM1,IGFBP3,IL10,IRS2,ITGA2,JUN,KIT,KRAS,LAMB3,LAMC2,MMP1 (includes EG:300339),MMP9,MYB,MYC,NCOA3,PTGS2,RELA,SFRP4,SRM,TIMP3,TNFRSF10B,TP53 (includes EG:22059)
Histone h3	group	1.24e-12	BDNF,CCNA2,CCND1,CCND2,CCNE1,CD69,CDK4,CDKN1A,CDKN1B,CDKN2A,COL1A2,DKK1,ESR1,FMR1,FOS,GRIA2,HOXA11,ICAM1,ID2,IGFBP3,IL10,IL8,JUN,MMP9,MYBL2,NEUROD1,PPARG,PTEN,RB1,RUNX2,SOD2,TAGLN,TGFBR2,TPM3,VEGFA,WNT3A
CYR61	other	1.33e-12	CCND1,CDKN1A,COL1A1 (includes EG:1277),COL1A2,CYR61,ESR1,ITGA2,ITGA5,MMP1 (includes EG:300339),MYC,PLAU,RBL2 (includes EG:100331892),TP53 (includes EG:22059),VEGFA
pioglitazone	chemical drug	1.45e-12	ADIPOR2,APP,ATP2A2,BACE1,BCL2,CCND1,CDK4,CDKN1A,CDKN1B,CTGF,FOS,HMOX1,ICAM1,IL1RN,IL8,IRS1,IRS2,KRT19 (human),MMP9,NCEH1,PPARG,PTGS2,RB1,SOD2,UCP2
miR-495 (and other miRNAs w/seed AACAAAC)	mature microRNA	1.63e-12	ACTR1A,ACVR1B,ADAM9,AJUBA,AKT1,ALOX5AP,AQP4,ATP2A2,ATRX,BAK1,BCL2L11,BDNF,BMI1,BMPR1B,BMPR2,BNIP2,C12orf23,C9orf78,CA12,CADM1,CARD8,CAV2,CBFB,CCND1,CCND2,CD46,CD69,CDK6,CDKN1B,CEP63,CLDN12,CNOT6,COL4A1,CRIM1,DDIT4,DICER1,DYRK1A,E2F2,E2F3,ELAVL1,ERBB2IP,ERBB4,ESR1,ETS1,FBXW7,FGF7,FMR1,FNDC3B,FOXO1,FOXO3,GALNT1,GALNT7,GCA,GEMIN2,GLTP,GMFB,GOLPH3L,GPD1,GPD2,GPR160,HDAC4,HMGA2,HNRNPK,HSDL2,ID1,IGFBP3…
BCL2	transporter	1.66e-12	ATP2A2,BAK1,BBC3,BCL2,BCL2L11,CCND1,CCNE1,CDK1,CDKN1A,CDKN1B,FOS,HIF1A,ICAM1,IL10,IL8,MCL1,MMP9,PTEN,RBL2 (includes EG:100331892),SP1,VEGFA
lysophosphatidic acid	chemical - other	1.75e-12	AKT2,BCL6,CACNA2D1,CCND1,CCNE1,CTGF,CYR61,EGFR,FOS,HIF1A,IL8,JUN,MMP9,MYC,PLAU,PPARG,PTGS2,VEGFA
fingolimod	chemical drug	1.84e-12	BCL2,CCND3,CD69,CDK4,CDKN1A,CDKN1B,CDKN1C,COL3A1,CTGF,E2F1,FN1,PTEN,RUNX2
ITGAV	ion channel	1.84e-12	BCL2,CDK1,CDKN1A,CDKN1B,COL1A1 (includes EG:1277),COL1A2,FN1,FOS,MMP1 (includes EG:300339),MMP9,PLAU,RUNX2,TP53 (includes EG:22059)
miR-181a-5p (and other miRNAs w/seed ACAUUCA)	mature microRNA	1.9e-12	ACVR2A,AICDA,AKT2,ANAPC16,ANKRD52,ARHGEF3,ATAT1,ATG2B,BCL2,BCL2L11,BMF,BMPR2,C2orf43,CAPRIN1,CARD8,CBX7,CD46,CD69,CDC14B,CDKN1B,CDX2,CEBPG,CFL2,CHD1,CMTM4,CNOT6,COL4A1,CREBL2,CRIM1,CTGF,CYR61,DDIT4,DIRAS3,DOCK7,ESR1,ETS1,FAM3C,FMR1,FNDC3B,FOS,FRAT2,GAS7,GATA6,GMFB,GPAM,GPD2,GRIA2,H3F3A/H3F3B,HOXA11,HSP90B1,IDH1,INSIG1,IRS2,ITGA2,JARID2,KCTD3,KRAS,LAMC1,LEFTY2,LIN28A,LUZP1,LYPLA2,MAP2K1,MAP2K4,MAR…
Smad	complex	1.93e-12	CDKN1A,CDKN2A,COL1A1 (includes EG:1277),COL1A2,CTGF,ID1,ID2,ID3 (includes EG:15903),MCL1,MYC,VEGFA,WNT5A
IL4 (includes EG:16189)	cytokine	1.97e-12	ACP2,AICDA,ALOX5AP,BCL2,BCL6,BNIP3L,CASP6,CBFB,Ccl6,CCND2,CCND3,CCNE1,CCR5,CD276,CD44 (includes EG:100330801),CD69,CD83,CDK1,CDK6,CDKN1A,CDKN1B,COL1A1 (includes EG:1277),COL1A2,CSF1 (includes EG:12977),CTGF,EGR2,FN1,FOS,HRSP12,HSPA1A/HSPA1B,ICAM1,IL10,IL1RN,IL8,ITGA2,JAK1,JAK2,JUN,KIT,LRRC8C,MAP2K1,MCL1,MMP1 (includes EG:300339),MMP9,MSH2,MYC,NCOA3,NFATC2,PHB,PIGR,PLAU,PNP,PPARG,PTGS2,RHOA,SRM,ST…
N-acetylsphingosine	chemical reagent	2.04e-12	BCL2,BECN1,CDKN1A,COL1A1 (includes EG:1277),COL1A2,COL3A1,FOS,IL8,JUN,MMP1 (includes EG:300339),PTGS2,RB1,RXRA,SOD2,TP53 (includes EG:22059)
mycophenolic acid	chemical drug	2.05e-12	ANPEP,CCND2,CCND3,CD46,CDK6,CDKN1A,CDKN1B,CTGF,CYR61,ETS1,FN1,ID2,ID3 (includes EG:15903),IL8,KRT19 (human),MMP13,MYBL1,PTGS2,RUNX2,SOD2
miR-26a-5p (and other miRNAs w/seed UCAAGUA)	mature microRNA	2.1e-12	ADAM9,ANKRD52,ARID3A,ARPC3,ATAT1,ATRX,BAK1,BMPR1B,BMPR2,C12orf23,C2orf43,CCND2,CCND3,CDK4,CDK6,CDKN1A,CDKN1C,CDKN2A,CEBPG,CEP63,CHD1,CHORDC1,CMTM4,COL1A2,COL4A2 (includes EG:12827),CREBL2,CTGF,CTNNBIP1,DCP2 (includes EG:167227),DHFR,DNMT3B,DNPEP,DYRK1A,EIF4E,ERBB4,ESR1,FAM69A,FEN1,FOXO1,FRAT2,GALNT7,GBP3,GMFB,GPSM2,HACE1,HMGA1,HMGA2,HOXA5,HRSP12,HSDL2,ITGA5,JARID2,KLHL20,LOXL2,MAPRE2,MAT2A,MCL1,M…
FOSL1	transcription regulator	2.15e-12	Ccl6,CCND1,CD44 (includes EG:100330801),CDKN2A,EGR2,FOS,IL10,IL8,JUN,MET,MMP1 (includes EG:300339),MMP13,MMP9,PLAU,RUNX2,SERPINE2,SPARC
BMP7	growth factor	2.2e-12	ACVR1,AKT1,AP2A1,BMPR2,CDKN1A,COL1A1 (includes EG:1277),COL1A2,DKK1,FN1,ICAM1,ID1,ID2,IGFBP3,IGFBP5,IL8,IRS1,MMP13,PIK3R1,PPARG,RUNX2,SMAD1,VEGFA,WNT3A
arsenic trioxide	chemical drug	2.23e-12	ALOX5AP,BBC3,BCL2,BNIP3L,CCND1,CDK1,CDK6,CDKN1A,DNMT3A,FN1,HIF1A,HMOX1,IL8,MCL1,MMP9,MYC,PPARG,PTEN,RELA,RHOA,SLC7A11,TNFRSF10B,TP53 (includes EG:22059),VEGFA
sodium arsenite	chemical toxicant	2.3e-12	BCL2,CCND1,CDK6,CDKN1A,CDKN1B,ESR1,FOS,HIF1A,HMOX1,JUN,MAT2A,PPARG,RAF1,TNFRSF10B,TP53 (includes EG:22059),VEGFA
sulindac sulfide	chemical drug	2.34e-12	APP,BACE1,CCND1,CDKN1A,CTGF,CYP1A1 (includes EG:13076),CYP1B1,IFRD1,INSIG1,KRT19 (human),KRT85,MMP1 (includes EG:300339),PIK3R1,PLAU,PPP2R2A,PTGS2,RERE,STAT3,TNFRSF10B
CTGF	growth factor	2.34e-12	ADAMTS1,AKT1,BCL2,BCL2L11,BCL2L2,CCND1,COL1A1 (includes EG:1277),COL4A2 (includes EG:12827),FN1,HES1 (includes EG:15205),MBNL2,MMP1 (includes EG:300339),MMP13,MMP9,MYC,SFRP4,TIMP3,TPM1 (includes EG:22003),VEGFA
PRKCD	kinase	2.34e-12	CCNA2,CCND1,CDKN1A,COL1A1 (includes EG:1277),COL1A2,CXCL12 (includes EG:20315),FOS,ICAM1,IL10,IL8,JUN,MMP13,MMP9,ODC1,PTGS2,STAT3,TP53 (includes EG:22059),TUBB2A,VEGFA
rottlerin	chemical toxicant	2.41e-12	CCND1,CCND3,CDK1,CDK4,CDK6,CDKN1A,CDKN2A,COL1A1 (includes EG:1277),COL3A1,HMOX1,ICAM1,IL8,JUN,MMP13,MMP9,PDCD4,PTGS2,TJP1
miR-145-5p (and other miRNAs w/seed UCCAGUU)	mature microRNA	2.42e-12	ACP2,ACVR1B,ACVR2A,ADPGK,ANKRD52,AQP4,ARID4B,ATG2B,ATRX,C1orf56,CAPRIN1,CARD8,CAV2,CBFB,CBLN2,CCNA2,CCND2,CDC14B,CDCP1,CDK4,CDK6,CFL2,CORO2B,CPNE8,CREBL2,CTNNBIP1,CYR61,DNMT3B,DTD1,DYRK1A,E2F3,EFNA3,EIF4E,ERBB3 (includes EG:13867),ERBB4,ESR1,ETS1,FAM3C,FN1,FNDC3B,FOXO1,GALNT1,GMFB,GPD2,HBXIP,IRS1,IRS2,KRT7,LMNB2,MAP2K4,MMP1 (includes EG:300339),MYC,NAA15,NAV3,NCEH1,NIN,NOTCH4,NPR3 (includes EG:18…
adaphostin	chemical drug	2.64e-12	CCND1,CCND3,CDK4,CDK6,CDKN1A,CDKN1B,RAF1,TP53 (includes EG:22059)
rosiglitazone	chemical drug	2.68e-12	ADAMTS1,ADIPOR2,BCL2,BRCA1,CAV2,CCND1,CDKN1A,CDKN1C,COL1A1 (includes EG:1277),CSF1 (includes EG:12977),CTGF,EGFR,ETS1,FN1,FOS,GPAM,GPD1,HMOX1,ICAM1,IGFBP5,IL10,IL1RN,IL8,INSIG1,IRS1,IRS2,LAMB3,MAT2A,MDH2 (includes EG:17448),MET,MMP9,PIK3R1,PPARA,PPARG,PTEN,PTGS2,RUNX2,SP1,TGFB3,TRIM63,UCP2,VEGFA
RBL2 (includes EG:100331892)	other	2.7e-12	ABCF2,AURKB,BCL2L11,CASP6,CCND1,CCNE1,CDC25A,CDK1,CDKN1A,CDKN2A,CDX2,DHFR,E2F1,MTOR,MYBL2,MYC,PLK1,RAF1,RB1,RBL2 (includes EG:100331892),VEGFA
ionomycin	chemical reagent	2.78e-12	BCL2,BDNF,BECN1,CCND2,CD276,CD69,DUSP2,EIF4E,ETS1,FOS,HIF1A,IKZF1,IL10,IL8,ITCH,JARID2,KCNN4,MYC,NCL,NR4A2,PPARG,PTGS2,PTPRK,SIRT1,SLC3A2,STAT3,TNFSF9
IGF1R	transmembrane receptor	3.49e-12	AQP4,BCL2,BCL2L11,CBFB,CDC42,CDK1,CDKN1A,CDKN1B,COL1A1 (includes EG:1277),COL3A1,COL4A1,COL4A2 (includes EG:12827),FOS,HIF1A,ID2,IGF2R,IGFBP3,IGFBP5,IRS1,IRS2,MAPK14,MYC,PLAU,PTGS2,RHOA,STAT3,TIMP3,TJP1,TMEM87A,VEGFA
MAPK14	kinase	3.89e-12	BCL2,CCNA2,CCND1,CD83,CDKN2A,COL1A1 (includes EG:1277),EGFR,FN1,FOS,HMOX1,ICAM1,IL10,IL8,JUN,MAPK14,MMP1 (includes EG:300339),MMP13,MMP9,PLAU,PTEN,PTGS2,SOD2,TAGLN,TP53 (includes EG:22059),TPM1 (includes EG:22003),VEGFA
COL4A3	other	3.9e-12	COL1A1 (includes EG:1277),COL1A2,COL3A1,COL4A1,COL4A2 (includes EG:12827),CTGF,FN1,ITGA2,LAMC1,MAPK14,MMP9,PTGS2
3,3'-diindolylmethane	chemical drug	4.81e-12	BAK1,BCL2,BRCA1,CCND1,CDC25A,CDK4,CDK6,CDKN1A,CDKN1B,EGFR,ERBB2,PTGS2,SP1,VIM,ZEB1
isobutylmethylxanthine	chemical toxicant	4.87e-12	AKT1,APLN (includes EG:30878),BDNF,CCND1,CCNE1,CD44 (includes EG:100330801),CDKN1A,CDKN1B,CRHBP,DHFR,FOS,IL10,IL2RG,JUN,MMP13,MYC,NOTCH1,PPARG,PTGFRN,RB1,RBL2 (includes EG:100331892),RXRA,SOD2,TIMP3
BMP2	growth factor	5.03e-12	BMPR2,CCND1,CDK4,CDKN1A,CDKN1B,COL1A1 (includes EG:1277),COL1A2,CSF1 (includes EG:12977),DKK1,FN1,FOS,FOXO1,ID1,ID2,ID3 (includes EG:15903),IGFBP5,JUN,MMP13,MYC,NOTCH1,PPARG,RUNX2,SMAD4,SPARC,TAC1,TAGLN,TIMP3,VEGFA
EZH2	transcription regulator	5.03e-12	ALOX5AP,BCL2L11,BRCA1,CCND1,CCND2,CCND3,CDK4,CDK6,CDKN1A,CDKN2A,CYP1B1,DKK1,EGFR,ERBB2,GSTM4,HOXA11,ICAM1,IKZF1,IL8,MYC,NLK,PKMYT1,PTGS2,SFRP4,SGPL1,SIRT1,TP53 (includes EG:22059),WNT3A
let-7	microRNA	5.05e-12	ARID3A,AURKB,BRCA1,CBFB,CCNA2,CCND1,CDC25A,CDCA5,CDK1,CDK6,COL1A1 (includes EG:1277),DICER1,E2F6,FN1,HMGA2,ID2,KRAS,LIN28A,MYC,SMAD4,STAT3,VIM,YAP1 (includes EG:10413)
TNFSF10	cytokine	5.38e-12	BAK1,BCL2,BCL2L11,EGFR,FADD,FOS,IL1RN,IL8,JUN,MCL1,MMP9,PLAU,PTGS2,RELA,TNFAIP2,TNFRSF10B,TP53 (includes EG:22059),TP63,VEGFA
WNT3A	other	5.47e-12	BCL2,BDNF,CCND1,CCND2,COL1A1 (includes EG:1277),CTGF,CXCL12 (includes EG:20315),CYR61,DKK1,EGR2,ERBB3 (includes EG:13867),FN1,ID1,IGFBP5,IRS1,MYC,PPARG,PTGS2,RUNX2,SPARC,TGFB3,THBS1,TIMP3,TMEM2,WNT3A,WNT5A
caffeic acid phenethyl ester	chemical toxicant	5.7e-12	BCL2L2,CCND1,CCNE1,CD44 (includes EG:100330801),CD83,CDKN1A,CDKN1B,CDKN2A,E2F1,EGFR,ESR1,GNAI2,HMOX1,ICAM1,IL8,PTGS2,RB1,RXRA,STAT3,TP53 (includes EG:22059)
PRKCE	kinase	5.89e-12	APP,BCL2,CCND1,CCND3,CCNE1,CDKN1A,E2F1,EGFR,FOS,IL2RG,IL8,JUN,MYC,ODC1,PDCD4,STAT3,VEGFA
TNFSF13B	cytokine	5.93e-12	AICDA,BCL2,BCL2L11,BCL6,CCND2,CDK4,ICAM1,IL10,IL8,MCL1,MMP9,MYC,PLK1,TP53 (includes EG:22059)
WT1	transcription regulator	6.36e-12	ANPEP,BAK1,BCL2,CAPRIN1,CCND1,CCNE1,CDKN1A,COL4A1,CSF1 (includes EG:12977),CTGF,EGFR,IL10,KRAS,MCL1,MMP9,MYC,NUCB1,ODC1,POU4F2,SQSTM1,TGFB3,THBS1,TIMP3,VEGFA,WT1
ADRA1A	G-protein coupled receptor	7.04e-12	BDNF,CCNE1,CDK1,CDKN1B,COL3A1,CYP1A1 (includes EG:13076),EGR2,FGF7,FN1,FOS,JUN,NR4A2,PAK1,PPP3CA,STAT3,VEGFA
MAP2K4	kinase	7.04e-12	BCL2,CCND1,CD44 (includes EG:100330801),CDKN1A,EGFR,ERRFI1,FOS,IL8,JUN,MMP1 (includes EG:300339),PAK1,PLAU,PTGS2,STAT3,TP53 (includes EG:22059),TUBB2A
green tea polyphenol	chemical drug	7.54e-12	AKT1,CDKN1A,FOS,HMOX1,ICAM1,IGFBP3,JUN,MMP9,PIK3R1,PLAU,TP53 (includes EG:22059),VEGFA
miR-34c-5p (and other miRNAs w/seed GGCAGUG)	mature microRNA	7.7e-12	ACTR1A,ADIPOR2,ANKRD52,ARHGEF3,ARID4B,ASXL2,ATG2B,ATG9A,BCL2,BCL6,C2orf43,CCND1,CDC25A,CDK4,CDK6,CDKN1A,CDKN1C,CHD1,CMTM4,CNOT6,COL5A2,DHFR,DKK1,E2F1,E2F2,E2F3,FNDC3B,GALNT7,GLTP,GMFB,GNAI2,GOLPH3L,GPD2,HACE1,HERC6,HSPA1A/HSPA1B,HSPB6,ICAM1,IDH1,IGFBP3,IL6R,KIT,LIN28A,LMNB2,MAP2K1,MAPRE2,MARCKS,MET,MLLT1,MYB,MYC,NAV3,NCEH1,NOTCH1,NOTCH2,NR4A2,ONECUT2,PDCD4,PGM1,PLAG1,PLCG1,PPARG,PTPRD,PTPRM,PTRH1…
SMAD2	transcription regulator	8.11e-12	BCL2L11,CDKN1A,CDKN2A,CTGF,FURIN,HES1 (includes EG:15205),HMOX1,IL6R,MET,MMP13,RUNX2,SMAD3,SMAD4,THBS1,TIMP3,TPM1 (includes EG:22003),TPM3
CD28	other	9.35e-12	BCL2,CASP6,CCND1,CCND2,CCND3,CCNE1,CCR5,CD69,CDK4,CDK6,CDKN1B,CENPF,EGR2,EIF4E,FOS,GPR37,HSPA1A/HSPA1B,IGFBP5,IL10,IL8,ITCH,JUN,LTN1,MICA,MYC,NCL,NFATC2,ODC1,PHB,PNP,PTEN,PTGS2,RAD23B,RELA,SP1,SRPRB,THBS1,UBE4A
romidepsin	biologic drug	9.95e-12	CDKN1A,CDKN1B,CDKN2A,DIRAS3,EGFR,ERBB2,FGF2,MICA,MYC,RAF1,TIMP3,TNFRSF10B,TP53 (includes EG:22059)
E2F3	transcription regulator	1.06e-11	BMI1,CCNA2,CCND1,CCND3,CCNE1,CDC25A,CDK1,CDKN1A,CDKN2A,DHFR,E2F1,E2F2,E2F3,FGF2,MYB,MYBL2,MYC,RB1
miR-200a-3p (and other miRNAs w/seed AACACUG)	mature microRNA	1.07e-11	ABHD10,ACVR2A,ADAM9,ANKRD52,ATAT1,BACE1,BAP1,BMPR2,C2orf18,CARD8,CCND2,CDC25A,CDC42,CDK6,CDKN1B,CENPJ,CFL2,CMTM4,COL15A1,CXCL12 (includes EG:20315),CYP1B1,DCP2 (includes EG:167227),DICER1,E2F3,ECHDC1,EGFR,ELMO2,ERBB2IP,ERRFI1,FBXW7,FNDC3B,GATA6,GEMIN2,GMFB,GPAM,GPD1,HDAC4,HOXA11,HSDL2,IRS2,KCTD3,KIAA1919,KLHL20,KPNA3,KRAS,LAMTOR3,LATS2,LHFP,MAP2K4,MAP2K7,MAPRE2,MBNL1,MECP2,MEOX2,MET,MTPN,MYBL1,NC…
CSF2	cytokine	1.07e-11	ALOX5AP,BCL2,BCL2L11,CCND1,CCND3,CCR5,CD24,CD276,CD69,CD83,CDKN1A,CDKN1B,CSF1 (includes EG:12977),EGR2,FOS,ICAM1,IL10,IL1RN,IL8,JAK2,MAT2A,MCL1,MMP1 (includes EG:300339),MMP9,MYB,MYC,ODC1,PPARG,PPIF,PTGS2,PTK2 (includes EG:14083),RB1,RELA,TP53 (includes EG:22059)
ADIPOQ	other	1.08e-11	ADIPOR2,BCL2,CASP6,CCND1,CDKN2A,COL3A1,CTGF,FN1,FOS,HMOX1,IL10,IL8,MMP1 (includes EG:300339),MMP13,PPARA,PPARG,PTEN,PTGS2,SOD2,TP53 (includes EG:22059),UCP2
CSF3	cytokine	1.25e-11	ARHGDIA,BCL2,BCL2L11,CCND2,CCND3,CCNE1,CD44 (includes EG:100330801),CDK4,CDK6,CDKN1B,CXCL12 (includes EG:20315),EGR2,ETS1,FOS,HMOX1,ICAM1,IL10,IL1RN,IL8,JUN,MET,MMP9,MYC,ODC1,STAT3,TP53 (includes EG:22059)
SPP1 (includes EG:100359743)	cytokine	1.4e-11	BCL2,BCL2L11,CD44 (includes EG:100330801),COL1A1 (includes EG:1277),EGFR,ICAM1,IL10,IL8,INSIG1,MMP1 (includes EG:300339),MMP13,MMP9,NOTCH1,PLAU,PPARG,RUNX2,TGFBR2,TP53 (includes EG:22059)
carbon tetrachloride	chemical toxicant	1.44e-11	CASP7,CCR5,CDKN1A,CDKN1B,COL1A1 (includes EG:1277),COL1A2,COL3A1,CTGF,DHFR,FN1,FOS,HMOX1,ICAM1,IGF2R,IGFBP5,JUN,MAPK14,MMP13,MMP9,MYC,ODC1,PPARG,PTGS2,RB1,SMAD1,SMAD3,SOD2,TGFBR2,TIMP3
GFI1	transcription regulator	1.49e-11	AKT1,BAK1,CDKN1A,CDKN1B,CSF1 (includes EG:12977),E2F6,ICAM1,ID2,IL10,IL6R,IL8,JUN,MYC,NEUROD1,NT5E,RAF1,RB1,RELA,SMAD3,TBK1
HMOX1	enzyme	1.58e-11	BCL2,BDNF,COL1A1 (includes EG:1277),CYP1A1 (includes EG:13076),HMOX1,ICAM1,IL10,IL1RN,IL8,LIN28A,MAPK14,MMP9,PTGS2,SPARC,VEGFA
miR-129-5p (and other miRNAs w/seed UUUUUGC)	mature microRNA	1.6e-11	ABCF2,ADAM9,AICDA,ANAPC16,ARHGAP32,ATRX,BCL6,BDNF,BECN1,BMPR2,BNIP3L,C4orf27,C9orf78,CA12,CADM1,CASP6,CBX7,CCDC76,CCNA2,CD46,CDCP1,CDK6,CDKN1C,COL1A1 (includes EG:1277),CRIM1,CYP1B1,DICER1,DNMT3A,DTD1,E2F3,ELAVL1,ENPP6,ERBB2IP,ERBB4,ESR1,ETS1,FBXW7,FGFR1,FMR1,FNDC3B,FOXO3,GALNT1,GAS7,GBAS,GCA,GNL3L,GOLGA5,GPAM,GPD2,GPR37,GTF2H1,H3F3A/H3F3B,HARS,HIST1H4A (includes others),HMGA2,HNRNPK,IGFBP5,INSIG…
CD44 (includes EG:100330801)	enzyme	2.06e-11	CCND1,CCND2,CD44 (includes EG:100330801),CD69,CDKN1A,CDKN1B,COL1A1 (includes EG:1277),ERBB2,FN1,IL10,ITGA5,JUN,MAP2K7,MCL1,MET,MMP9,PDCD4,PLAU,SMAD1,VIM,ZYX
etoposide	chemical drug	2.09e-11	AKT1,BBC3,BCL2,BCL2L11,CCND1,CDC25A,CDKN1A,CDKN1B,COL1A2,DDIT4,E2F1,E2F3,ID2,IL10,IL8,JAK2,JUN,MCL1,MMP1 (includes EG:300339),SOD2,SQSTM1,TNFRSF10B,TP53 (includes EG:22059),TP63
PRKCB	kinase	2.29e-11	APP,CCND1,CD83,CDKN1A,FN1,FOS,ICAM1,IL10,IRS2,JUN,MMP9,MYC,PTGS2,SOD2,TGFBR2
miR-590-5p (and other miRNAs w/seed AGCUUAU)	mature microRNA	2.33e-11	ACVR2A,ADAM9,ADPGK,BCL2,BMPR2,BNIP2,C2orf18,CADM1,CD69,CDC25A,CDK6,CDKN1A,CFL2,CNOT6,CNOT8,COL4A1,CREBL2,DICER1,E2F1,ERBB4,FAM3C,FGF7,FMR1,FOXO1,FOXO3,GBAS,GPD2,H3F3A/H3F3B,HIPK3,HNRNPK,HSDL2,IL6R,KDM1B,MARCKS,MBNL1,MED28,MSH2,MTPN,NIPAL2,PCGF5,PDCD4,PDIK1L,PGM1,PIK3R1,PKD2 (includes EG:18764),PLAG1,PPARA,PPP3CA,PTEN,PURA,RAB27B,RECK,RTN4 (includes EG:57142),SET,SLC7A6,STAT3,TAGLN,TET1,TGFBR2,THB…
MAX	transcription regulator	2.51e-11	BCL6,Ccl6,CCND2,CDC25A,CDK4,CDKN1A,CDKN1B,DHFR,E2F1,E2F2,FBXO32,HMGA1,ID1,ID2,JARID2,MYC,NCL,ODC1,YY1
TNFSF11	cytokine	2.51e-11	ADORA2B,AICDA,BCL2,BCL2L11,CCND1,CCND3,CCNE1,CD44 (includes EG:100330801),CD83,CDKN1A,CDKN1B,EGR2,ESR1,ETS1,FOS,GTF2H1,ICAM1,IL10,IL1RN,IL8,ITGA5,JUN,MAFB,MAP2K1,MMP9,MYC,NFATC2,PLK1,PTGS2,SOD2,TNFSF9,YWHAZ
A23187	chemical reagent	2.54e-11	ATP2A2,BCL2L11,CD46,CD83,FGF2,FN1,FOS,HERPUD1,HSP90B1,ICAM1,ID3 (includes EG:15903),IL8,JUN,MYC,ODC1,PPARG,PTGS2,SYT4,TP53 (includes EG:22059),TRA@,VEGFA
miR-92a-3p (and other miRNAs w/seed AUUGCAC)	mature microRNA	2.63e-11	ABCF2,AQP4,ATP2A2,ATRX,BCL2L11,BMPR2,CCND1,CCND2,CCNE1,CD69,CDC42,CDK6,CDKN1A,CDKN1C,COL1A2,CRHBP,CTNNBIP1,DCP2 (includes EG:167227),DDIT4,E2F3,EGR2,ENPP6,ERBB2IP,FAM19A1,FBN1,FBXW7,FMR1,FNDC3B,FOXO3,GALNT7,GATA6,GEMIN2,GPD2,H3F3A/H3F3B,HIPK3,HMGA2,IDH1,IKZF1,INSIG1,IRS2,ITCH,ITGA5,JARID2,LATS2,LIN28A,LUZP1,MAP2K4,MARCH4,MCL1,MEF2D,MTPN,MYLIP,NAA15,NAV3,NCOA3,NEFM,NFIA,NLK,NOTCH1,NPTX1,NUFIP2,PDC…
miR-132-3p (and other miRNAs w/seed AACAGUC)	mature microRNA	2.87e-11	ACVR1,ARHGAP32,ARID4B,BRCA1,CAPN8,CAPRIN1,CARD8,CASP7,CBLN2,CCR5,CD44 (includes EG:100330801),CDK19,CDKN1A,CENPJ,CFL2,CHD1,COL5A2,CTGF,DHFR,ERBB2IP,FBN1,FGF7,FOXO1,FOXO3,GBAS,GMFB,GNL3L,GPAM,GPD2,GTF2H1,H3F3A/H3F3B,HMGA2,HNRNPM,INSIG1,ITCH,KRAS,LAMC2,LTN1,LUZP1,MECP2,MMP9,MSH2,MTPN,MYB,NFIA,NLK,NR4A2,PANX1,PGC,PHKB,PIK3R1,PNN,PPP2R5C,PPP3CA,PTEN,PTGS2,RB1,RICTOR,RTN4 (includes EG:57142),SCN3A,SEC…
mir-29	microRNA	2.98e-11	ARPC3,BACE1,CDC42,COL1A1 (includes EG:1277),MCL1,NASP,NAV3,PIK3R1,PTEN,TCL1A,TP53 (includes EG:22059)
ADRA1D	G-protein coupled receptor	3.29e-11	BDNF,CCNE1,CDK1,CDKN1B,COL3A1,EGR2,FGF7,FN1,FOS,JUN,NR4A2,PAK1,PPP3CA,STAT3,VEGFA
raloxifene	chemical drug	3.36e-11	BAK1,BCL2,CCND1,CD24,CDKN1A,CSF1 (includes EG:12977),CXCL12 (includes EG:20315),CYP1B1,DDIT4,ERBB2,ERBB3 (includes EG:13867),ESR1,HES1 (includes EG:15205),HMOX1,HSPA1A/HSPA1B,JUN,KRT7,MAPK14,MYBL1,NCOA3,PLAU,PTGS2,RHOA,SMAD3,TGFB3,TGFBR2,TIMP3
HMGA1	transcription regulator	3.43e-11	BCL2,BRCA1,CAV2,CCND1,CCND2,CD44 (includes EG:100330801),COL1A1 (includes EG:1277),COL1A2,COL4A1,COL4A2 (includes EG:12827),CYR61,ESR1,FOS,ID3 (includes EG:15903),IGFBP3,INSIG1,KIT,MMP9,MYC,PPARG,PTGS2,SPARC,STAT3,TAGLN,ZYX
miR-544-3p (and other miRNAs w/seed UUCUGCA)	mature microRNA	3.46e-11	ABHD10,ACVR1,AKT2,ASXL2,ATP2A2,BACE1,BCL6,BMPR1B,BMPR2,BNIP3L,C12orf23,C1orf56,CADM1,CAPRIN1,CARD8,CASP7,CBFB,COL4A1,COL5A2,CREBL2,CTNNBIP1,CYB5R4,CYP1B1,DCP2 (includes EG:167227),DICER1,DOCK7,DYRK1A,EIF4E,ELAVL1,ERBB4,FAM19A1,FOXO1,FOXO3,GAS7,GLTP,GPAM,GTF2H1,H3F3A/H3F3B,HDHD2,HERPUD1,IGFBP3,ITGA2,JARID2,KDM1B,KLHL20,LAMC1,LAMTOR3,LTN1,LUZP1,MAP2K4,MBNL2,MECP2,MEOX2,MTPN,NAA15,NASP,NAV3,NCOA3,NF…
PRKCA	kinase	3.72e-11	APP,BNIP3L,CCND1,CCNE1,CDKN1A,CTGF,ERBB2,ETS1,FN1,FOS,HSPA1A/HSPA1B,ICAM1,INSIG1,JUN,MMP1 (includes EG:300339),MMP9,MYC,PTGS2,RB1,RTN4 (includes EG:57142),RUNX1,VEGFA
miR-323 (and other miRNAs w/seed ACAUUAC)	mature microRNA	3.85e-11	ABHD10,ACVR1,ACVR2A,APP,AQP4,ARID4B,ATG2B,BCL2,CASP8AP2,CBFB,CD46,CDC14B,CDK6,CDKN1B,CENPJ,CLDN12,CNOT8,CREBL2,DCP2 (includes EG:167227),DMTF1,E2F3,E2F6,EFNA3,ENPP6,ERBB2IP,ERBB4,FAM122C,FAM3C,FMR1,FNDC3B,FOS,GALNT1,GBP3,GCA,GPAM,GRIA2,HDHD2,HIPK3,HNRNPK,IFRD1,KRAS,LAMC1,LAMC2,LATS2,MAT2A,MED28,MET,MYLIP,NASP,NCEH1,NLK,NR4A2,NUFIP2,ONECUT2,PCGF5,PDCD4,PDCD6IP,PHLDB2,PLAG1,POU4F2,PRKACB,PRPF40A,PS…
MYOD1	transcription regulator	3.88e-11	AKT2,BCL2,BCL2L11,BCL6,BRCA1,CCND3,CCNE1,CDKN1A,CDKN1C,CDX2,COL4A1,DHFR,ESR1,HIPK3,ID2,IGFBP5,LMNB2,MAFB,MAP2K1,NPTX1,PNP,RB1,RECK,SLC12A2,SP1,TJP1,ZEB1
ELK1	transcription regulator	4.31e-11	CDKN1A,CDKN1B,CDKN2A,EGR2,FOS,JUN,MCL1,MMP13,MMP9,PTGS2,RUNX2,TAGLN,TNFRSF10B
VHL	other	4.5e-11	AKT1,BBC3,BCL2,CA12,CCND1,CDKN1B,CDKN1C,CTGF,CXCL12 (includes EG:20315),EGFR,FN1,HIF1A,HMOX1,ITGA5,PISD,SLC16A3,SPARC,TAGLN,TMED3,TP53 (includes EG:22059),VEGFA,VIM
bexarotene	chemical drug	4.57e-11	BNIP2,CCND1,CEBPG,CYR61,DDIT4,DKK1,EGFR,HERPUD1,ICAM1,ID1,LOXL2,MMP1 (includes EG:300339),ODC1,PIK3R1,PPARG,PTGS2,SLC7A1,SMAD5 (includes EG:17129),SPARC,UAP1
BIRC5	other	4.67e-11	AURKB,BCL2,CDKN1A,COL1A1 (includes EG:1277),COL3A1,COL5A2,CTGF,FBN1,FN1,IL2RG,ITGA5,MCL1,TP53 (includes EG:22059),TP63,VIM
AMPK	complex	5.12e-11	BCL2,BMF,CCND2,CDKN1A,FBXO32,HMOX1,IL1RN,IL8,MMP9,PPARG,PTGS2,RUNX2,SIRT1,TP53 (includes EG:22059),UCP2,VEGFA
honokiol	chemical - endogenous non-mammalian	5.14e-11	BAK1,BCL2L11,CCND1,CCND2,CDK4,CDK6,CDKN1A,CDKN1B,PPARG,PTGS2
FBN1	other	5.14e-11	COL1A2,COL3A1,COL4A2 (includes EG:12827),CTGF,CYR61,FBN1,MMP1 (includes EG:300339),MMP9,TGFBR2,TIMP3
MYB	transcription regulator	5.25e-11	ANPEP,BCL2,BRCA1,CASP6,CCNE1,CDK1,COL1A2,FN1,IGFBP5,JUN,KIT,MAT2A,MMP1 (includes EG:300339),MYB,MYC,PPP3CA,PTGS2,VIM
miR-656 (miRNAs w/seed AUAUUAU)	mature microRNA	5.57e-11	ABHD10,ACVR1B,ADAM9,AICDA,AKT1,AQP4,ARID4B,ATG2B,ATRX,BCL2,BDNF,BMPR1B,BMPR2,BNIP2,CAPRIN1,CAV2,CCDC76,CCND1,CCND2,CDK19,CDKN1B,CEP63,CFL2,CHD1,CNOT6,CPNE8,CREBL2,CRIM1,CYP1B1,DHFR,DNAJB4,DNMT3B,E2F3,E2F6,EIF4E,ERBB4,ESR1,FAM19A1,FBXW7,FNDC3B,GAS7,GPD2,GRIA2,H3F3A/H3F3B,HACE1,HBP1,HDAC4,HIF1A,HRSP12,IGF2R,IL8,INSIG1,IRS1,JAK1,KDELC2,KDM1B,LMNB2,LTN1,MYBL1,NAA15,NAV3,NCEH1,NIN,NLK,NOTCH2,NPR3 (inc…
CREB1	transcription regulator	5.71e-11	ARPC3,BCL2,BDNF,CCNA2,CCND1,CCND3,CYR61,EGR2,ERRFI1,FN1,FOS,GALNT1,HERPUD1,HMOX1,ID1,IRS2,JUN,LOC100505793/SRSF10,MCL1,MMP1 (includes EG:300339),MMP13,MYC,NR4A2,PACRGL,PPARG,PTGS2,RB1,SFRP4,SOD2,SQSTM1,VEGFA,ZFPM2
PRKG1	kinase	5.77e-11	CCND1,CDKN1A,CDKN1B,COL1A1 (includes EG:1277),COL3A1,CTGF,FN1,FOS,PPARG,RHOA,THBS1
NS-398	chemical reagent	6.34e-11	BCL2,CCND1,CDKN1A,CDKN1B,COL1A2,EGR2,FGF2,GATA6,HIF1A,ICAM1,IL10,MCL1,PDCD4,PPARG,PTGS2,RECK,VEGFA
SIRT1	transcription regulator	6.43e-11	APLN (includes EG:30878),BCL2L11,BDNF,CCND2,CDKN1A,CDKN2A,DKK1,ESR1,FOXO3,HMOX1,ID1,MMP1 (includes EG:300339),MMP9,MYC,PHKB,SOD2,STAT3,TNFRSF10B,TP53 (includes EG:22059)
LGALS3	other	6.57e-11	CCND1,CDKN1A,CDKN1B,COL3A1,COL4A1,COL5A2,FN1,IGFBP5,KRAS,KRT19 (human),LMNB1,MAP2K1,MYC,PTEN,RB1
cerivastatin	chemical drug	6.74e-11	CDKN1A,COL1A1 (includes EG:1277),CTGF,CYP1B1,FGF2,FN1,HMOX1,ICAM1,IL8,JUN,MMP9,MYBL2,MYC,PLAU,PPARA,PPARG,PTGS2,VEGFA
cigarette smoke	chemical toxicant	6.8e-11	BCL2,CCND1,CDC25A,CDKN1A,COL4A2 (includes EG:12827),CYP1A1 (includes EG:13076),CYP1B1,FOS,FOXO3,HIF1A,HMOX1,ICAM1,IL10,IL8,JAK1,JUN,MMP1 (includes EG:300339),MMP9,PPARG,PTGS2,SIRT1,SOD2,SQSTM1,TP53 (includes EG:22059),UGDH,VEGFA
ABL1	kinase	7.43e-11	CCNA2,CCND1,CCND2,CCNE1,CDKN1A,CDKN1B,CDKN2A,DHFR,MYC,TGFB3,TP53 (includes EG:22059),VEGFA
TH-302	chemical drug	7.44e-11	CCND1,CCND2,CCND3,CDK4,CDK6,CDKN1A,CDKN1B
simvastatin	chemical drug	7.87e-11	ACVR1,APP,ARHGDIA,BCL2,CCND1,CDKN1A,CDKN1B,CYR61,ESR1,FOS,HMOX1,ICAM1,IGFBP3,IL10,IL8,KIT,MMP1 (includes EG:300339),MMP9,MYC,PPARA,PTGS2,RAF1,RELA,TPM1 (includes EG:22003),VEGFA,VIM
FGF1	growth factor	8.49e-11	CCND1,CDKN1A,CTGF,CYR61,DIO3,FOS,HMGA2,HMOX1,ICAM1,IRS1,JUN,MYC,NOTCH1,NR4A2,ODC1,PTGS2,TGFB3,THBS1,TIMP3,UGT2B15,UGT2B17
SP3	transcription regulator	8.68e-11	CCND1,CDKN1A,CDKN1B,COL1A1 (includes EG:1277),COL1A2,DHFR,E2F1,EGFR,ESR1,FOS,GNAI2,HDAC4,IGFBP3,IL10,ITGA2,JUN,MAT2A,MET,PLAU,PTGS2,RECK,SP1,SPARC,TAGLN,TGFBR2,TP53 (includes EG:22059),VEGFA,VIM
let-7a-5p (and other miRNAs w/seed GAGGUAG)	mature microRNA	8.71e-11	ACVR1B,ACVR2A,ADAMTS1,ADIPOR2,AKT2,ANKRD52,ARID3A,ARID3B,ATAT1,AURKB,BCL2L11,CCND1,CCND2,CCNE1,CDC14B,CDC25A,CDK6,CDKN1A,CDKN2A,CLDN12,COL15A1,COL1A1 (includes EG:1277),COL1A2,COL3A1,COL4A1,COL4A2 (includes EG:12827),COL5A2,DDX19B,DICER1,DYRK1A,E2F2,E2F6,ECHDC1,F2,FNDC3B,GALNT1,GAS7,HMGA1,HMGA2,HMOX1,IFRD1,IL10,IPO4,IRS2,KCNJ16,KIAA1919,KRAS,KRT19 (human),LIN28A,LTN1,MECP2,MED28,MEF2D,MLLT1,MMP1 …
26s Proteasome	complex	9.31e-11	BCL2L11,CDKN1A,CDKN1B,EGFR,ESR1,ICAM1,IL8,NOTCH1,PPP2R4,PTEN,PTGS2,RB1,S1PR1,TP53 (includes EG:22059),UBE2I,VIM
tunicamycin	chemical - endogenous non-mammalian	9.38e-11	ADIPOR2,AKT1,ATP2A2,BBC3,CCND1,CCND3,CDKN1A,COL1A1 (includes EG:1277),DDIT4,ETS1,GEMIN2,HERPUD1,HSP90B1,ICAM1,MCL1,MYC,PPARA,PTGS2,TJP1,TNFRSF10B,VEGFA,VIM
bleomycin	chemical drug	9.41e-11	AKT1,BCL2,CCR5,CDKN1A,COL1A1 (includes EG:1277),COL1A2,COL3A1,CTGF,EGFR,F2,FGFR1,FN1,ICAM1,ID1,JAK1,LMNB1,MMP9,MYC,PTEN,SMAD1,TIMP3,TP53 (includes EG:22059),TP63,WNT5A
IL3	cytokine	1.03e-10	ALOX5AP,BCL2,BCL2L11,BNIP3L,CBFB,Ccl6,CCND1,CCND2,CCND3,CD69,CD83,CDKN1A,CDKN1B,CEBPG,CSF1 (includes EG:12977),EGR2,FGFR1,FOS,HRSP12,HSP90B1,ICAM1,IL8,JUN,KLF13,LATS2,MCL1,MYC,NOTCH1,ODC1,RARS,RB1,SLC3A2,SMAD4,SMAD5 (includes EG:17129),UCP2,VEGFA,ZBTB7A
miR-1283 (miRNAs w/seed CUACAAA)	mature microRNA	1.06e-10	ADIPOR2,ADSS,ATRX,BCL2L11,BMI1,BMPR1B,BMPR2,CASP8AP2,CAV2,CCND1,CD44 (includes EG:100330801),CDC14B,CDCP1,CDK11A/CDK11B,CFL2,CHD1,CMTM4,CNOT8,DCP2 (includes EG:167227),DHFR,DNMT3B,EGR2,ELAVL1,ERBB4,ETS1,FAM69A,FBXW7,FGF7,FNDC3B,FOXO1,FOXO3,GALNT7,GCA,GPR37,H3F3A/H3F3B,HACE1,HES1 (includes EG:15205),HMGA2,HNRNPM,HSDL2,HSPA1A/HSPA1B,IFRD1,IGFBP3,INSIG2,KRAS,LTN1,MAN1A1,MBNL2,MECP2,MET,NAV3,NCOA3,NF…
ATF2	transcription regulator	1.08e-10	BCL2,CCNA2,CCND1,FN1,IL10,IL8,JUN,MAPK14,MMP1 (includes EG:300339),MMP13,NOTCH1,PLAU,PPARG,PTEN,PTGS2,RELA,SOD2
hyaluronic acid	chemical - endogenous mammalian	1.1e-10	CD44 (includes EG:100330801),CD83,CDKN1B,ERBB2,FN1,FOS,ICAM1,IL10,JUN,MET,MMP1 (includes EG:300339),MMP13,MMP9,PDCD4,PLAU,PTEN,PTGS2,RHOA
ursolic acid	chemical - endogenous non-mammalian	1.23e-10	BCL2,CCND1,CD69,FGF2,FOS,MMP1 (includes EG:300339),MMP9,PTGS2,RELA,SOD2,STAT3,TNFRSF10B
Rock	group	1.23e-10	APP,CCND1,CDC42,CDKN1A,COL1A1 (includes EG:1277),COL3A1,CTGF,FN1,FOS,ICAM1,IL8,MYC
PIK3R1	kinase	1.26e-10	BCL2,CCND1,CCND2,CDKN1B,COL1A2,FOS,FOXO1,ICAM1,IL8,PIK3R1,PLAU,PPARG,PTEN,PTGS2,VEGFA
4-hydroxytamoxifen	chemical drug	1.3e-10	BCL2,CCND1,CDKN1A,CDKN1B,DDIT4,EGFR,ESR1,FOS,IGFBP3,IL10,KRT19 (human),MAP2K1,MAPK14,MYC,NCOA3,RB1,THRB,TP53 (includes EG:22059),TPM1 (includes EG:22003),ZEB1
AR	ligand-dependent nuclear receptor	1.31e-10	ATP2A2,CAV2,CCND1,CDKN1A,CDKN1C,COL3A1,DYRK1A,EGFR,ERBB2,FEN1,IGFBP3,IGFBP5,ITGA2,MARCKS,MYC,ODC1,PIGR,PLAU,PTEN,SLC38A5,SMAD3,TGFBR2,TJP1,TP63,VEGFA,VIM,VSNL1,WEE1,WIPF1,WT1,ZYX
nocodazole	chemical reagent	1.75e-10	AKT1,CDK1,CDK4,CDKN1A,FOS,HIF1A,MAP2K1,MAP2K4,MAP2K7,MCL1,PLK1,PPM1D,PTGS2,PTK2 (includes EG:14083),PTPN12,RAF1,STK4,TP53 (includes EG:22059)
miR-128 (and other miRNAs w/seed CACAGUG)	mature microRNA	1.78e-10	ACVR2A,ADORA2B,AQP4,ARID3B,BACE1,BMF,BMI1,BMPR2,CA12,CBFB,CBLN2,CD276,CDC14B,CDCP1,CDKN2A,CNOT6,COL3A1,CSF1 (includes EG:12977),CXCL12 (includes EG:20315),DCP2 (includes EG:167227),DMTF1,E2F3,E2F6,FADD,FBXW7,FGF7,FOXO1,FURIN,FXR2,GALNT7,GATA6,GBP3,GCA,GLTP,GNL3L,GPAM,GPD1,GPD2,H3F3A/H3F3B,HDAC4,HDHD2,HMOX1,IFRD1,IKZF1,IL6R,IRS1,ITCH,ITGA2,ITGA5,LIN28A,MAP2K4,MAP2K7,MAPK14,MARCKS,MECP2,MED28,MET,M…
docosahexaenoic acid	chemical drug	1.93e-10	APP,BCL2,BCL2L11,BDNF,CD44 (includes EG:100330801),CDKN1A,CDKN1B,CTGF,HMOX1,IL10,IL8,INSIG2,MMP9,MYC,PIK3R1,PPARA,PTGS2,RAF1,RELA,RXRA
hCG	complex	1.99e-10	ADAMTS1,APLN (includes EG:30878),BCL2,BDNF,CCND2,CDKN1A,CDKN1B,GATA6,HIF1A,HMGA1,HMGA2,ICAM1,IGFBP3,IL10,IL8,IRS2,JUN,MCL1,MMP1 (includes EG:300339),MMP9,MTPN,NPR3 (includes EG:18162),PLAU,PPARA,PPARG,PTGS2,RUNX1,RUNX2,SFRP4,SMAD4,TAC1,TP53 (includes EG:22059),VEGFA
HTT	transcription regulator	2.15e-10	AKT1,AKT2,APP,ATP2A2,BBC3,BCL2L11,BCL6,BDNF,CA12,CCND1,CDKN1A,COL4A1,COL4A2 (includes EG:12827),CORO2B,EGR2,FBXW7,FGFR1,FN1,FOS,GAS7,HIF1A,HMGA1,HSPA1A/HSPA1B,IGFBP5,JUN,MAN1A1,MARCKS,MDH2 (includes EG:17448),MTOR,NAA15,NEFM,NEUROD1,NPTX1,NR4A2,PPARA,PPARG,PPP2R2A,PPP3CA,PRKACB,RELA,SLC12A2,SLC25A22,SNCA,SOD2,SP1,SQSTM1,SRM,STRN,STX1A,TAC1,TAGLN,THRB,TIMP3,TP53 (includes EG:22059),TPI1,VSNL1,VTI1…
glutathione	chemical - endogenous mammalian	2.18e-10	BCL2,BCL2L11,CCND1,CDKN1A,CDKN1B,EGFR,FOXO3,HIF1A,HMOX1,SLC7A11,SOD2,SP1,TNFRSF10B,VEGFA
SIN3A	transcription regulator	2.18e-10	ARID4B,BCL2,BCL6,BDNF,CCND2,COL1A2,E2F2,ESR1,FBXO32,MMP9,MYC,RBL2 (includes EG:100331892),SET,SYT4
GSK3B	kinase	2.32e-10	APP,ATP2A2,BCL2,CCND1,CDKN1A,CDKN1B,ESR1,FOS,HIF1A,IL10,IRS2,MCL1,MMP9,MYB,MYC,PTGS2,TNFRSF10B
miR-1 (and other miRNAs w/seed GGAAUGU)	mature microRNA	2.84e-10	ADPGK,AJUBA,ANPEP,ARHGEF3,ARPC3,ASXL2,BCL2,BCL2L2,BDNF,BMPR1B,C1orf56,CA12,CAPRIN1,CCND1,CCND2,CDC42,CDCP1,CDK6,CNOT6,CREBL2,CRIM1,DCP2 (includes EG:167227),DICER1,EGFR,EIF4E,ESR1,ETS1,F2,FBXW7,FN1,FNDC3B,GMFB,GNL3L,GPD2,H3F3A/H3F3B,HACE1,HDAC4,HNRNPK,HSP90B1,HSPA1A/HSPA1B,IGFBP5,JARID2,KLF13,KRAS,LAMC2,MARCKS,MEOX2,MET,MNT,MTPN,NAV3,NCL,NCOA3,NEUROD1,NOTCH2,NPR3 (includes EG:18162),NR4A2,ONECUT2…
GNA12 (includes EG:14673)	enzyme	2.85e-10	BCL2,CCNA2,CFL2,EGFR,FOS,IL8,IRS1,JAK1,LAMB3,MAP2K1,MYC,PIK3R1,PTGS2,RHOA,VEGFA,VIM
N-nitro-L-arginine methyl ester	chemical drug	2.96e-10	BCL2,CCR5,CD83,COL1A2,COL3A1,CSF1 (includes EG:12977),CTGF,FN1,HMOX1,ICAM1,IL8,MMP9,PERP,PTGS2,RHOA,TP53 (includes EG:22059),VEGFA
Growth hormone	group	2.96e-10	BCL2,BMP7,CCND1,CCND2,COL1A1 (includes EG:1277),EGFR,FN1,FOS,ICAM1,IGFBP3,IGFBP5,MMP9,MYC,PPARG,SIRT1,TGFBR2,ZEB2
ADRA1B	G-protein coupled receptor	3.06e-10	BDNF,CCND1,CDKN1A,CDKN1B,COL3A1,EGR2,FGF7,FN1,FOS,JUN,NR4A2,PAK1,PPP3CA,VEGFA
BRAF	enzyme	3.12e-10	BCL2L11,BMF,CCND1,CDK1,CDKN1A,CDKN1B,HIF1A,IL8,MMP1 (includes EG:300339),MMP9,SERPINE2,THBS1
Gsk3	group	3.12e-10	BCL2,BCL2L11,ESR1,FOS,ICAM1,IL10,IRS1,JUN,MYB,PPARG,PTGS2,TNFRSF10B
STAT5A	transcription regulator	3.14e-10	BCL2,BCL6,CASP6,CCND1,CCND2,CCND3,CCNE1,CDK4,CDK6,CDKN1A,CDKN1B,ESR1,FOS,ICAM1,ID1,MCL1,MYC,NR4A2,PPARG,SP1,TPM3,UGP2
INHA	growth factor	3.44e-10	ADAMTS1,BCL2,CCND2,CCNE1,CDK4,CDKN1B,COL1A2,COL3A1,CTGF,CYP1B1,CYR61,E2F1,EGFR,FGFR1,KIT,MYC,PIK3R1,PTGS2,SFRP4,TJP1
Laminin	complex	3.45e-10	APP,CCND1,COL1A1 (includes EG:1277),EGFR,FN1,ID2,MMP1 (includes EG:300339),MMP9,PLAU,PTGS2,RUNX2,VIM,WNT5A
miR-153 (miRNAs w/seed UGCAUAG)	mature microRNA	3.58e-10	ACVR1B,ACVR2A,ANKRD52,APP,BCL2,BMPR2,BRCA1,CAPRIN1,CBFB,CCND2,CD69,CFL2,CHD1,DCP2 (includes EG:167227),DDIT4,DDX19B,DYRK1A,E2F3,EFNA3,FGF7,FMR1,FOXO1,FOXO3,FURIN,GALNT7,GNL3L,HNRNPK,IKZF1,IRS2,JARID2,KCNJ16,KLF13,KLHL20,LAMC1,LHFP,LOC100505793/SRSF10,MAT2A,MCL1,MYB,NAV3,NEUROD1,NPR3 (includes EG:18162),NT5E,NUFIP2,NUPL1,ONECUT2,PCDHB10,PEX11B,PHB,PHKB,PIK3R1,PPM1D,PPP3CA,PRKACB,PTEN,PTGFRN,PTPRD,…
mannitol	chemical - endogenous mammalian	3.86e-10	AQP4,BCL2L11,COL1A1 (includes EG:1277),CTGF,FN1,FOXO3,ICAM1,JUN,SOD2
ethidium	chemical toxicant	3.86e-10	BCL2,CCND1,CCND3,CCNE1,CTGF,CYR61,MMP1 (includes EG:300339),PLAU,PRC1 (includes EG:233406)
Smad2/3-Smad4	complex	3.86e-10	BCL2,CDKN1A,CDKN1B,COL1A1 (includes EG:1277),COL1A2,IGFBP3,IGFBP5,MMP13,MYC
mir-34	microRNA	3.96e-10	BCL2,CCNE1,LIN28A,MET,NOTCH1,NOTCH2,RUNX2,SIRT1
MAP2K1/2	group	4.25e-10	BCL2,BCL2L11,CCND1,CCND2,CDK1,CDKN1B,CTGF,FOS,HERPUD1,HMOX1,JUN,MMP9,MYC,VEGFA
PTK2 (includes EG:14083)	kinase	4.25e-10	CCND1,CDKN1A,CDKN1B,COL1A1 (includes EG:1277),COL1A2,CYR61,FOS,IRS1,ITGA5,MMP9,PTK2 (includes EG:14083),THBS1,TIMP3,TP53 (includes EG:22059)
SMARCB1	transcription regulator	4.31e-10	BCL2L11,CCNA2,CCND1,CCNE1,CD44 (includes EG:100330801),CDK1,CDKN1A,CDKN2A,COL1A1 (includes EG:1277),COL5A2,CSF1 (includes EG:12977),DHFR,E2F1,EIF4E,ERBB2,HES1 (includes EG:15205),KIF23,MMP1 (includes EG:300339),MYBL2,PPARG,PRIM1,SMAD5 (includes EG:17129),SPARC,TP53 (includes EG:22059),WASF3
APC	enzyme	4.38e-10	CCND1,CD44 (includes EG:100330801),CDKN1A,CDX2,CXCL12 (includes EG:20315),HIF1A,ID1,ID2,ID3 (includes EG:15903),IGFBP5,IL10,MDH2 (includes EG:17448),MYC,ODC1,PPARA,PTGS2,TJP1,VEGFA,ZEB1
sorafenib	chemical drug	4.42e-10	CCND1,CCND2,CCND3,CDK4,CDK6,HIF1A,IL8,MCL1,VIM,ZEB1
9,10-dimethyl-1,2-benzanthracene	chemical toxicant	4.83e-10	CCND1,CDKN1A,CDKN2A,CYP1A1 (includes EG:13076),CYP1B1,EGFR,IL10,JUN,MMP9,PTGS2,SOD2,TP53 (includes EG:22059)
MDM2	transcription regulator	5.01e-10	BBC3,BCL2,CCNA2,CDK4,CDKN1A,CDKN2A,E2F1,ETS1,FOXO3,HIF1A,RELA,TP53 (includes EG:22059),TP63
ID3 (includes EG:15903)	transcription regulator	5.01e-10	ADSS,CCND2,CCNE1,CDKN1A,CDKN1B,CDKN2A,ICAM1,ID3 (includes EG:15903),IL8,MMP9,MYC,NEUROD1,TP53 (includes EG:22059)
miR-9-5p (and other miRNAs w/seed CUUUGGU)	mature microRNA	5.42e-10	ACTR1A,ACVR1B,ADPGK,AJUBA,ANKRD52,ARHGDIA,ARID3B,BACE1,BCL2L11,BCL6,C1orf56,CAV2,CBX7,CCDC76,CCNE1,CD24,CD276,CD46,CDC14B,CDKN2A,CDX2,CEP63,COL15A1,COL4A2 (includes EG:12827),CRIM1,DCP2 (includes EG:167227),DICER1,DTD1,DYRK1A,E2F6,ECHDC1,EIF4E,ELAVL1,ERBB2IP,ETS1,FBN1,FGF16,FMR1,FNDC3B,FOXO1,FOXO3,FURIN,FYCO1,GPAM,HDAC4,HES1 (includes EG:15205),HMGA2,HOXA11,IGF2R,IGFBP3,INSIG1,IPO4,JAK2,JUN,KIF23…
PP1	chemical - kinase inhibitor	5.54e-10	CCND2,ERBB2,ESR1,FOS,HMOX1,IL1RN,IL8,JUN,MYC,ODC1,PTGS2
NCOA3	transcription regulator	5.66e-10	BCL2,CCND1,CCNE1,CDC25A,CYP1A1 (includes EG:13076),E2F1,ERBB2,FGF2,IGFBP3,IRS1,NCOA3,PDPK1,PPARG,PTGS2,TAGLN
oxygen	other	5.86e-10	BCL2L11,CDKN1A,CYP1A1 (includes EG:13076),FOS,GRIA2,HIF1A,ID1,IL10,IL8,MYC,PTGS2,SOD2,TP53 (includes EG:22059),VEGFA
kainic acid	chemical toxicant	6.02e-10	APP,BACE1,BCL2,BDNF,CACNA2D1,CCND1,CCNE1,CDK4,E2F1,EGR2,ERBB4,ERRFI1,FGF2,FOS,GRIA2,JUN,MMP9,NR4A2,ODC1,PACRGL,PTGS2,TP53 (includes EG:22059)
APOE	transporter	6.11e-10	APP,CCND1,CCND2,CCR5,CD44 (includes EG:100330801),COL1A1 (includes EG:1277),CSF1 (includes EG:12977),CTGF,CYR61,GRIA2,HMOX1,HSPA1A/HSPA1B,ICAM1,IL10,ITGA5,JUN,MAP2K7,MMP9,MYLIP,PLAU,PPARG,PTGS2,RELA,SMAD1,SOD2,ZYX
indomethacin	chemical drug	6.49e-10	ADAMTS1,APP,BACE1,BDNF,CCND1,CDKN1A,CDKN1B,FGF2,FGF7,FOS,HIF1A,HMOX1,IL10,LOXL2,MMP1 (includes EG:300339),MYC,PPARA,PPARG,PTGS2,RXRA,UAP1,UCP2,VEGFA
paclitaxel	chemical drug	6.73e-10	ADORA2B,BCL2,BCL2L11,CCND1,CD44 (includes EG:100330801),CDKN1A,CTGF,CYP1A1 (includes EG:13076),CYP1B1,FOXO3,HIF1A,ICAM1,IGFBP3,IL8,ITGA5,JUN,KCNN4,MCL1,MYC,NAV3,PHC2,PLAU,PTGS2,PTPN12,RB1,SOD2,STAT3,TGFBR2,THBS1,TNFRSF10B,TP53 (includes EG:22059)
caffeine	chemical drug	7.35e-10	CDC25A,CDK1,CDKN1A,CTGF,FOS,HIF1A,IL8,MICA,PPARG,PTGS2,TAC1,TP53 (includes EG:22059)
arsenite	chemical toxicant	7.86e-10	CCND1,CDKN1A,CYP1A1 (includes EG:13076),CYP1B1,FOS,HMOX1,HSPA1A/HSPA1B,IL10,IL8,JUN,MCL1,MMP1 (includes EG:300339),MYC,PTGS2,SFRP4,SLC38A2,SQSTM1,THBS1,VEGFA
GRP	growth factor	8.17e-10	CCND1,CCNE1,CDKN1B,FOS,IL8,JUN,MYC,PTGS2,PTK2 (includes EG:14083),VEGFA
E2F5	transcription regulator	8.17e-10	AURKB,CASP6,CDK1,CDKN1A,DHFR,DIRAS3,E2F1,MYB,MYBL2,MYC
fludarabine	chemical drug	8.55e-10	CCND1,CCNE1,CDKN1A,CDKN1B,HIF1A,MCL1,PPM1D,TNFRSF10B,TP53 (includes EG:22059)
Hsp27	group	9.05e-10	CCND1,CDKN1A,CSF1 (includes EG:12977),FBXO32,FOS,IL10,IL6R,IL8,PTGS2,STAT3,TRIM63
miR-545-3p (miRNAs w/seed CAGCAAA)	mature microRNA	9.3e-10	ABHD10,ACVR1,ACVR2A,ARHGAP32,ARID3B,ATG2B,BAMBI,BCL2L11,BECN1,BMPR2,BRCA1,C2orf43,CADM1,CAPRIN1,CARD8,CBX7,CCNA2,CD44 (includes EG:100330801),CDC42,CDCP1,CDK19,CLDN12,COL3A1,CRIM1,CYP1B1,DIO3,EIF4E,ERBB2IP,ETS1,FGFR1,GFM1,GPD1,GPD2,HBXIP,HDAC4,HNRNPK,HSPA1A/HSPA1B,IL6R,IRS1,ITGA2,JAK1,KIAA1919,LAMC1,LIN28A,LUC7L2,MAPK14,MARCKS,MAX,MBNL1,MTPN,MYB,NCOA3,NIN,NLK,NOTCH2,NPTX1,NUFIP2,ODZ2,ONECUT2,PBK,…
ETS2	transcription regulator	9.81e-10	ANPEP,BRCA1,CDKN1A,CDKN2A,CDX2,ERBB2,FOS,HMOX1,ICAM1,JUN,MMP13,MMP9,MYC,PLAU,TGFBR2
platelet activating factor	chemical - endogenous mammalian	1.02e-09	CD69,CDKN1A,EGR2,FGF2,FOS,IL10,MMP1 (includes EG:300339),MMP9,PAFAH1B2,PLAU,PTGS2,THBS1,VEGFA
TXNIP	other	1.1e-09	BCL6,CCNA2,CCND1,CDKN1A,CDKN1B,COL1A2,DDIT4,ICAM1,PPARA,PTGS2,RELA,VEGFA
lithium chloride	chemical drug	1.18e-09	APP,BCL2,BMP7,CCND1,CDKN1A,CDKN1B,DKK1,FOS,HES1 (includes EG:15205),MARCKS,MYB,MYC,PPARG,PTGS2,TMEM2,TNFRSF10B,TP53 (includes EG:22059)
TERT	enzyme	1.2e-09	BMI1,CCND1,CCNE1,CD24,CDKN1A,CDKN2A,COL5A2,CTGF,EGFR,ETS1,FGF2,ICAM1,IL8,KRT19 (human),MMP1 (includes EG:300339),MYC,RB1,SMAD3,SOD2,TP53 (includes EG:22059),VIM
miR-539-5p (and other miRNAs w/seed GAGAAAU)	mature microRNA	1.24e-09	ADSS,AICDA,AKT1,ARID3A,ATG2B,BMF,BMPR2,BNIP2,C12orf23,CBFB,CD276,CD69,CD83,CDC25A,CDK19,CDK6,CEBPG,CENPF,CEP63,CHORDC1,CNOT8,COL5A2,CPNE8,CREBL2,CXCL12 (includes EG:20315),DCP2 (includes EG:167227),DNAJB4,DNMT3B,E2F3,EGFR,ELAVL1,ELMO2,ERBB4,ESR1,FBN1,FOXO3,FRAT2,GALNT1,GALNT7,GBAS,GCA,GEMIN2,GFM1,GNL3L,GOLPH3L,GPD2,GRIA2,H3F3A/H3F3B,HDAC4,HMGA2,HNRNPK,IDH1,IKZF1,INSIG2,IRS2,ITCH,ITGA2,KLF13,KLHL1…
miR-548o-3p (and other miRNAs w/seed CAAAACU)	mature microRNA	1.3e-09	ADAM9,ADSS,AICDA,ASXL2,ATRX,BAZ1A,BECN1,BMPR1B,BMPR2,BNIP3L,C12orf23,C17orf80,CAPRIN1,CASP8AP2,CAV2,CCND2,CD24,CD44 (includes EG:100330801),CD46,CDCA5,CDK6,CDKN1B,CENPF,CFL2,COL5A2,CPNE8,DIRAS3,DNMT3B,ERBB4,ETS1,FAM19A1,FAM69A,FEN1,FMR1,FN1,FOXO1,GMFB,GNL3L,GOLPH3L,GPAM,GPD2,HACE1,HMGA2,HRSP12,HSDL2,IKZF1,INSIG1,INSIG2,IRS1,IRS2,ITCH,ITGA2,JARID2,KDELC2,KPNA3,KRAS,LIN28A,LMNB1,MAP2K1,MAPRE2,MARCK…
JUNB	transcription regulator	1.38e-09	CCND1,CDKN1B,CDKN2A,COL1A1 (includes EG:1277),COL1A2,CYP1B1,DMTF1,FN1,HES1 (includes EG:15205),HMOX1,ID2,IL10,MMP1 (includes EG:300339),MMP13,MMP9,PLAU,PPP2R2A,RUNX2,SLC7A1
ACVRL1	kinase	1.44e-09	BMPR2,CDKN1A,ID1,ID2,IL8,MYC,PLAU,SMAD1,TAGLN,VEGFA,ZYX
PTTG1	transcription regulator	1.44e-09	BCL2,CCNA2,CCND1,CD44 (includes EG:100330801),CDKN1A,FGF2,HIF1A,MYC,TP53 (includes EG:22059),VEGFA,VIM
urethane	chemical toxicant	1.45e-09	CCND1,CDK4,CDKN1A,CDKN1B,CDKN1C,CDKN2A,CYP1A1 (includes EG:13076),E2F1,PTGS2,RB1
NPPA	other	1.45e-09	CCND1,CCNE1,CDKN1B,CDKN1C,CDKN2A,HMOX1,IL10,MCL1,PTGS2,TP53 (includes EG:22059)
TCF7L2	transcription regulator	1.45e-09	CCND1,CDKN1A,CDKN1B,CDKN2A,CTGF,LAMC2,MMP1 (includes EG:300339),MYC,TP63,YAP1 (includes EG:10413)
TGFB2	growth factor	1.46e-09	CD46,CDKN2A,COL1A1 (includes EG:1277),COL1A2,COL3A1,CTGF,FN1,FOS,HMOX1,MMP9,SP1,TAGLN,THBS1,VEGFA
NFKB1	transcription regulator	1.46e-09	AICDA,APP,BCL2,CCND1,CCND2,CDKN1A,COL1A1 (includes EG:1277),COL1A2,CSF1 (includes EG:12977),FOS,HMOX1,ICAM1,IGFBP3,IL10,IL1RN,IL8,MICA,MMP9,MYB,MYC,PLAU,PTGS2,RELA,SOD2,TP53 (includes EG:22059),VEGFA,WT1
CCND1	other	1.49e-09	BCL2,BRCA1,CCNA2,CCND1,CCND2,CCND3,CCNE1,CDK4,CDK6,CDKN1A,CDKN2A,CENPF,COL5A2,E2F1,EGFR,ELAVL1,ERBB2,FGF7,FGFR1,HIST1H4A (includes others),MYBL1,MYC,NT5E,PDCD4,PPARG,RB1,TGFBR2,TP53 (includes EG:22059),UAP1
TSC2	other	1.62e-09	CCND1,CCND2,CCND3,CDKN1A,CDKN1B,E2F1,HIF1A,HMOX1,IRS1,IRS2,MCL1,SOD2
5-azacytidine	chemical drug	1.65e-09	CD44 (includes EG:100330801),CDC25A,COL1A1 (includes EG:1277),CXCL12 (includes EG:20315),DKK1,ESR1,IRS2,MECP2,MEF2D,PLAU,PPM1D,PTGS2,PURA,SLC3A2,SP1,TGFBR2,THBS1,TNFRSF10B,ZYX
IL18 (includes EG:16173)	cytokine	1.65e-09	BCL2,CCR5,CD44 (includes EG:100330801),CD69,CD83,CXCL12 (includes EG:20315),ICAM1,IL10,IL8,JUN,MMP1 (includes EG:300339),MMP13,MMP9,PTEN,PTGS2,SET,SMAD3,TGFBR2,VEGFA
everolimus	chemical drug	1.76e-09	CCND1,CCND3,CCNE1,CDK1,CDKN1A,CDKN1B,CTGF,MYC,NCEH1
AZGP1	transporter	1.76e-09	CCND1,CDKN1B,FBXO32,ITGA5,KRT19 (human),MTOR,MYC,TRIM63,VIM
miR-137 (and other miRNAs w/seed UAUUGCU)	mature microRNA	1.78e-09	ACVR1,AJUBA,AKT2,ANKRD52,APLN (includes EG:30878),ARID4B,ATG2B,BAZ1A,BCL2L11,BNIP2,CD69,CD83,CDC42,CDCP1,CDK19,CDK6,CEP63,CHD1,CHORDC1,COL5A2,CPNE8,CYB5R4,DNMT3A,DYRK1A,E2F6,ECHDC1,EFNA3,EGR2,ERBB2IP,ERBB4,FAM3C,FBXW7,FURIN,GALNT1,GBP3,GCA,GEMIN2,GPAM,GPD2,H3F3A/H3F3B,HMGA2,HMGN3,IDH1,IGFBP5,IKZF1,IRS2,ITGA5,KCTD3,KIT,LUZP1,MAP2K4,MAX,MBNL2,MECP2,MET,MSH2,NAA15,NCOA3,NEUROD1,NOTCH1,PCDHB10,PCGF5,…
quercetin	chemical drug	1.8e-09	BCL2,CYP1A1 (includes EG:13076),EGFR,ESR1,FOS,HIF1A,HMOX1,JUN,MCL1,MMP1 (includes EG:300339),MMP13,MMP9,MYC,ODC1,PLAU,PTGS2,TNFRSF10B
eicosapentenoic acid	chemical drug	1.8e-09	CD44 (includes EG:100330801),CD83,FBN1,FOS,HMOX1,IL10,JUN,MMP1 (includes EG:300339),MMP13,MMP9,PPARA,PTGS2,RELA,SNCA,TGFB3,TGFBR2,TP53 (includes EG:22059)
ITGA5	other	1.98e-09	BCL2,BCL2L11,CCND1,CD44 (includes EG:100330801),CDK4,CDKN1A,CDKN1B,ERBB2,FOS,JUN,MMP9,PLAU,TGFBR2
HDAC3	transcription regulator	1.98e-09	CCND1,CDKN1A,CDKN1B,COL1A2,E2F2,FOS,ICAM1,IL8,MMP9,PTEN,PTGS2,TAGLN,VIM
FAS	transmembrane receptor	2.03e-09	AKT2,ARHGDIA,BCL2,CD44 (includes EG:100330801),CD83,CDKN1A,CDKN1B,COL15A1,COL1A1 (includes EG:1277),COL1A2,COL3A1,COL4A1,COL4A2 (includes EG:12827),CSF1 (includes EG:12977),CTGF,EGR2,FADD,FBN1,FOS,FOXO1,FOXO3,GNAI2,ICAM1,IL10,IL8,JUN,MAP2K4,MET,MMP1 (includes EG:300339),MMP13,MMP9,NR4A2,PLAU,RUNX2,SOD2,TPM1 (includes EG:22003),VEGFA
CCND2	other	2.09e-09	CCND1,CCND2,CCND3,CCNE1,CDK4,CDKN1B
lithium	chemical drug	2.14e-09	APP,BCL2,BDNF,CDKN1A,FADD,FOS,GNAI2,IL8,JUN,MMP9,NPTX1,PTGS2,TAC1,THRB,TP53 (includes EG:22059)
GH1	cytokine	2.28e-09	ACVR1,BCL2,CCND3,COL3A1,CTGF,ERBB3 (includes EG:13867),FN1,FOS,GTF2H1,ID1,ID2,ID3 (includes EG:15903),IGFBP3,IGFBP5,JUN,MYB,MYC,PIK3R1,PPARA,PPARG,RAD23B,RHOA,SIRT1,SP1,TUBA1A,UGDH,VIM,YWHAZ,YY1
miR-374a-5p (and other miRNAs w/seed UAUAAUA)	mature microRNA	2.35e-09	ABHD10,ADAM9,ADORA2B,AKT1,ATRX,BACE1,BAMBI,BAZ1A,BCL2,BMPR1B,BMPR2,C9orf78,CA12,CARD8,CAV2,CCND1,CD46,CD69,CDK19,CDK6,CEBPG,CENPJ,CEP63,CLDN12,CNOT8,COL4A1,CRIM1,CYP1B1,DHFR,DYRK1A,EGR2,ERBB2IP,ERRFI1,FMR1,FNDC3B,FOS,FOXO1,GAS7,GATA6,GCA,GMFB,GOLPH3L,GPD2,H3F3A/H3F3B,HACE1,HDHD2,HES1 (includes EG:15205),HOXA11,HSDL2,ID2,IDH1,IGFBP3,IL10,INSIG2,IRS2,ITGA2,JAK2,JARID2,KIAA1919,KRAS,LAMC1,LATS2,LOXL…
Alpha catenin	group	2.37e-09	ADAMTS1,CDKN1B,COL15A1,COL1A1 (includes EG:1277),COL1A2,COL3A1,COL5A2,CXCL12 (includes EG:20315),IL2RG,ITGA5,MMP13,MMP9,PLAU,PTGS2,TNFAIP2,TSPAN8,VIM,WIPF1,ZEB2,ZYX
miR-450b-5p (miRNAs w/seed UUUGCAA)	mature microRNA	2.43e-09	ACVR1,ACVR2A,ADAM9,AQP4,ARHGEF3,ATAT1,BCL2,BCL6,BECN1,BNIP2,CADM1,CAPRIN1,CASP7,CBFB,CCND2,CD24,CD44 (includes EG:100330801),CDC14B,CDCA5,CDK6,CDKN1C,CFL2,CPNE8,CREBL2,DYRK1A,E2F3,ERBB2,ERBB2IP,ERBB4,ERRFI1,ESR1,ETS1,FBN1,FBXW7,FGF7,FNDC3B,FOXO1,GALNT7,GATA6,GMFB,GOLGA5,GPR37,GTF2H1,HMGA2,HNRNPK,IGFBP5,KCNJ16,KDELC2,KPNA3,LTN1,MAN1A1,MBNL1,MMP13,NAV3,NCOA3,NIN,NR4A2,NUFIP2,NUPL1,ONECUT2,PAK7,PDCD…
miR-646 (miRNAs w/seed AGCAGCU)	mature microRNA	2.47e-09	ABCF2,ACVR2A,ADORA2B,AKT2,ARL2,ATRX,BCL2,BDNF,CA12,CBFB,CCND2,CCND3,CCNE1,CDC14B,CDK5RAP1,CDK6,CLDN12,COL4A1,CREBL2,DHFR,DYRK1A,E2F3,ERBB4,FAM69A,FGF7,GALNT7,GBAS,GFPT1,GLTP,GNL3L,GTF2H1,HBP1,IFRD1,IRS2,KDELC2,KIF23,KPNA3,LATS2,LUZP1,MAPK14,MTOR,MTPN,NAA15,NEUROD1,PDCD4,PDPK1,PIK3R1,PISD,PLAG1,PNP,PURA,RAF1,RICTOR,RTN4 (includes EG:57142),SEC24A,SEC62 (includes EG:294912),SLC4A7,SOD2,SP1,SPARC,SQ…
CSF1R	kinase	2.48e-09	CCND1,CCND2,CCNE1,CDKN1A,CDKN1B,CSF1 (includes EG:12977),FOS,JUN,MYC,STAT3
COPS8	other	2.51e-09	CCND2,CCND3,CCNE1,CDK4,CDK6,CDKN1A,CDKN1B
RUNX2	transcription regulator	2.63e-09	AKT1,BCL2,CCNE1,CDKN1A,CDKN1B,COL1A1 (includes EG:1277),COL1A2,FN1,HIF1A,IL8,MMP13,PLAU,PTK2 (includes EG:14083),RUNX1,RUNX2,TAGLN,TPM1 (includes EG:22003),VEGFA
miR-499a-3p (and other miRNAs w/seed ACAUCAC)	mature microRNA	2.66e-09	ABHD10,ACVR2A,ATRX,BACE1,BCL2,BECN1,BMF,BNIP3L,CASP8AP2,CBX7,CNOT6,CXCL12 (includes EG:20315),DCP2 (includes EG:167227),DNAJB4,E2F6,EGR2,ERBB4,FGFR1,FMR1,FN1,FOXO1,GAS7,GBAS,GPSM2,H3F3A/H3F3B,HDAC4,HRSP12,HSP90B1,IGF2R,IL1RN,INSIG1,JAK2,KRT7,LAMB3,MAT2A,MBNL2,MEOX2,MSH2,MTPN,NAA15,NAV3,NCOA3,NOTCH1,NPR3 (includes EG:18162),NPTX1,NUFIP2,OMA1,PAK1,PCDHB10,PCGF5,PDPK1,PEX7 (includes EG:18634),PHLDB2…
miR-802 (miRNAs w/seed AGUAACA)	mature microRNA	2.68e-09	ADAMTS1,AICDA,AQP4,ASXL2,ATAT1,BCL6,BMPR2,C17orf80,C2orf43,CASP7,CAV2,CBFB,CD44 (includes EG:100330801),CD46,CDK19,CDK6,CFL2,CHD1,CHORDC1,CPNE8,CYP1B1,DDIT4,DMTF1,DNAJB4,EIF4E,ESR1,FAM3C,FGFR1,FN1,FOS,GEMIN2,GMFB,GPD2,GPR160,HBP1,HMGA2,HOXA5,IGFBP5,INSIG1,ITCH,JAK1,KLHL20,KRAS,LATS2,LTN1,LUC7L2,MECP2,MYO10,NAV3,NEUROD1,NLK,OMA1,ONECUT2,PLAG1,PTGS2,PTPN13,PTPRD,RB1,RBM8A,RICTOR,RNASEL,RUNX2,RXRA,S…
TGFBR1	kinase	2.71e-09	CCND1,CDK4,CDKN1A,COL1A1 (includes EG:1277),COL1A2,CTGF,FN1,HMOX1,LEFTY1,LEFTY2,MMP13,TAGLN,VIM
MAPK9	kinase	2.81e-09	BAK1,BCL2,BCL2L11,CDKN1A,CDKN1B,CDKN2A,CYP1A1 (includes EG:13076),FOS,HMGA1,IL8,JUN,MMP9,MYC,PPARA,PTEN,RAD23B,SOD2,TP53 (includes EG:22059),ZYX
miR-548l (miRNAs w/seed AAAGUAU)	mature microRNA	2.82e-09	ABHD10,ACVR2A,ADAM9,ADAMTS1,ADORA2B,ARHGEF3,ATRX,BCL2,BMI1,C17orf80,CAPRIN1,CAV2,CCDC76,CD24,CD44 (includes EG:100330801),CD46,CDCP1,CDK19,CDK6,CEP63,CFL2,CMTM4,CNOT6,COL5A2,CPNE8,CYP1B1,DICER1,E2F3,EGR2,EIF4E,ERBB4,ESR1,ETS1,FAM19A1,FAM3C,FNDC3B,FYCO1,GALNT1,GALNT7,GAS7,GCA,GFM1,GMFB,GOLPH3L,GPD2,H3F3A/H3F3B,HERPUD1,HSPA14,IKZF1,IRS2,KCNJ16,KRAS,LAMTOR3,MCL1,MET,MRPL20 (includes EG:39477),MTPN,M…
CHEK1	kinase	2.9e-09	BCL2L11,CDC25A,CDKN1A,CDKN1C,E2F1,E2F3,MICA,TP53 (includes EG:22059)
miR-218-5p (and other miRNAs w/seed UGUGCUU)	mature microRNA	2.95e-09	ADIPOR2,ANKRD13B,ANKRD52,ARID4B,ATAT1,ATRX,BMI1,BMPR1B,BRCA1,CAV2,CBX7,CCNA2,CD46,CDC14B,CDCP1,CDK6,CDKN1B,CLDN12,COL1A1 (includes EG:1277),CPNE8,CRHBP,DCP2 (includes EG:167227),ERBB4,ERRFI1,FAM3C,FYCO1,GFPT1,GLTP,GNAI2,GPAM,GPD2,GRIA2,HSPA1A/HSPA1B,IKZF1,INSIG1,KCNJ16,KIT,LAMB3,LHFP,LMNB1,LOXL2,MARCH4,MARCKS,MBNL1,MBNL2,MECP2,MYBL1,NAA15,NAV3,NOTCH2,NT5E,ONECUT2,PANX1,PCGF5,PDCD4,PIK3R1,PKD2 (in…
miR-548k (and other miRNAs w/seed AAAGUAC)	mature microRNA	3.04e-09	ABHD10,ADAMTS1,ARHGEF3,ARID4B,ATRX,BCL2,BMI1,CBLN2,CCDC76,CD46,CDC14B,CDK19,CDK6,CFL2,CHD1,CLDN12,COL3A1,COL4A1,CRHBP,CYP1B1,DCP2 (includes EG:167227),DNAJB4,ERBB4,FAM69A,FGF7,FMR1,FNDC3B,FYCO1,GALNT1,GALNT7,GAS7,GCA,GOLPH3L,GPD2,GRIA2,GTF2H1,HDAC4,HERPUD1,HMGA2,IL1RN,INSIG2,KDM1B,LATS2,MAP2K1,MARCH4,MCL1,MED28,MTOR,MTPN,MYBL1,NOTCH1,NUFIP2,ONECUT2,PAK7,PBK,PDCD6IP,PLAG1,PNN,PPP3CA,PSAT1,PTGS2,PT…
nicotine	chemical drug	3.14e-09	AKT1,BCL2,BDNF,CACNA2D1,CCND1,CCND2,CD44 (includes EG:100330801),CDKN1A,CDKN1B,CTGF,DHFR,FGF2,FN1,FOS,ICAM1,ID1,IL10,IL8,JAK1,PTGS2,RELA,TP53 (includes EG:22059)
miR-587 (miRNAs w/seed UUCCAUA)	mature microRNA	3.14e-09	AKT1,BCL2,BMI1,BMPR1B,BMPR2,BNIP2,BNIP3L,CAPRIN1,CCND2,CD24,CD44 (includes EG:100330801),CD69,CDK19,CDKN1B,CLDN12,CMTM4,CNOT6,CNOT8,COL1A2,CREBL2,CRHBP,CTGF,CYP1B1,CYR61,DCP2 (includes EG:167227),DICER1,DNAJB4,DYRK1A,E2F6,ERBB2IP,ERBB3 (includes EG:13867),ERBB4,ETS1,FBN1,FBXO32,FBXW7,FGF2,FGF7,FOXO1,GATA6,GBP3,GNAI2,GPAM,GPSM2,GRIA2,HBP1,HDAC4,HNRNPK,HRSP12,IL8,IRS2,ITCH,JUN,KRAS,LAMC2,MBNL1,MBNL…
miR-217 (and other miRNAs w/seed ACUGCAU)	mature microRNA	3.15e-09	ACVR2A,ADAM9,ADSS,ATG2B,BCL2L11,BNIP3L,C12orf23,CCND2,CDK19,CDK6,CEP72,CMTM4,DCP2 (includes EG:167227),DKK1,DOCK7,DYRK1A,E2F3,FBXO32,FN1,FOXO3,GBP3,GMFB,HERPUD1,HMGN3,HMOX1,INSIG2,IRS1,KRAS,LAMTOR3,MBNL1,MCL1,MKRN1,MTPN,NEUROD1,NFIA,NR4A2,NT5DC1,NUFIP2,NUPL1,ONECUT2,PCGF5,PDCD4,PDCD6IP,PDIK1L,PPM1D,PPM1F,PTEN,PTPRD,RAD23B,RBM8A,RHOT1,RICTOR,RUNX1,RUNX2,SIRT1,SKAP2,SLC38A2,SLC7A11,ST18,STX1A,TDG,T…
palmitic acid	chemical - endogenous mammalian	3.28e-09	ADIPOR2,BBC3,BCL2,BCL2L11,FBXO32,FOS,ICAM1,IL6R,IL8,IRS1,IRS2,NR4A2,PPARA,PPARG,PTEN,PTGS2,SQSTM1,TNFRSF10B,TRIM63,UCP2
ANGPT2	growth factor	3.34e-09	BCL2,CDKN1A,COL1A1 (includes EG:1277),COL1A2,COL3A1,ETS1,FEN1,FN1,HIF1A,HSPA1A/HSPA1B,ICAM1,MAP2K1,MMP1 (includes EG:300339),MMP9,PLAU,PTGS2,SOD2,TP53 (includes EG:22059),VIM
H-7	chemical - kinase inhibitor	3.36e-09	COL1A1 (includes EG:1277),COL1A2,CYP1A1 (includes EG:13076),FN1,FOS,ITGA5,MMP1 (includes EG:300339),MYC,SMAD3,SOD2,STAT3,TP53 (includes EG:22059)
CAT	enzyme	3.36e-09	CDKN1A,COL1A1 (includes EG:1277),HIF1A,HMOX1,IL8,MCL1,MMP1 (includes EG:300339),MMP9,PTGS2,THBS1,TNFRSF10B,TP53 (includes EG:22059)
fenretinide	chemical drug	3.38e-09	BAK1,BBC3,BCL2,CCND1,JAK1,JUN,MMP9,MYC,PTGS2,RBL2 (includes EG:100331892),RXRA,SP1,TNFRSF10B,VEGFA
letrozole	chemical drug	3.4e-09	BCL2,CCND1,CDKN1A,DKK1,ERBB2,ESR1,MYC,NCOA3,TP53 (includes EG:22059)
EDN3	other	3.4e-09	CCND1,CCNE1,CDKN1B,CDKN1C,CDKN2A,FGF2,FOS,ITGA2,ITGA5
TNC (includes EG:116640)	other	3.4e-09	CDKN1A,DKK1,EGFR,FOS,ID2,MET,MYC,RHOA,TPM1 (includes EG:22003)
VAV1	transcription regulator	3.4e-09	BCL2,CCND1,CCND2,CD69,CDKN1B,FOS,JUN,PTGS2,VEGFA
S-nitroso-N-acetylpenicillamine	chemical reagent	3.43e-09	BCL2,CCNE1,CDKN1A,CXCL12 (includes EG:20315),HIF1A,HSPA1A/HSPA1B,IL8,PTGS2,TGFB3,TP53 (includes EG:22059),VEGFA
prednisolone	chemical drug	3.76e-09	AKT1,APP,ATG9A,BAK1,BCL2,BCL2L2,BECN1,BNIP2,CDKN1B,CDKN2A,CYP1A1 (includes EG:13076),ESR1,FADD,IL10,IRS2,MAP2K1,MAPK14,MCL1,PAK7,PTEN,PTGS2,RB1,RHOA,SNCA,SOD2,SQSTM1,TMEM43,TP53 (includes EG:22059)
SMARCA4	transcription regulator	3.79e-09	BAMBI,CCNA2,CCND1,CD44 (includes EG:100330801),CDC25A,CDKN1A,CDKN1B,CDKN2A,CSF1 (includes EG:12977),CTGF,CYP1A1 (includes EG:13076),DHFR,E2F1,FN1,FOS,HDAC4,ID3 (includes EG:15903),IGFBP5,ITGA5,JUN,KIT,LOXL2,MMP1 (includes EG:300339),MYB,MYC,PERP,PPARG,SERPINE2,SKAP2,TAGLN,TPM1 (includes EG:22003),YY1
INS	other	3.81e-09	CCND1,CDKN1A,CTGF,EIF4E,ERBB3 (includes EG:13867),FOS,FOXO1,HIF1A,ICAM1,IGFBP3,IGFBP5,IRS1,IRS2,JUN,PPARG,SNCA,TP53 (includes EG:22059),VEGFA
PCGF2	transcription regulator	4.12e-09	BMI1,CCND2,CCNE1,CDC25A,CDK4,CDK6,CDKN2A,MYC,SMAD3,TP53 (includes EG:22059)
EB-1089	chemical drug	4.41e-09	AKT1,BAK1,BCL2,CDKN1A,CDKN1B,E2F1,IGFBP5,MCL1,PTEN,PTGS2,RHOA,STAT3,TFAP4,VEGFA
miR-330-3p (and other miRNAs w/seed CAAAGCA)	mature microRNA	4.53e-09	ACVR1,AJUBA,ARID3A,ATAT1,ATRX,BDNF,BMI1,BMPR2,C1QBP,CAPRIN1,CAV2,CCND3,CD24,CDCP1,CDK6,CDKN1B,CNOT6,CPNE8,CTGF,DICER1,DYRK1A,E2F1,E2F3,EGR2,EIF4E,ELAVL1,ERBB2IP,ERBB4,ERRFI1,ESR1,FAM19A1,FAM3C,FGFR1,FOXO1,FOXO3,GALNT7,GPAM,GPD2,GPR37,GTF2H1,HARS,ID1,ID2,ING4,INSIG1,INSIG2,KCNJ16,KIAA1919,LTN1,LUZP1,MAPRE2,MARCKS,MAT2A,MBNL1,MBNL2,MDH2 (includes EG:17448),MEOX2,MKRN1,MTPN,MYBL1,NCOA3,NIN,NPR3 (inc…
diphenyleneiodonium	chemical reagent	4.75e-09	COL1A1 (includes EG:1277),EGFR,FOS,HIF1A,HMOX1,IL8,MMP13,MMP9,PTGS2,SOD2,UCP2,VEGFA
gemcitabine	chemical drug	5.15e-09	CCND1,CDC25A,CDKN1A,CDKN1B,HMOX1,MICA,MYC,PTGS2,TP53 (includes EG:22059),VEGFA,WT1
ALDH1A2	enzyme	5.15e-09	CD44 (includes EG:100330801),COL1A2,COL3A1,CSF1 (includes EG:12977),CTGF,CYR61,FGF2,KIT,MAFB,SPARC,TIMP3
pyrrolidine dithiocarbamate	chemical reagent	5.46e-09	BCL2,CCR5,COL1A1 (includes EG:1277),CTGF,GNAI2,HIF1A,HMOX1,ICAM1,IL10,IL8,MMP1 (includes EG:300339),MMP9,MYC,PPARA,PPARG,PTGS2,SOD2,VEGFA
miR-186-5p (and other miRNAs w/seed AAAGAAU)	mature microRNA	5.72e-09	ACVR1,ACVR2A,ADSS,AKT2,ANAPC16,ARHGEF3,ATG2B,ATRX,BCL2L11,BCL6,BMPR1B,BMPR2,BNIP3L,C14orf109,C2orf18,CCND2,CD46,CDC42,CDK19,CDK6,CDKN1A,CENPJ,CMTM4,CNOT6,CNOT8,COL15A1,COL3A1,COL4A1,CPNE8,CREBL2,CRHBP,DCP2 (includes EG:167227),DHFR,DICER1,DKK1,DNAJB4,EIF4E,ERBB4,ESR1,FBN1,FMR1,FN1,FNDC3B,FOXO1,FOXO3,FYCO1,GALNT1,GAS7,GBAS,GCA,GFPT1,GMFB,GPAM,GRIA2,HMGA2,HSPA1A/HSPA1B,ID2,IGFBP3,IGFBP5,KPNA3,LAMC1…
miR-369-3p (miRNAs w/seed AUAAUAC)	mature microRNA	5.91e-09	ABHD10,AKT1,ATRX,BACE1,BAZ1A,BCL2L11,BMPR1B,BMPR2,BNIP2,CARD8,CASP6,CCND1,CD46,CDK19,CDK6,CEBPG,CFL2,CHORDC1,CLDN12,CNOT8,COL4A1,COL5A2,CRIM1,CYP1B1,DYRK1A,EGR2,ERBB2IP,FGF7,FNDC3B,FOXO1,GATA6,GCA,GMFB,GOLPH3L,H3F3A/H3F3B,HES1 (includes EG:15205),HIPK3,HMGA2,HOXA11,IGFBP3,IL8,INSIG2,IRS2,ITGA2,JAK2,KRAS,KRT85,LHFP,LOXL2,MAP2K4,MBNL1,MBNL2,MECP2,MEF2D,MYC,MYO10,NCEH1,NCOA3,NEUROD1,NIN,NOTCH1,NPR3 …
poly rI:rC-RNA	chemical reagent	6.11e-09	BAK1,BCL2,CASP7,CCND3,CD44 (includes EG:100330801),CD69,CD83,DNMT3A,ELMOD2,FGF2,FN1,FOS,ICAM1,IL10,IL2RG,IL8,ITGA5,JAK2,JUN,MMP1 (includes EG:300339),MMP9,MYC,NOTCH1,NR4A2,PIGR,PLAU,PLCG1,PTGS2,PTPN13,RELA,SOD2,THBS1,TNFAIP2,TNFRSF10B,TNFSF9,TP53 (includes EG:22059),WNT5A
fisetin	chemical toxicant	6.26e-09	BAK1,BCL2,CCND1,ICAM1,MCL1,MMP9,MYC,PTGS2,TP53 (includes EG:22059)
GJA1	transporter	6.26e-09	CCND1,CDKN1A,CDKN1B,CDKN2A,FOXO1,IL10,THBS1,VEGFA,VIM
miR-1305 (miRNAs w/seed UUUCAAC)	mature microRNA	6.32e-09	ACVR2A,ADSS,ARHGEF3,ARID4B,ATRX,BCL2,BCL2L11,BCL6,BDNF,BNIP3L,C12orf23,C1orf56,CADM1,CAPRIN1,CBFB,CCND2,CD44 (includes EG:100330801),CDC14B,CDC25A,CDK19,CDK6,CEP63,CMTM4,COL15A1,COL1A2,COL3A1,COL5A2,CRIM1,CTGF,CYP1B1,DHFR,DICER1,DYRK1A,EGFR,ELAVL1,ENPP6,ERBB4,FBN1,FN1,FNDC3B,FOXO1,FOXO3,GALNT7,GAS7,GBAS,GEMIN2,GPD2,GPR37,HACE1,HDHD2,HIF1A,HMGA2,HSPA1A/HSPA1B,IKZF1,IL6R,ITGA2,KCTD3,KDELC2,KIF23,KI…
panobinostat	chemical drug	6.55e-09	BCL2L11,CDKN1A,CDKN1B,KIT,MYC,PTGS2,VIM,YWHAZ
GNB2L1	enzyme	6.55e-09	BMI1,CDKN1A,CDKN1B,COL1A2,FOS,MYC,RB1,TP63
Cyclin E	group	6.55e-09	CDK1,CDKN1A,CDKN1B,DHFR,HIF1A,KRAS,RB1,RBL2 (includes EG:100331892)
MAPK8IP1	other	6.55e-09	APP,BDNF,CCND1,FOS,JUN,MAP2K7,PLAU,SNCA
NFKB2	transcription regulator	6.65e-09	BCL2,BCL2L11,CCND1,CDKN1A,CXCL12 (includes EG:20315),FOS,IL8,MMP9,MYB,MYC,PTGS2,SOD2
SPHK1	kinase	6.65e-09	BCL2L11,CCND1,CDKN1A,CDKN2A,COL1A2,CTGF,FN1,JUN,PTGS2,TP53 (includes EG:22059)
Gm-csf	group	6.66e-09	BCL2,CCND2,CD83,FOS,ICAM1,IL10,IL8,JUN,MCL1,MMP1 (includes EG:300339),MMP9,MYC,PTGS2
valproic acid	chemical drug	7.07e-09	BCL2,BCL2L11,BDNF,CA12,CCND1,CD44 (includes EG:100330801),CD83,CDKN1A,CDKN1C,CYP1A1 (includes EG:13076),CYP1B1,CYR61,ESR1,GNAI2,GPAM,ICAM1,ID2,INSIG2,JUN,KIT,MARCKS,MECP2,MEF2D,MICA,NOTCH1,PPARG,PTEN,STAT3,THBS1,THRB,WNT5A,YY1,ZEB1
HDAC2	transcription regulator	7.38e-09	BRCA1,CDKN1A,CDKN1B,COL1A2,DKK1,ESR1,IL8,MMP9,MYC,PLAU,PTGS2,SQSTM1,TAGLN,TP63
phorbol esters	chemical - other	7.54e-09	APP,CD44 (includes EG:100330801),DUSP2,FOS,HOXA5,IL10,IL8,JUN,MMP1 (includes EG:300339),MMP9,ODC1,PLAU,PTGS2,SLC12A2,SOD2,TRA@
adenosine	chemical - endogenous mammalian	7.6e-09	CD69,FOS,HIF1A,HMOX1,ICAM1,IL10,IL8,NR4A2,PTGS2,TP53 (includes EG:22059),VEGFA
dihydroartemisinin	chemical drug	8.12e-09	CCND1,CDK4,CDKN1A,CDKN1B,E2F1,MMP9,MYC
Shc	group	8.12e-09	BCL2,CCND2,CCND3,CCNE1,FOS,MYC,PPARG
PDGFRA	kinase	8.12e-09	CDKN1A,COL1A1 (includes EG:1277),FOS,KIT,MYC,RUNX2,TP53 (includes EG:22059)
CSF1 (includes EG:12977)	cytokine	8.22e-09	BCL2,BCL2L11,CCND1,CCND2,CCNE1,CCR5,CDK4,CDKN1A,CSF1 (includes EG:12977),FN1,FOS,HSP90B1,IL10,ITGA5,JUN,MAFB,MMP9,MYC,PLAU,PPARG,TP53 (includes EG:22059),VEGFA
IRS1	enzyme	8.31e-09	AP2A1,CCND1,COL3A1,COL4A1,COL4A2 (includes EG:12827),FBXO32,FEN1,FOS,ID2,IRS1,IRS2,MYBL2,MYC,PHB,PIK3R1,PPARG,TRIM63,UCP2,VEGFA,WNT5A
MAP2K6	kinase	8.84e-09	ATP2A2,BCL2,CCND1,CD83,CDKN1A,IL8,IRS1,IRS2,JUN,MMP1 (includes EG:300339),MMP13,MMP9,PLAU,PTGS2,RELA
L-triiodothyronine	chemical - endogenous mammalian	9.11e-09	AKT2,APP,ATP2A2,CCND1,CCNE1,CD44 (includes EG:100330801),CDKN1A,CDKN1B,CHD1,COL4A1,CTGF,CXCL12 (includes EG:20315),DIO3,E2F1,EGR2,F2,FGFR1,GNAI2,GPD2,HIF1A,ID2,ID3 (includes EG:15903),IGFBP3,MYC,ODC1,PPARG,PTGS2,RAB30,SRM,THRB,TP53 (includes EG:22059),TPI1,UCP2
capsaicin	chemical drug	9.19e-09	CCND1,FOS,HMOX1,IL8,MMP9,PPARA,PPARG,PTGS2,PTK2 (includes EG:14083),RHOA,RXRA,TAC1
ciglitazone	chemical drug	9.23e-09	BCL2,CAV2,CCND1,CDKN1A,CDKN1B,ESR1,FN1,GPD1,ICAM1,IL10,IL8,JUN,MMP9,PPARG,PTEN,PTGS2
miR-224-5p (and other miRNAs w/seed AAGUCAC)	mature microRNA	9.28e-09	AJUBA,ATG2B,ATRX,BCL2L11,BMPR1B,BMPR2,BNIP3L,BRCA1,CASP7,CBX7,CCND1,CD69,CDCP1,CDK19,CDK6,CEBPG,CENPJ,CEP63,CLDN12,CPNE8,CRIM1,DCP2 (includes EG:167227),DIRAS3,EFNA3,EGR2,FBN1,H3F3A/H3F3B,HIPK3,HOXA11,HSDL2,ID3 (includes EG:15903),IGF2R,IGFBP3,IL1RN,INSIG2,IRS2,KIF23,LOC100505793/SRSF10,MAPK14,MAPRE2,MARCKS,MBNL1,MBNL2,MMP9,MPDU1,MYLIP,MYO10,NCOA3,NIN,NUFIP2,PANX1,PCGF5,PLAG1,PPP2R5C,PRC1 (includ…
Rb	group	9.46e-09	AURKB,CCND1,CCNE1,CDK1,CDKN1A,CDKN2A,CYP1A1 (includes EG:13076),DHFR,E2F1,E2F2,MYBL2,MYC,PLK1,SOD2
miR-101-3p (and other miRNAs w/seed ACAGUAC)	mature microRNA	9.47e-09	ANKRD52,APP,ARHGEF3,ARID4B,ASXL2,ATRX,BCL2,BCL2L11,BMPR1B,BMPR2,BNIP2,CADM1,CAV2,CEBPG,CEP63,CPNE8,CXCL12 (includes EG:20315),DDIT4,DNMT3A,DYRK1A,ERBB2IP,ERBB4,ETS1,FAM122C,FAM3C,FBN1,FBXW7,FMR1,FN1,FOS,FOXO1,GALNT1,GALNT7,GPAM,GPR37,IGF2R,IGFBP5,ITCH,ITGA2,JAK2,KDELC2,KPNA3,LHFP,LMNB1,MBNL1,MCL1,MEF2D,MET,MTOR,MYB,NAA15,NCEH1,NEUROD1,NLK,NOTCH1,NPTX1,NT5DC1,NUFIP2,ONECUT2,PAK7,PCGF5,PDCD4,PKD2 (…
sodium orthovanadate	chemical reagent	1.05e-08	CCNA2,CCND1,CCNE1,CDKN1A,CDKN1B,COL1A1 (includes EG:1277),ERBB4,HIF1A,IL8,TP53 (includes EG:22059)
U73122	chemical reagent	1.05e-08	CCND2,E2F1,E2F2,E2F3,FN1,ICAM1,MMP13,PTGS2,RHOA,TPM1 (includes EG:22003)
KIT	kinase	1.05e-08	BCL2,BCL2L11,CCND2,CCND3,CD44 (includes EG:100330801),HMOX1,ICAM1,IL10,KIT,MCL1,MTOR,MYC,PPP2R2A,PPP2R5C,RAB27B,STAT3,TJP1
melatonin	chemical - endogenous mammalian	1.1e-08	BCL2,BRCA1,CDKN1A,CDKN1B,FOS,HMOX1,IL8,IRS1,PTGS2,RUNX2,SOD2,SPARC,SQSTM1,TP53 (includes EG:22059),VIM
BMS-690514	chemical drug	1.1e-08	BBC3,BCL2L11,BRCA1,CCND1,CCND3,CDK1,CDKN1B,CDKN1C,MCL1,PPARA,PPARG
miR-205-5p (and other miRNAs w/seed CCUUCAU)	mature microRNA	1.13e-08	ATG2B,BCL2,BMPR1B,BRCA1,C12orf23,CADM1,CARD8,CCR5,CD24,CDC14B,CDK19,CDK6,CENPF,CFL2,CMTM4,CSF1 (includes EG:12977),DHFR,DICER1,E2F1,E2F3,ELAVL1,ERBB3 (includes EG:13867),ERBB4,ERRFI1,GALNT7,GFM1,GMFB,GPAM,GSTM4,HACE1,HNRNPK,ITGA5,KCNJ16,KDELC2,LAMC1,LOC100505793/SRSF10,MAN1A1,MARCKS,MDH2 (includes EG:17448),MECP2,MSH2,NCOA3,NIN,NOTCH2,NOTCH4,PHB,PHC2,PNN,PTEN,PTPRM,RUNX1,RUNX2,SCN3A,SEPT2,SGPL1,S…
ADCYAP1 (includes EG:11516)	other	1.15e-08	AKT1,BCL2,BDNF,CCNA2,CDKN1C,COL3A1,COL5A2,DNMT3A,EGR2,ELAVL1,FOS,GALNT7,ID3 (includes EG:15903),IL10,KCNN4,KIF23,MAN1A1,MAP2K7,MYC,NEUROD1,NFATC2,NPR3 (includes EG:18162),ODZ2,RELA,SERPINE2,SMAD1,SPARC,ST18
miR-498 (miRNAs w/seed UUCAAGC)	mature microRNA	1.16e-08	ADAM9,ADORA2B,ADSS,AICDA,AJUBA,APLN (includes EG:30878),ARHGAP32,ARHGEF3,BACE1,BECN1,BRCA1,C1orf56,CAPRIN1,CCR5,CD24,CD46,CDK19,CDK6,CEBPG,CHD1,COL4A1,CPNE8,CREBL2,DHFR,DICER1,DNAJB4,DYRK1A,E2F2,FBN1,GALNT1,GALNT7,GBAS,GMFB,GRIA2,HBP1,IL10,ITGA2,KIT,LOC100505793/SRSF10,MARCH4,ODC1,ONECUT2,PCGF5,PDCD4,PIK3R1,PPIC,PPP2R5C,PRC1 (includes EG:233406),PTEN,PTPN13,PTPRD,RAD23B,RB1,RBM8A,RERE,RNF149,SEC2…
TWIST1	transcription regulator	1.16e-08	AKT2,CDKN1A,CDKN2A,ETS1,FN1,FOXO1,LEFTY2,RHOA,RUNX2,TP53 (includes EG:22059),VIM,ZEB1,ZEB2
IL15 (includes EG:16168)	cytokine	1.23e-08	BAMBI,BBC3,BCL2,BCL2L11,CCND2,CD44 (includes EG:100330801),CD46,CD69,CD83,CDK4,CDK6,CSF1 (includes EG:12977),CTGF,CXCL12 (includes EG:20315),DYRK1A,EGR2,ETS1,IL10,IL2RG,IL8,JUN,MCL1,MICA,MYC,PDCD4,PKMYT1,PNP,PTPN13,SET,SMAD3,TGFBR2,TJP1,TNFRSF10B,ZFP36L1
nitroprusside	chemical drug	1.26e-08	BCL2,BDNF,FMR1,FOS,FOXO1,HMOX1,MYC,PTGS2,RHOA,SLC12A4,TP53 (includes EG:22059),VEGFA
CDH1	other	1.26e-08	CCND1,CDC42,EGFR,IGFBP3,JUN,KRT19 (human),KRT7,MMP1 (includes EG:300339),MMP9,PIK3R1,PTEN,VIM
piceatannol	chemical - endogenous non-mammalian	1.36e-08	BCL2,BCL6,CCND1,HMOX1,MMP9,MYC,PTGS2,TNFRSF10B
mitoxantrone	chemical drug	1.36e-08	CDKN1A,COL1A1 (includes EG:1277),COL1A2,HIF1A,MCL1,TP53 (includes EG:22059),TP63,VEGFA
mir-145	microRNA	1.36e-08	CCNA2,CDCA5,CDK6,KIF23,MYC,SOD2,TAGLN,TP53 (includes EG:22059)
LIF	cytokine	1.41e-08	BMP7,CCNA2,CCND1,CCNE1,CDKN1A,E2F2,FN1,FOS,GATA6,HES1 (includes EG:15205),IL8,JUN,MMP1 (includes EG:300339),MMP13,MYC,PPARG,PTGS2,SOD2,STAT3,TAC1,TP53 (includes EG:22059),VEGFA,WNT5A,WT1
nilotinib	chemical drug	1.42e-08	BCL2L11,CDKN1B,COL1A1 (includes EG:1277),COL1A2,FN1,MYC
DMTF1	transcription regulator	1.42e-08	ANPEP,BBC3,CDKN1A,CDKN2A,DMTF1,TP53 (includes EG:22059)
GLI1	transcription regulator	1.43e-08	BCL2,BMI1,CCND1,CCND2,CD24,CDKN1A,COL1A1 (includes EG:1277),DKK1,GATA6,HOXA5,ID2,INSIG1,IRS1,KRT19 (human),NAV3,NIPAL2,PPT2 (includes EG:100126133),RNASEL,RUNX2,RXRA,SYNE1,TIMP3,VEGFA
LEP	growth factor	1.48e-08	APP,BCL2,BDNF,CCNA2,CCND1,CDKN1A,COL3A1,COL4A1,ESR1,FOS,GPAM,ICAM1,IDH1,IGFBP3,IL10,IL1RN,IRS1,JAK2,JUN,MMP1 (includes EG:300339),MMP13,MYC,NOTCH1,PPARA,PPARG,PTGS2,SOD2,SPARC,STAT3,TIMP3,TP53 (includes EG:22059),UCP2,UGP2,VEGFA,VIM
miR-182-5p (and other miRNAs w/seed UUGGCAA)	mature microRNA	1.51e-08	ACVR1,ADAM9,ADSS,AJUBA,APLN (includes EG:30878),ARHGDIA,ARHGEF3,ASXL2,ATAT1,BCL2,BDNF,BMPR1B,C17orf80,CADM1,CBX7,CCND2,CD69,CDK6,CNOT6,COL4A1,CYP1B1,DCP2 (includes EG:167227),DYRK1A,ECHDC1,ELAVL1,ERBB4,FBN1,FBXW7,FMR1,FN1,FNDC3B,FOXO1,FOXO3,FYCO1,GALNT1,GMFB,GOLPH3L,HARS,HES1 (includes EG:15205),HMGA2,IKZF1,INSIG1,KDELC2,KDM1B,KIF23,KLF13,KPNA3,LAMC1,LIN28A,LUZP1,MAN1A1,MAPRE2,MARCKS,MBNL2,MEF2D,…
MAP2K3	kinase	1.52e-08	ATP2A2,COL1A1 (includes EG:1277),COL1A2,COL3A1,IL8,MMP1 (includes EG:300339),MMP13,MMP9,PLAU,PTGS2,RELA,STK4,VEGFA
miR-105-5p (miRNAs w/seed CAAAUGC)	mature microRNA	1.52e-08	ACVR2A,AKT1,APLN (includes EG:30878),ATG2B,BCL2L11,BCL2L2,BNIP2,BNIP3L,C17orf80,CARD8,CASP6,CAV2,CCND2,CCND3,CD46,CD69,CDK6,CDKN1B,CEP63,CFL2,CNOT8,COL1A2,COL5A2,CREBL2,CTGF,DCP2 (includes EG:167227),DICER1,DIRAS3,ECHDC1,ERBB4,FAM19A1,FBXO32,FGFR1,FOXO3,GATA6,GNL3L,GPAM,GRIA2,H3F3A/H3F3B,HDHD2,HIPK3,HNRNPK,HSDL2,HSPA1A/HSPA1B,ITCH,ITGA2,JARID2,KIAA1919,KRAS,LAMC1,LMNB2,MAN1A1,MARCKS,MBNL2,MCL1,ME…
eflornithine	chemical drug	1.58e-08	AKT1,APP,CDK1,CDKN1A,CDKN1B,DHFR,FN1,ODC1,PLK1,RB1,SOD2
tempol	chemical drug	1.61e-08	CDKN2A,ICAM1,IL8,PTEN,PTGS2,RELA,SOD2,SP1,TP53 (includes EG:22059),UCP2
phorbol 12,13-didecanoate	chemical toxicant	1.61e-08	CDK1,CDKN1A,CDKN2A,CSF1 (includes EG:12977),MAX,MCL1,MMP1 (includes EG:300339),MYC,SMAD1,SOD2
VTN	other	1.61e-08	BCL2,COL1A1 (includes EG:1277),COL1A2,IRS1,ITGA5,MMP1 (includes EG:300339),MMP9,PLAU,PTGS2,RUNX2
miR-142-5p (and other miRNAs w/seed AUAAAGU)	mature microRNA	1.66e-08	ABHD10,ADAMTS1,ADIPOR2,ANAPC16,APLN (includes EG:30878),ARHGAP32,ARHGEF3,ARID4B,ATRX,BMI1,BMPR2,BNIP2,C17orf80,CARD8,CAV2,CBFB,CCND1,CD69,CDC25A,CDK19,CDK6,CDKN1C,CYP1B1,DCP2 (includes EG:167227),DNAJB4,DUSP2,ERBB4,FAM19A1,FAM3C,FGF7,FMR1,FYCO1,GAS7,GCA,GLTP,GPAM,GPD2,GRIA2,H3F3A/H3F3B,HERPUD1,HMGA2,IGFBP3,IRS1,IRS2,ITGA2,JARID2,KCNJ16,KDELC2,KIT,LEFTY2,LHFP,LIN28A,MAP2K7,MAPK14,MCL1,MED28,MTPN,M…
CHUK	kinase	1.69e-08	CCND1,CDC25A,CSF1 (includes EG:12977),CXCL12 (includes EG:20315),E2F1,FOS,HMOX1,ICAM1,IL10,IL1RN,IL8,MMP13,MMP9,MYC,PLAU,PLK1,PTGS2,RB1,RELA,SERPINE2,SQSTM1,TNFAIP2,TP53 (includes EG:22059),TP63,VEGFA
miR-664 (and other miRNAs w/seed AUUCAUU)	mature microRNA	1.81e-08	ACP2,ACVR2A,ADAM9,AJUBA,AQP4,ARHGEF3,ARID4B,ATG2B,BAP1,BMI1,BMPR2,C12orf23,C14orf109,C2orf43,CASP7,CAV2,CCR5,CDC14B,CDC42,CFL2,CLDN12,CNOT8,CYP1B1,DCP2 (includes EG:167227),DIRAS3,DMTF1,E2F3,ERBB4,FAM3C,FBXW7,FGFR1,FNDC3B,FOXO3,GALNT7,GATA6,GFM1,GMFB,GOLPH3L,GPD2,GRIA2,GTF2H1,HDAC4,HERC6,HSDL2,IGF2R,IKZF1,IL8,INSIG1,ITGA2,LAMTOR3,LEFTY1,LIN28A,MAP2K4,MAPRE2,MAT2A,MBNL1,MBNL2,MECP2,MMP13,MYB,NAA15…
INSR	kinase	1.82e-08	ARHGDIA,CASP6,CCND1,CCND2,CD83,CDK1,CDKN1A,CORO2B,CTGF,CYP1B1,EGR2,FEN1,FOS,FURIN,GATA6,IDH1,IRS1,ITGA5,KIT,MDH2 (includes EG:17448),MMP9,MNT,MYBL2,MYC,PDCD4,PMS1,PPARA,PPARG,PRIM1,SIRT1,SKAP2,SMAD4,TGFB3,UCP2
lipoxin A4	chemical - endogenous mammalian	1.87e-08	CCR5,CDKN1A,CDKN1B,CYP1A1 (includes EG:13076),ESR1,HMOX1,ICAM1,IL8,PTGS2
geranylgeranyl pyrophosphate	chemical - endogenous mammalian	1.87e-08	APP,CCNE1,CDKN1B,ICAM1,PPARA,PTGS2,RHOA,TP53 (includes EG:22059),VEGFA
miR-548g-3p (miRNAs w/seed AAACUGU)	mature microRNA	1.94e-08	ACVR2A,ADIPOR2,APLN (includes EG:30878),ASXL2,ATRX,BAZ1A,BMPR1B,BMPR2,BNIP3L,CAPRIN1,CAV2,CCNA2,CCND1,CCND2,CEBPG,CLDN12,CMTM4,COL15A1,COL1A2,COL5A2,CPNE8,CRIM1,CTGF,CYR61,DMTF1,DNMT3A,DNMT3B,E2F3,EIF4E,ERRFI1,FADD,FBN1,FBXW7,FNDC3B,FOS,FOXO3,GALNT1,GALNT7,GEMIN2,GMFB,GPAM,H3F3A/H3F3B,HDAC4,HSDL2,IFRD1,IKZF1,JAK2,JARID2,KDM1B,KIAA1919,KLHL12,KLHL20,KPNA3,LATS2,LUC7L2,MAT2A,MTPN,NAA15,NAV3,ONECUT2…
CEBPD	transcription regulator	2.01e-08	ALOX5AP,BRCA1,CCND1,CDKN1B,CDKN1C,CYP1A1 (includes EG:13076),FOS,IGFBP5,IL10,IL8,MMP13,MYC,PPARG,PTGS2,RB1,TP53 (includes EG:22059)
miR-24-3p (and other miRNAs w/seed GGCUCAG)	mature microRNA	2.02e-08	ACVR1B,ADPGK,AJUBA,ANKRD52,AQP4,ATRX,AURKB,BBC3,BCL2L11,BCL2L2,BMF,BMPR1B,BMPR2,BNIP3L,BRCA1,C2orf43,CCNA2,CDC25A,CDK1,CDK4,CDKN1B,CDKN1C,CDKN2A,CDX2,CMTM4,CNOT6,CREBL2,DHFR,DIO3,E2F2,ELMO2,ERBB3 (includes EG:13867),FAM69A,FBN1,FEN1,FURIN,GBAS,GFM1,GMFB,HSPA1A/HSPA1B,IGFBP5,INSIG1,KPNA3,LAMB3,LAMC1,LEFTY2,LIN28A,LMNB2,LYPLA2,MAP2K4,MAPK14,MNT,MPDU1,MYC,NCEH1,NEFM,NEUROD1,NLK,NOTCH1,PLAG1,PPARA,PR…
E2f	group	2.1e-08	BBC3,BRCA1,CCDC76,CCNA2,CCNE1,CDC25A,CDK1,CDKN2A,DHFR,E2F1,HIF1A,HIST1H4A (includes others),ITGA5,MYB,MYBL2,MYC,NASP,TP53 (includes EG:22059)
PTGER1	G-protein coupled receptor	2.16e-08	EGR2,FN1,FOS,ICAM1,IL10,IL8,PTGS2
Adaptor protein 1	complex	2.16e-08	CD44 (includes EG:100330801),IL10,MMP13,MMP9,MYC,PTGS2,SOD2
MYBL2	transcription regulator	2.23e-08	BCL2,BCL2L11,CASP6,CCNA2,CCND1,CDK1,CDKN2A,IGFBP5,MYBL2,MYC,PPP3CA
F2R	G-protein coupled receptor	2.28e-08	CCND1,CTGF,CYR61,FOS,ICAM1,IL8,PTGS2,RHOA,THBS1,TJP1,TP53 (includes EG:22059),VEGFA
HBEGF	growth factor	2.42e-08	BCL2,CCND1,CCND2,EGFR,FGF2,MAPK14,MMP9,PTGS2,VEGFA,ZEB1
KNG1	other	2.42e-08	APP,CCND1,COL1A1 (includes EG:1277),COL1A2,CTGF,EGFR,FGF2,FOS,IL8,PTGS2
glutamine	chemical - endogenous mammalian	2.42e-08	ADSS,CCND1,DYRK1A,FOS,HSPA1A/HSPA1B,ICAM1,IDH1,IL8,PHB,PTGS2,TP53 (includes EG:22059),VEGFA,VIM,WT1
miR-377-3p (miRNAs w/seed UCACACA)	mature microRNA	2.53e-08	ACTR1A,ACVR2A,ANAPC16,ANKRD52,ARID4B,ATAT1,CA12,CACNA2D1,CCR5,CD24,CD83,CDCP1,CDKN1B,CEBPG,CFL2,CHORDC1,CNOT6,COL4A1,COL5A2,CREBL2,CYP1B1,DCP2 (includes EG:167227),DTD1,EGR2,EIF4E,ELAVL1,ENPP6,ERBB4,ETS1,FGFR1,FHOD1,FNDC3B,GBAS,GOLPH3L,GSTM4,H3F3A/H3F3B,HMOX1,IGF2R,IL1RN,ITCH,JAK2,KRAS,LAMC1,LATS2,LTN1,MKRN1,MRPL20 (includes EG:39477),MYBL1,NAA15,NAV3,NT5E,NUFIP2,NUPL1,ONECUT2,PCGF5,PDIK1L,PHB,PH…
KITLG	growth factor	2.57e-08	ALOX5AP,BCL2,BCL2L11,CCNA2,CCND3,CCNE1,CDKN1A,CDKN1B,CSF1 (includes EG:12977),CTGF,FGFR1,FOS,GRIA2,HMOX1,ID2,IGFBP3,IL10,IL1RN,IL8,KIT,MAP2K1,MYB,PDCD4,PTGS2,STAT3,UCP2,WEE1
XIAP	enzyme	2.63e-08	CCND1,CDK4,CDK6,CDKN1A,CDKN1B,IL8,PTEN,PTGS2
EHF	transcription regulator	2.63e-08	CDK1,CDKN1B,CDKN2A,E2F1,ERBB2,MET,MMP1 (includes EG:300339),TNFRSF10B
Lh	complex	2.72e-08	ACP2,ADAMTS1,ATP2A2,BDNF,BECN1,BNIP3L,CDKN1C,COL15A1,CREBL2,EGFR,FOS,IL8,MAP2K1,MAPK14,MAPRE2,MCL1,MMP9,NLK,P4HA2,PHB,PPP2R5C,PTGS2,SFRP4,THBS1,TP53 (includes EG:22059),TPM1 (includes EG:22003),TUBA1A,VEGFA
corticosterone	chemical - endogenous mammalian	2.91e-08	APP,BACE1,BCL2,BDNF,CCND1,CDK4,CDKN1A,CDKN1B,CTGF,FGF2,FOS,JUN,MMP9,MYC,PTGS2,UCP2
dextran sulfate	chemical drug	3e-08	ADAMTS1,CD83,CTGF,FGFR1,HMOX1,ICAM1,ID3 (includes EG:15903),IL10,IL8,MMP9,PTGS2,S1PR1,STAT3,TGFB3,TGFBR2,THBS1,VEGFA
carbon monoxide	chemical - endogenous mammalian	3.04e-08	BCL2,BDNF,CDKN1A,FADD,FN1,HIF1A,HMOX1,ICAM1,IL10,MAPK14,PTGS2,VEGFA
DETA-NONOate	chemical reagent	3.04e-08	AKT1,CCND1,CDKN1A,FOS,HIF1A,HMOX1,ICAM1,IL8,LOXL2,MMP9,PTGS2,TP53 (includes EG:22059)
3-nitropropionic acid	chemical toxicant	3.04e-08	APP,BACE1,BCL2,BDNF,JUN,MMP9,MYC,SLC7A11,SP1,TAC1,TP53 (includes EG:22059),TPI1
ceramide	chemical - endogenous mammalian	3.06e-08	BCL2,COL1A1 (includes EG:1277),FOS,ICAM1,IL8,JUN,MMP1 (includes EG:300339),MYC,PTGS2
vinblastine	chemical drug	3.06e-08	BAK1,CDKN1A,CYP1A1 (includes EG:13076),FOS,HIF1A,MCL1,PTGS2,SOD2,TP53 (includes EG:22059)
Raf	group	3.06e-08	ANPEP,BCL2L11,CCND1,CDKN1A,CDKN1B,CDKN2A,FOS,JUN,TAGLN
miR-199a-3p (and other miRNAs w/seed CAGUAGU)	mature microRNA	3.09e-08	ACVR2A,ARHGEF3,ARID4B,ATRX,CD44 (includes EG:100330801),CFL2,CRIM1,CYB5R4,CYP1B1,DDIT4,DNMT3A,ECHDC1,ERBB4,FGF7,FN1,FOS,GALNT7,GNL3L,GPR160,GPR37,HACE1,KDM1B,KLF13,LIN28A,MBNL1,MECP2,MET,MTOR,NFIA,NLK,NUFIP2,PLAG1,PPP2R2A,PRC1 (includes EG:233406),PRPF40A,PTGS2,RB1,RCOR1,RHOT1,RUNX1,SEC62 (includes EG:294912),SERPINE2,SGPL1,SLC38A1,SLC7A11,SMAD1,SP1,SYPL1,TMED7,TMEM87A,YAP1 (includes EG:10413),YW…
Immunoglobulin	complex	3.19e-08	AICDA,AKT1,ANPEP,APP,BCL2,BCL6,CCND2,CCND3,CCNE1,CD69,CD83,CDK4,CDK6,CDKN1C,CSF1 (includes EG:12977),CYP1B1,FOS,GAS7,ICAM1,IL10,IL8,MMP9,MYC,PTGS2,RB1
miR-219-5p (miRNAs w/seed GAUUGUC)	mature microRNA	3.47e-08	ADAM9,ANAPC16,ANKRD52,ARID3B,BCL2,CCNA2,CDC14B,CFL2,COL15A1,CREBL2,DCP2 (includes EG:167227),ELMOD2,ENPP6,ESR1,FBXW7,FGF7,FURIN,HMGA2,INSIG1,ITGA2,KIAA1919,LAMTOR3,MEF2D,MEOX2,MTPN,ODZ2,PDCD6IP,PIGR,PKD2 (includes EG:18764),PTGS2,RAD23B,RARS,RBMS1,RECK,RXRA,SEC23A,SLC35B3,SLC38A1,SLC4A10,SMAD4,SYT4,TGFBR2,THRB,TPM1 (includes EG:22003),WEE1
2-cyano-3,12-dioxoolean-1,9-dien-28-oic acid	chemical drug	3.58e-08	CCND1,CDKN1A,CEBPG,HERPUD1,HMOX1,IRS1,MMP1 (includes EG:300339),MMP13,SQSTM1,UGDH
PRKCZ	kinase	3.58e-08	BCL2,CCND1,COL1A2,ETS1,HMOX1,IL8,JUN,MMP9,MYC,VEGFA
PGR	ligand-dependent nuclear receptor	3.65e-08	ADAMTS1,BCL6,CCND1,CCND3,CD44 (includes EG:100330801),CDK1,CDKN1A,CDKN1C,ERBB2,FN1,HIF1A,ID1,IGFBP5,IRS2,MYC,PPIF,PTGS2,RUNX1,STAT3,TGFB3,ZEB1
fatty acid	chemical - endogenous mammalian	3.77e-08	BCL2,GPAM,HMOX1,IL8,IRS1,MICA,MMP9,NR4A2,PPARA,PTEN,PTGS2,RXRA,TNFRSF10B,UCP2
AG490	chemical - kinase inhibitor	3.77e-08	BCL2,CCND3,CDKN1A,ESR1,FGF2,FOS,ICAM1,IL8,MCL1,MMP9,MYC,PTGS2,SOD2,VEGFA
miR-320d (and other miRNAs w/seed AAAGCUG)	mature microRNA	3.83e-08	ADSS,ANKRD52,AQP4,ATG2B,ATRX,BAK1,BAZ1A,BMI1,BNIP3L,C17orf80,CAPRIN1,CASP7,CCND2,CDK5RAP1,CDK6,CDKN1C,CMTM4,CNOT6,CPNE8,DICER1,E2F1,E2F3,ERBB4,FADD,FAM69A,FBXW7,FN1,FOXO3,GMFB,GOLPH3L,GPD2,H3F3A/H3F3B,HDAC4,HERPUD1,HIPK3,HSPB6,IKZF1,IL6R,JAK2,KLF13,KPNA3,LAMC1,LUZP1,MAT2A,MAX,MCL1,MYO10,NAA15,NIN,NT5C3,NUFIP2,ONECUT2,PAK7,PANX1,PCGF5,PDCD4,PDIK1L,PHB,PIK3R1,PLAG1,PLCG1,PNN,PRPF40A,PTEN,PTGFRN,RAD…
miR-375 (and other miRNAs w/seed UUGUUCG)	mature microRNA	3.86e-08	ADIPOR2,AQP4,ATG2B,BMPR1B,BMPR2,C1QBP,CADM1,DCP2 (includes EG:167227),DIRAS3,ERBB4,FNDC3B,GATA6,HRSP12,INSIG2,JAK2,KIT,KLHL20,MBNL1,MLLT1,MTPN,NOTCH2,NUFIP2,ODZ2,PAK7,PDPK1,POU4F2,RNASEL,RUNX2,SEC23A,SEC62 (includes EG:294912),SP1,STX11,THRB,TRPS1,USP1,WDR37,YAP1 (includes EG:10413),YWHAZ
PTHLH	other	4.01e-08	ADAMTS1,CCND1,CDK1,CDKN1B,CDKN1C,FN1,FOS,HSPA1A/HSPA1B,IL8,PLAU,PTGS2,VEGFA
ascorbic acid	chemical - endogenous mammalian	4.16e-08	BAK1,CDKN1A,F2,HIF1A,IGFBP3,IGFBP5,IL8,ITGA2,MMP13,PPARA,PTGS2,RUNX2,SPARC
SERPINF1	other	4.27e-08	BCL2,BDNF,CCND1,CTGF,IL10,IL8,MYC,PPARG,SOD2,THBS1,VIM
glucocorticoid	chemical drug	4.55e-08	BDNF,CCND3,CD69,CDK4,COL1A1 (includes EG:1277),CTGF,EGFR,FN1,IGFBP3,IL10,IL1RN,IL6R,IL8,MMP13,MYC,NR4A2,ODC1,PIGR,PPARA,PPARG,PTGS2,STX11,TP53 (includes EG:22059)
aspirin	chemical drug	4.61e-08	BCL2,CCND1,CDKN1A,CSF1 (includes EG:12977),ICAM1,IL8,MCL1,MMP1 (includes EG:300339),MMP13,MMP9,PPARA,PTGS2,RECK,RELA,TP53 (includes EG:22059)
benzo(a)pyrene	chemical toxicant	4.81e-08	AJUBA,ARHGDIA,BCL2L11,BRCA1,CDKN1A,CEBPG,CYP1A1 (includes EG:13076),CYP1B1,CYR61,FOS,GNAI2,HMOX1,HSPA1A/HSPA1B,JUN,MAP2K1,MAP2K4,MAP2K7,PPIF,PTGS2,SFRP4,SQSTM1,THBS1,TNFAIP2,TP53 (includes EG:22059),WT1
calyculin A	chemical toxicant	4.82e-08	CCND1,CCND2,CCNE1,CDKN1A,CDKN1B,CYP1B1,GNAI2,ODC1
SHC1 (includes EG:20416)	kinase	4.82e-08	BAK1,BCL2,BCL2L11,CD69,CDKN1A,CDKN1B,FOS,SOD2
GNA15	enzyme	4.91e-08	CAV2,CD69,FGF7,HES1 (includes EG:15205),HMOX1,IL10,MAT2A,MYC,NPR3 (includes EG:18162),ODC1,SLC7A1,SOD2,SYNE1,TAGLN,TGFB3,UGDH,ZFP36L1
RET	kinase	4.91e-08	CCND1,CDKN1B,COL1A1 (includes EG:1277),COL1A2,CSF1 (includes EG:12977),CXCL12 (includes EG:20315),FOS,HSPA1A/HSPA1B,IL8,MET,MMP1 (includes EG:300339),MMP9,PLAU,PTPN13,RTN4 (includes EG:57142),TIMP3,TP53 (includes EG:22059)
5'-methylthioadenosine	chemical - endogenous mammalian	5.03e-08	CCND1,COL1A1 (includes EG:1277),COL1A2,FGF2,IL10,MMP1 (includes EG:300339),PTGS2
kaempferol	chemical toxicant	5.03e-08	BCL2,CD69,CDKN1A,CYP1A1 (includes EG:13076),ICAM1,PTGS2,RUNX2
mir-25	microRNA	5.03e-08	BBC3,BCL2L11,CDKN1A,HIPK3,MYLIP,PTEN,TP53 (includes EG:22059)
ibuprofen	chemical drug	5.19e-08	APP,BACE1,CCND1,HIF1A,MMP1 (includes EG:300339),MMP13,MMP9,PPARG,PTGS2,VEGFA
SMAD1	transcription regulator	5.19e-08	CDKN1A,COL1A1 (includes EG:1277),COL1A2,COL4A1,CSF1 (includes EG:12977),CTGF,ID1,MYC,RUNX2,SMAD1
TCF4	transcription regulator	5.25e-08	CCND1,CDKN1A,CDKN2A,DKK1,FN1,ID2,JUN,MYB,MYC,PLAU,USP12,ZEB1
Integrin	complex	5.5e-08	CCND1,FOS,MMP1 (includes EG:300339),MMP9,MYC,VEGFA
Tsc22d3	other	5.5e-08	BCL2L11,CCND1,COL1A1 (includes EG:1277),PPARG,PTGS2,RUNX2
TNRC6A	other	5.5e-08	BCL2L11,CDKN1A,CDKN1C,LATS2,PTEN,RB1
SHOX	transcription regulator	5.5e-08	CDK1,CDKN1A,CDKN1B,RB1,RBL2 (includes EG:100331892),TP53 (includes EG:22059)
Il3	cytokine	5.75e-08	AKT1,ANPEP,BCL2,BCL2L11,CCND2,CCND3,CDKN1A,CDKN1B,CSF1 (includes EG:12977),FOS,MCL1,MYB,MYC,TP53 (includes EG:22059)
Ro31-8220	chemical - kinase inhibitor	5.82e-08	BCL2,CDKN1A,COL1A1 (includes EG:1277),COL1A2,FN1,HMOX1,ICAM1,IL8,ITGA5,MMP1 (includes EG:300339),PTGS2
R59949	chemical - kinase inhibitor	5.87e-08	CCND3,FOS,IL8,MYC,RAF1
IRF1 (includes EG:16362)	transcription regulator	6.58e-08	BAK1,BCL2,CASP7,CCND1,CDK4,CDKN1A,E2F1,E2F3,IL10,IL8,JAK2,MMP9,MYB,MYC,ODC1,PIGR,PTGS2,SP1,STAT3,TP53 (includes EG:22059)
6-hydroxydopamine	chemical toxicant	6.71e-08	BCL2,BCL2L2,BDNF,DDIT4,FOS,HERPUD1,HSPA1A/HSPA1B,IL10,JUN,MEF2D,MMP9,NR4A2,SNCA,TAC1,TP53 (includes EG:22059)
arachidonic acid	chemical - endogenous mammalian	7.06e-08	BAK1,CD83,COL1A2,EGFR,FOS,HMOX1,INSIG2,JUN,MMP13,PLAU,PTGS2,RXRA,UCP2,VIM
GAST	other	7.06e-08	CCND1,FOS,HES1 (includes EG:15205),JAK2,JUN,MDH2 (includes EG:17448),MMP9,ODC1,PHB,PIK3R1,PPARG,PTGS2,RHOA,STAT3
3,4,5,3',4'-pentachlorobiphenyl	chemical toxicant	8.06e-08	BDNF,CCND2,CD44 (includes EG:100330801),COL1A1 (includes EG:1277),CYP1A1 (includes EG:13076),CYP1B1,ESR1,FMR1,FOXO1,HSPA1A/HSPA1B,IDH1,IGFBP3,JUN,NOTCH1,UGT2B15
miR-382-5p (and other miRNAs w/seed AAGUUGU)	mature microRNA	8.1e-08	ACVR1,BACE1,BCL2L11,BDNF,BMPR2,BNIP2,C1orf56,CAPN8,CCR5,CDK6,CEBPG,CFL2,CRHBP,CYB5R4,DICER1,EIF4E,FADD,FBN1,FMR1,GMFB,GPAM,GPD2,GPR160,HIPK3,HMGN3,IGFBP5,ITGA2,ITGA5,LAMC2,MAN1A1,MBNL1,NAV3,NFIA,NLK,NT5E,PDPK1,PTEN,PTGFRN,PTGS2,RICTOR,RUNX1,SCN3A,SEC23A,SEPT3,SGPL1,SLC4A10,SLC7A11,SMAD5 (includes EG:17129),SOD2,STK4,SYT4,TAGLN,TMED2,TMEM14A,TMEM9B,TPM3,UGT2B15,UGT2B17,VIM,VSNL1,ZFP36L1,ZHX1
THRB	ligand-dependent nuclear receptor	8.32e-08	AKT1,AKT2,ATP2A2,CCND1,CCND2,CCND3,CCNE1,CDK4,CDK6,CDKN1B,DKK1,E2F1,FGFR1,FOS,HIF1A,ID1,JUN,MAPK14,PPARG,RUNX2,SFRP4,THRB
dichlororibofuranosylbenzimidazole	chemical toxicant	8.4e-08	CDKN1A,CDKN1B,CYP1A1 (includes EG:13076),HIF1A,IL8,MMP9,MYC,TP53 (includes EG:22059)
NOX4	enzyme	8.4e-08	BCL2L11,BMF,FN1,HIF1A,ICAM1,IL8,MCL1,VEGFA
PLAT	peptidase	8.4e-08	BDNF,CCND1,FN1,FOS,JUN,MMP1 (includes EG:300339),MMP9,MYC
NAB2 (includes EG:100005680)	transcription regulator	8.4e-08	ALOX5AP,CDKN1A,FGF2,FN1,FOS,ID2,PLAU,PPARG
miR-216a (and other miRNAs w/seed AAUCUCA)	mature microRNA	8.41e-08	AJUBA,AKT2,AQP4,ATAT1,BCL2,BECN1,BMPR2,BNIP3L,C2orf43,CARD8,CAV2,CCDC111,CD44 (includes EG:100330801),CEBPG,CENPJ,CFL2,CLDN12,CRIM1,DYRK1A,E2F6,ESR1,FBN1,FGF7,FNDC3B,FOXO1,GBAS,GFM1,GNL3L,GPR160,GPSM2,GTF2H1,H3F3A/H3F3B,HNRNPM,ITCH,JAK2,KLF13,LAMC1,LAMC2,LTN1,MARCKS,MBNL2,MEF2D,MKRN1,MYBL1,MYLIP,NAA15,NCOA3,NT5DC1,NT5E,NUFIP2,PAK1,PDCD4,PDIK1L,PHKB,PRPF40A,PTEN,RB1,RERE,SDHD,SHOC2,SLC7A11,SNX15,S…
CEBPE	transcription regulator	8.8e-08	ALOX5AP,BCL2,CCND2,CCNE1,CDK4,CDK6,CDKN1B,IL10,IL1RN,MMP9,MYC,PTGS2
miR-508-3p (miRNAs w/seed GAUUGUA)	mature microRNA	9.07e-08	ACVR2A,ADAM9,ADAMTS1,BDNF,BMI1,CAPRIN1,CCNA2,CDC14B,CENPF,CFL2,CLDN12,COL15A1,COL5A2,ERBB4,FBN1,FGF7,GRIA2,HBP1,HMGA2,KIAA1919,KLHL20,KRAS,LAMTOR3,MET,MTPN,ODZ2,PDIK1L,PIK3R1,PPARA,PTGS2,RAB30,RAD23B,RARS,RUNX1,SEC24A,SLC38A1,SMAD4,SRPR,TP53 (includes EG:22059),TP63,TPM1 (includes EG:22003),TRIM9
miR-409-3p (miRNAs w/seed AAUGUUG)	mature microRNA	9.56e-08	ADAM9,AKT1,AQP4,ARHGAP32,ASXL2,ATG2B,ATRX,BAZ1A,BMPR2,BNIP3L,C1orf56,CBLN2,CD44 (includes EG:100330801),CDK6,CFL2,CLDN12,COL5A2,CYP1B1,EGFR,ELAVL1,ERBB2IP,ERBB4,GALNT1,GCA,GMFB,GNL3L,H3F3A/H3F3B,HBP1,HMGA2,HSDL2,HSPA14,INSIG1,KCNJ16,KDELC2,KLHL12,LOC100505793/SRSF10,MAN1A1,MARCKS,MBNL1,NAA15,NCEH1,NFIA,NUFIP2,ONECUT2,PAK7,PCGF5,PDIK1L,PHKB,PPM1D,PPP2R2A,PSAT1,PTPRK,PURA,RICTOR,RNASEL,S1PR1,SCN3A,…
miR-448 (and other miRNAs w/seed UGCAUAU)	mature microRNA	1.02e-07	ACVR1B,ACVR2A,ANKRD52,ATAT1,ATG2B,BCL2,BMI1,BMPR1B,BNIP2,CAPRIN1,CASP8AP2,CCNA2,CCND2,CCR5,CDC42,CDK19,CDK6,CXCL12 (includes EG:20315),DCP2 (includes EG:167227),DDIT4,DDX19B,DHFR,E2F3,ECHDC1,EFNA3,ERBB2IP,ERRFI1,FGF7,FMR1,FOXO3,FURIN,GNL3L,GOLGA5,GPAM,H3F3A/H3F3B,HIF1A,HNRNPK,HOXA11,HSDL2,IDH1,IGFBP3,IKZF1,IRS2,JAK1,KCNJ16,KLF13,KLHL20,KPNA3,KRAS,LAMC1,LHFP,LOC100505793/SRSF10,LTN1,MBNL2,MCL1,MTP…
roscovitine	chemical drug	1.05e-07	APP,CCND1,CDC25A,CDKN1A,CDX2,MCL1,MYC,PPARG,RB1,TP53 (includes EG:22059)
valsartan	chemical drug	1.05e-07	APP,AQP4,COL1A1 (includes EG:1277),FGF2,FN1,FOS,ICAM1,KIT,PTGS2,RELA
Y 27632	chemical drug	1.05e-07	CTGF,FOS,ICAM1,MYC,PPARG,PTGS2,RHOA,TAGLN,TJP1,TP53 (includes EG:22059),TPM1 (includes EG:22003)
trovafloxacin	chemical drug	1.05e-07	CDKN1A,EGFR,ERRFI1,FOS,HMOX1,ICAM1,MAP2K7,MMP13,PTEN,SOD2,STAT3,THBS1,UBE2I,VEGFA
PARP1	enzyme	1.05e-07	BCL2,E2F1,ERBB2,FOS,HES1 (includes EG:15205),HMOX1,ICAM1,IL10,JUN,PTGS2,RB1,SP1,TP53 (includes EG:22059),YY1
BDKRB2	G-protein coupled receptor	1.06e-07	CD44 (includes EG:100330801),CTGF,FOXO1,ICAM1,PTGS2,SNCA,TP53 (includes EG:22059)
octreotide	biologic drug	1.06e-07	CCNE1,CDKN1A,CDKN1B,FOS,KIT,PPARG,TP53 (includes EG:22059)
N(6)-(3-iodobenzyl)-5'-N-methylcarboxamidoadenosine	chemical drug	1.06e-07	AKT1,CCND1,ESR1,FOS,IL10,MYC,TP53 (includes EG:22059)
ladostigil	chemical drug	1.06e-07	APP,BCL2,BCL2L11,BCL2L2,PIK3R1,RB1,SYT4
DDR1	kinase	1.06e-07	CDKN1A,CDKN2A,COL1A1 (includes EG:1277),COL3A1,MMP1 (includes EG:300339),MMP9,TP53 (includes EG:22059)
BAG1	other	1.06e-07	BCL2,CCND1,CDKN1A,FOS,HSPA1A/HSPA1B,JUN,PLAU
IGFBP7	transporter	1.06e-07	CCND1,CDKN1A,CDKN1B,CDKN2A,MMP9,PTGS2,SOD2
CAV1	other	1.07e-07	AKT1,CAV2,CCND1,CCNE1,CD276,CDKN1A,ESR1,HMOX1,ID1,KRT7,MMP1 (includes EG:300339),NOTCH1,PTEN,SLC12A2,THBS1,TJP1,TMEM87A
methyl 2-cyano-3,12-dioxoolean-1,9-dien-28-oate	chemical drug	1.14e-07	BCL2,CCND1,HMOX1,IL10,MMP9,MYC,PTGS2,SP1,TNFRSF10B
EIF4E	translation regulator	1.18e-07	BAK1,CCND1,CDK4,CDKN1A,CDKN2A,EGFR,FGF2,HIF1A,HMOX1,INSIG1,KLF13,MCL1,MYC,ODC1,PHB,RB1,TP53 (includes EG:22059),TUSC2,UBE4A
IL5	cytokine	1.22e-07	AICDA,BCL2,BCL6,BNIP3L,CCND2,CCND3,CCNE1,CCR5,CD24,CD69,EGR2,GPAM,HIF1A,HSP90B1,ICAM1,IL8,LMNB1,LRRC8C,MAT2A,MYC,PGM1,PPIF,PSAT1,RAB21,SLC16A3,TPI1,VIM,ZYX
SOCS1	other	1.24e-07	BAK1,BCL2,CCND1,CCNE1,CD44 (includes EG:100330801),CD69,CDK4,FOS,ICAM1,IL8,IRS1,IRS2,JAK2,JUN,PTGS2,RB1,STAT3
HOXA10	transcription regulator	1.32e-07	ALOX5AP,ARL2,BCL2L11,CDKN1A,CDKN1C,COL15A1,COL3A1,DDX19B,DKK1,EGFR,EGR2,FN1,HOXA11,HOXA5,ID1,ID2,IGFBP3,IGFBP5,MAX,PIGR,PIK3R1,RELA,TP53 (includes EG:22059)
MAPK1	kinase	1.36e-07	ANPEP,B3GALT4,BCL2,BDNF,CCND1,CD69,CDK19,CDKN1A,CDKN1B,DUSP2,EGR2,ESR1,FN1,FOS,HOXA11,IL1RN,JUN,MCL1,MECP2,MMP1 (includes EG:300339),MMP13,MMP9,NT5E,PLAU,PPT2 (includes EG:100126133),PTGS2,PTPRK,TMEM87A,TP53 (includes EG:22059),UBE2I,WIPF1
miR-576-5p (miRNAs w/seed UUCUAAU)	mature microRNA	1.38e-07	ACP2,ACVR1B,ACVR2A,ADAM9,AICDA,AQP4,ATRX,BMPR1B,BNIP2,BNIP3L,BRCA1,C2orf43,C9orf78,CARD8,CAV2,CCND2,CDK6,CENPJ,CHORDC1,CLDN12,CNOT8,COL3A1,CREBL2,CYP1B1,DCP2 (includes EG:167227),DHFR,EGR2,ERBB2IP,ERBB4,FBXW7,FGF2,FGF7,FMR1,FOS,FOXO3,GBP3,GNL3L,GOLPH3L,GPSM2,HACE1,HDHD2,HSPA1A/HSPA1B,INSIG2,ITCH,KCNJ16,KIT,KLHL20,MAN1A1,MAP2K4,MARCKS,MBNL1,MECP2,MET,MYC,NCEH1,NCOA3,NEUROD1,NIPAL2,NLK,NPR3 (includ…
MMP9	peptidase	1.39e-07	CDKN1A,EGFR,FOS,ICAM1,IL10,MMP13,MMP9,MYC,NEFM,SERPINE2,VEGFA
FOXO4	transcription regulator	1.39e-07	BCL6,CCND1,CCND2,CDKN1A,CDKN1B,CTGF,HIF1A,MMP9,RBL2 (includes EG:100331892),SOD2,VEGFA
dacinostat	chemical drug	1.4e-07	BCL2,CDKN1A,CDKN1B,ERBB2,HIF1A,IL10,TNFRSF10B,VEGFA
NFE2L2	transcription regulator	1.41e-07	ARHGEF3,BCL2,BDNF,CHORDC1,COL1A1 (includes EG:1277),COL3A1,COL4A2 (includes EG:12827),FN1,FOXO3,GNAI2,GSTM4,HERPUD1,HMOX1,HSP90B1,IFRD1,IL10,IL1RN,IL8,NEUROD1,PSAT1,PTGS2,RARS,SEC23A,SLC7A11,SOD2,SQSTM1,TMED2,TP53 (includes EG:22059),TPI1,TPM1 (includes EG:22003),UGDH,UGT2B17,VEGFA,VSNL1
STAT5B	transcription regulator	1.42e-07	BCL2,BCL6,CASP6,CCND1,CCND2,CCND3,CCNE1,CD276,CDK6,CDKN1A,ESR1,FOS,MCL1,MYC,NR4A2,NUCB1,RELA,TPM3
lipoteichoic acid	chemical - endogenous non-mammalian	1.44e-07	BCL2,BCL2L11,CCR5,CD83,HMOX1,ICAM1,IL10,IL1RN,IL8,MMP9,NR4A2,PTGS2
Go 6976	chemical - kinase inhibitor	1.44e-07	CCND1,CD83,CDKN1A,ERBB2,ETS1,FN1,FOS,HMOX1,IL8,ITGA5,MMP9,TP53 (includes EG:22059)
miR-4712-5p (and other miRNAs w/seed CCAGUAC)	mature microRNA	1.52e-07	AQP4,BACE1,BAZ1A,BNIP2,CAV2,CBFB,CCND2,COL5A2,CPNE8,CYR61,FBXW7,GMFB,GRIA2,HOXA11,HSDL2,IGFBP5,INSIG2,KDELC2,LATS2,LIN28A,MAP2K4,MARCKS,MET,MTPN,MYBL1,NIN,NT5C3,PBK,PDIK1L,PHKB,PIGR,PKD2 (includes EG:18764),PPP3CA,PTPN12,RAD23B,RECK,SMAD1,TNFRSF10B,TPM3,TRPS1,ZEB2,ZFPM2
selumetinib	chemical drug	1.6e-07	BCL2L11,CCND1,CDKN1A,CDKN1B,FOXO3,JUN
vatalanib	chemical drug	1.6e-07	BCL2,CCND1,CCNE1,CDKN1B,COL1A1 (includes EG:1277),MMP9
2-hydroxy-1-naphthylaldehyde isonicotinoyl hydrazone	chemical reagent	1.6e-07	CCND1,CCND2,CCND3,CCNE1,CDKN1A,RB1
L-N6-(1-iminoethyl)-lysine	chemical reagent	1.6e-07	FMR1,HMOX1,IRS1,PTGS2,STAT3,VEGFA
mir-199	microRNA	1.6e-07	BCL2,DYRK1A,HIF1A,MTOR,SIRT1,TP53 (includes EG:22059)
CAMK2N2	other	1.6e-07	BCL2,CCND1,CCNE1,CDKN1A,RB1,TP53 (includes EG:22059)
THRA	ligand-dependent nuclear receptor	1.63e-07	APP,ATP2A2,CCND1,CD44 (includes EG:100330801),CDKN1A,CDKN1B,CDX2,E2F1,FGFR1,FOS,JUN,PPARG,RB1,THRB,TP53 (includes EG:22059)
erlotinib	chemical drug	1.69e-07	BAK1,BBC3,BCL2L11,EGFR,FBN1,IL8,MMP1 (includes EG:300339),MMP13,PTEN
crocidolite asbestos	chemical toxicant	1.69e-07	CCND1,CD44 (includes EG:100330801),EGFR,FOS,JUN,MET,MMP13,MYC,ZYX
CR1L	other	1.69e-07	COL15A1,COL1A1 (includes EG:1277),COL1A2,COL3A1,COL4A1,COL4A2 (includes EG:12827),CTGF,FBN1,IL10
9-cis-retinoic acid	chemical drug	1.75e-07	APP,BCL2,CASP7,Ccl6,CCND1,CCND3,CD83,CDK4,CDKN1A,CDKN1B,ESR1,FN1,FOS,MMP1 (includes EG:300339),MMP9,PLAU,PPARA,PPARG,RXRA,SMAD3
miR-374c-5p (and other miRNAs w/seed UAAUACA)	mature microRNA	1.79e-07	AKT1,APP,ARID4B,ASXL2,ATP2A2,ATRX,BACE1,BAZ1A,BCL2L11,BCL2L2,BCL6,BMPR2,BNIP2,C12orf23,C17orf80,C2orf18,CASP6,CBFB,CCNA2,CCND1,CD46,CDC14B,CDC42,CDK19,CDKN1C,CDKN2A,CEBPG,CHORDC1,CLDN12,COL4A1,COL5A3,CPNE8,CREBL2,DHFR,DIRAS3,DYRK1A,EGR2,EIF4E,ELMOD2,ERRFI1,ETS1,FAM69A,FBN1,FNDC3B,FOXO1,GAS7,GCA,GMFB,GPD2,GTF2H1,H3F3A/H3F3B,HACE1,HDHD2,HES1 (includes EG:15205),HIPK3,HSPA14,ITCH,JARID2,KCNJ16,KDM1B…
KLF5	transcription regulator	1.82e-07	C2orf18,CCND1,CDK1,CDKN1A,E2F3,MMP9,MYC,NOTCH1,PPARG,TAGLN,UCP2
heparin	chemical - endogenous mammalian	1.82e-07	CCND1,CD83,CDKN1B,COL1A1 (includes EG:1277),FN1,FOS,ICAM1,IGFBP3,MMP1 (includes EG:300339),MMP9,RUNX2,VIM
MIF	cytokine	1.82e-07	CCND1,CD44 (includes EG:100330801),CDKN1B,FOS,ICAM1,IL8,JUN,MET,MMP1 (includes EG:300339),MMP13,MMP9,PTGS2
BMI1	transcription regulator	1.82e-07	CADM1,CCNE1,CDKN1A,CDKN2A,HMGA2,IKZF1,MET,SMAD3,ST18,TP53 (includes EG:22059),VEZT,VIM
KLF2	transcription regulator	1.96e-07	APLN (includes EG:30878),CCND3,CCR5,CDKN1A,COL4A1,CTGF,CYP1B1,HIF1A,ID1,ID3 (includes EG:15903),IL8,KCNN4,MYC,PPARG,PTGS2,RUNX2,S1PR1,THBS1,WEE1
zVAD-FMK	chemical - protease inhibitor	1.99e-07	CCND3,CCNE1,CDK4,CDK6,CDKN1A,CDKN1B,FOS,MCL1,RELA,TP53 (includes EG:22059)
CLU	other	2.05e-07	APP,CDK1,CDKN1A,IL8,MMP9,SMAD3,TP53 (includes EG:22059)
miR-543-3p (and other miRNAs w/seed AACAUUC)	mature microRNA	2.13e-07	ACVR2A,ADAM9,ADAMTS1,ADSS,ANAPC16,APLN (includes EG:30878),AQP4,ARHGEF3,ARID3B,ASXL2,ATAT1,ATG2B,C12orf23,C2orf43,CADM1,CAPRIN1,CARD8,CDC14B,CDK6,CDKN1B,CEBPG,CLDN12,COL1A2,CPNE8,CREBL2,CTGF,CYB5R4,CYR61,DCP2 (includes EG:167227),DOCK7,ECHDC1,EGR2,ELAVL1,ERBB4,FAM3C,FGF7,FNDC3B,FOS,FOXO3,GALNT1,GMFB,GPAM,GTF2H1,HERPUD1,HIPK3,HMGA2,HRSP12,HSPA1A/HSPA1B,IDH1,IGFBP3,IL10,INSIG2,IRS2,ITGA2,KRAS,LATS2…
miR-633 (miRNAs w/seed UAAUAGU)	mature microRNA	2.19e-07	ACVR2A,ADAMTS1,ADORA2B,AJUBA,AKT1,AQP4,ATRX,BCL2,BMPR1B,BMPR2,C9orf78,CAV2,CBFB,CBLN2,CD69,CDK19,CEP72,CHD1,CHORDC1,COL5A2,DICER1,DOCK7,ECHDC1,ERBB4,FADD,FGF7,FOXO1,GPD2,IL8,JAK2,JUN,KRAS,LAMC1,LATS2,LOXL2,LTN1,MAP2K1,MARCKS,MBNL1,MEF2D,MPDU1,MYLIP,NCEH1,NLK,ONECUT2,PCDHB10,PCGF5,PEX7 (includes EG:18634),POU4F2,PTGS2,PTPRD,RPIA,SEC24A,SEC62 (includes EG:294912),SFRP4,SLC38A2,SLC4A7,SLC7A1,SMAD4,S…
13-cis-retinoic acid	chemical drug	2.23e-07	BCL2,BCL2L11,CDKN1A,CDKN1B,CYP1B1,HOXA5,IGFBP3,IL8,MMP1 (includes EG:300339),MMP13,MMP9,ODC1,PTGS2,TNFAIP2
pregna-4,17-diene-3,16-dione	chemical - endogenous non-mammalian	2.27e-07	BCL2,CCND1,MCL1,MMP9,MYC,PPARG,PTGS2,VEGFA
azoxymethane	chemical toxicant	2.27e-07	BBC3,CCND1,CDKN1A,IGFBP3,ODC1,PTGS2,STAT3,TP53 (includes EG:22059)
FLT3	kinase	2.27e-07	BAK1,BCL2,BCL2L11,CCND2,CCND3,CDKN1B,MCL1,MYC
AGER	transmembrane receptor	2.29e-07	APP,BACE1,BCL2,CCND1,CDKN1A,COL4A1,CSF1 (includes EG:12977),ICAM1,IL8,MMP9,PTGS2,VEGFA
miR-519a-3p (and other miRNAs w/seed AAGUGCA)	mature microRNA	2.32e-07	ABHD10,ACVR1,ADIPOR2,ARID4B,ASXL2,ATG2B,BACE1,BECN1,BMPR2,CAPRIN1,CBFB,CD69,CD83,CFL2,CNOT6,CRIM1,CXCL12 (includes EG:20315),E2F1,E2F2,ELAVL1,ERBB2IP,ERBB3 (includes EG:13867),ERBB4,ESR1,FAM19A1,FGF7,FMR1,FYCO1,GBP3,HARS,HBP1,HDHD2,HIF1A,IKZF1,ITCH,JAK1,KIAA1919,KIF23,KLHL20,KPNA3,LATS2,MAP3K12,MBNL1,MECP2,MICA,MYBL1,NCEH1,NFIA,NIN,NUFIP2,PDIK1L,PKD2 (includes EG:18764),PLAG1,PPP3CA,PTEN,PTPRD,RE…
thyroid hormone	chemical - endogenous mammalian	2.43e-07	ATP2A2,BDNF,CCNA2,CCND1,CDKN1A,CDKN1B,CDKN1C,CDKN2A,E2F1,FOS,GPD2,ID1,IGFBP3,MAPK14,MYC,PPARA,PTEN,SERPINE2,ST14,THRB,UCP2,VIM
IL12 (complex)	complex	2.43e-07	CCR5,CD44 (includes EG:100330801),CD69,CSF1 (includes EG:12977),FGF2,FOS,FURIN,ICAM1,IL10,IL8,JUN,KIT,MMP9,MYC,PDCD4,PLAU,PTGS2,RAD23B,SET,SMAD3,TGFBR2,VEGFA
bisindolylmaleimide	chemical - kinase inhibitor	2.45e-07	CTGF,FGF2,FN1,FOS,GFPT1,IL8,ITGA2,MMP13,MYC
miR-155-5p (miRNAs w/seed UAAUGCU)	mature microRNA	2.52e-07	ADAMTS1,AICDA,ANAPC16,ARPC3,BDNF,C17orf80,C2orf18,C9orf78,CASP6,CBFB,CCND1,CDC25A,CDKN1B,CNOT6,CYR61,DCP2 (includes EG:167227),DMTF1,E2F2,EGFR,ETS1,F2,FADD,FAM69A,FGF7,FOS,FOXO3,H3F3A/H3F3B,HBP1,HIF1A,IL8,INSIG2,JARID2,KCTD3,KDELC2,KRAS,MAFB,MBNL2,MECP2,MET,MYB,MYBL1,MYO10,NAV3,NFIA,NT5DC1,NT5E,NUFIP2,PAK7,PCDHB10,PDCD4,PHC2,PIK3R1,RAB27B,RCOR1,RECK,RHOA,RICTOR,RNF149,RUNX2,RXRA,S1PR1,SIRT1,SLC4A…
FGFR2	kinase	2.53e-07	BCL2,CCND1,CCND2,CDKN1A,COL1A1 (includes EG:1277),COL4A1,COL4A2 (includes EG:12827),DKK1,GATA6,HES1 (includes EG:15205),ICAM1,ID2,LEFTY2,NOTCH1,RUNX2,TRPS1,TSPAN8
tacrolimus	chemical drug	2.69e-07	APP,BCL2,BCL2L11,CARD8,CASP7,CCND1,CDK4,COL1A1 (includes EG:1277),COL3A1,FN1,FOS,ID3 (includes EG:15903),IL8,JUN,MYC,NPTX1,ODC1,PDCD4,PRKACB,PTGS2,RUNX2,SOD2
AICAR	chemical - endogenous mammalian	2.7e-07	CDKN1A,CDKN1B,CDKN2A,FN1,FOXO1,MMP9,PPARA,PPARG,PTEN,TP53 (includes EG:22059)
ID1	transcription regulator	2.7e-07	CCND1,CDKN1A,CDKN2A,CTGF,FN1,ICAM1,MMP9,MYC,NEUROD1,VIM
diethylstilbestrol	chemical drug	2.81e-07	AQP4,CCND1,CDKN1A,CDKN1B,DNMT3A,DNMT3B,EGFR,ESR1,FOS,GATA6,HOXA11,HRSP12,HSP90B1,IGFBP3,JAK2,MAFB,MARCKS,PIGR,SP1,SPARC,TGFB3,TP63,VEGFA,WNT5A
MTOR	kinase	2.83e-07	BCL2L11,CCND1,CCNE1,CDKN1A,DDIT4,DHFR,FADD,FN1,HIF1A,IRS2,JAK2,MCL1,MTOR,MYC,PPARA,PTEN,S1PR1,SLC16A3,STAT3
miR-582-5p (miRNAs w/seed UACAGUU)	mature microRNA	2.87e-07	ABHD10,ACVR1B,ADAM9,ADPGK,AQP4,ARID4B,ATP2A2,ATRX,BAZ1A,BMF,BMPR1B,BNIP2,BNIP3L,C12orf23,CBFB,CD24,CDK6,CEP63,COL5A2,CPNE8,DICER1,EIF4E,FBN1,FBXO32,FGF7,FMR1,FNDC3B,FOXO1,GFPT1,HDHD2,HIF1A,HSPA14,IGF2R,INSIG2,ITGA2,KDELC2,KIT,KPNA3,KRAS,LOC100505793/SRSF10,LUC7L2,MAPK14,MCL1,MNT,MYB,MYO10,NAA15,NAV3,NIN,NT5DC1,NUFIP2,NUPL1,ONECUT2,PACRGL,PAK7,PBK,PDIK1L,PERP,PISD,POU4F2,PPIF,PRKACB,PRPF40A,PTEN,P…
PPARA	ligand-dependent nuclear receptor	2.97e-07	ARHGDIA,CCNA2,CCND1,CCNE1,CDK1,CDK4,CDKN1A,CDKN2A,CXCL12 (includes EG:20315),CYP1A1 (includes EG:13076),FOS,GPAM,GPD1,GPD2,HMOX1,IGFBP3,IGFBP5,IL10,INSIG1,INSIG2,LAMB3,MAT2A,MMP9,MYC,PLK1,PPARA,PPARG,PPM1D,PRC1 (includes EG:233406),PTGS2,RTN4 (includes EG:57142),SRM,TJP1,UCP2,VEGFA
miR-643 (miRNAs w/seed CUUGUAU)	mature microRNA	2.98e-07	ACVR2A,ADAM9,ASXL2,BCL2,BDNF,BMPR2,BNIP2,CA12,CDKN1B,DKK1,ERBB4,FAM19A1,FAM69A,FBN1,FGF7,FN1,GATA6,HERC6,ID2,IL8,ITCH,ITGA2,KCNJ16,KCTD3,KIT,KPNA3,LOC100505793/SRSF10,MBNL2,MYB,NCEH1,NIN,ONECUT2,PCGF5,PHLDB2,PLAG1,PNN,RAB27B,RAB30,RB1,RUNX2,SCN3A,SLC38A1,SLC7A6,SMAD4,SP1,STRN,SYPL1,TDG,TET1,TGFB3,TMED7,WNT5A,YWHAZ,ZEB1
WNT5A	cytokine	3.05e-07	CCND1,CXCL12 (includes EG:20315),ID2,ID3 (includes EG:15903),IL10,IL8,MYC,RBL2 (includes EG:100331892),RUNX2,SPARC,VIM
EPAS1	transcription regulator	3.11e-07	ABCF2,BBC3,CA12,CCND1,CCR5,EGFR,FOS,HIF1A,HOXA5,IGFBP3,IGFBP5,IRS2,LOXL2,NOTCH1,OMA1,PPARG,SOD2,TGFB3,UGP2,VEGFA
clofibrate	chemical drug	3.15e-07	BMP7,CCND1,CCND2,CDK1,CYP1A1 (includes EG:13076),EGFR,IL8,MYB,MYC,PDCD4,PEX11B,PPARA,PTGS2,RTN4 (includes EG:57142),UCP2
TFAP2A	transcription regulator	3.15e-07	CDKN1A,EGFR,ERBB2,GPR37,HIPK3,PLAU,PPARG,PPP2R2A,RAB27B,RBL2 (includes EG:100331892),SOD2,STX7,TPM1 (includes EG:22003),TPM3,VEGFA
N-Ac-Leu-Leu-norleucinal	chemical - protease inhibitor	3.19e-07	APP,BRCA1,CCND1,CDC25A,CDKN1A,CDKN1B,EIF4E,IL8,PTGS2,RB1,RUNX2,SMAD4,TGFBR2,TP53 (includes EG:22059)
FADD	other	3.19e-07	CASP7,CCND2,CCNE1,CDK1,CDK6,CDKN1A,CDKN1B,ELMOD2,FOS,ICAM1,IL8,JUN,MMP9,MYC
NFYA	transcription regulator	3.19e-07	BCL2,BMI1,CDC42,CDK1,CDKN1A,COL1A2,COL5A3,CYP1A1 (includes EG:13076),E2F1,GPAM,ICAM1,JUN,NOTCH1,TGFBR2
miR-494 (and other miRNAs w/seed GAAACAU)	mature microRNA	3.22e-07	ANAPC16,AQP4,ARID4B,ATRX,BBC3,BCL2L11,BMI1,BMPR2,BNIP2,BNIP3L,C9orf78,CADM1,CAV2,CCND1,CCND2,CDC42,CDK6,CDKN1B,CHD1,CMTM4,CNOT6,CREBL2,CYB5R4,DCP2 (includes EG:167227),DOCK7,ERBB4,FAM3C,FGF16,FGF2,FGF7,FOXO3,FYCO1,GALNT1,GALNT7,GBAS,GFPT1,GMFB,GPD2,H3F3A/H3F3B,HACE1,HIF1A,HMOX1,IDH1,JARID2,KDM1B,KIT,KRT85,LATS2,LMNB2,MAP2K1,MBNL2,MED28,MYC,MYLIP,MYO10,NAV3,NIN,NPR3 (includes EG:18162),NUFIP2,ONEC…
TP73	transcription regulator	3.29e-07	BAK1,BAP1,BBC3,BCL2L11,BMP7,CCND3,CDK1,CDKN1A,CDKN1B,CDKN1C,COL5A2,DHFR,FEN1,FGF2,FOXO3,IGFBP3,KIT,PERP,RB1,THBS1,TP53 (includes EG:22059),VEGFA
miR-520h (and other miRNAs w/seed CAAAGUG)	mature microRNA	3.35e-07	AJUBA,ASXL2,ATAT1,ATP2A2,ATRX,BACE1,BCL2L11,BNIP3L,CASP7,CCND2,CDKN1A,CEP63,CFL2,CNOT6,CXCL12 (includes EG:20315),DMTF1,DYRK1A,E2F1,EIF4E,ERBB2IP,ESR1,FAM19A1,FBN1,FMR1,FOXO1,FURIN,FYCO1,GALNT1,HBXIP,HIF1A,HNRNPM,INSIG2,ITCH,JAK1,KPNA3,LAMC1,LAMC2,LATS2,LMNB1,MAN1A1,MARCKS,MBNL1,MET,MLLT1,MSH2,NLK,NOTCH2,NR4A2,NT5E,NUFIP2,PAFAH1B2,PAK7,PANX1,PBK,PEX11B,PIK3R1,POU4F2,PPIC,PPP2R5C,PPP3CA,PTGFRN,PTK…
5-fluorouracil	chemical drug	3.38e-07	BAK1,BBC3,BCL2,BNIP3L,CCND1,CDK1,CDKN1A,CDKN2A,COL1A2,FOXO1,KRAS,MAT2A,MCL1,MYC,NCL,PRC1 (includes EG:233406),PTGS2,RAF1,SQSTM1,SRM,THBS1,TNFRSF10B,TP53 (includes EG:22059),TPI1
trastuzumab	biologic drug	3.42e-07	BNIP3L,CCND1,ERBB2,MYC,PDCD4
cerulenin	chemical drug	3.42e-07	CDKN1A,CDKN1B,ERBB2,ESR1,MMP1 (includes EG:300339)
dibenzoylmethane	chemical toxicant	3.42e-07	CCND1,CDKN1A,CYP1A1 (includes EG:13076),CYP1B1,PTGS2
CUL1	enzyme	3.42e-07	CCND2,CCNE1,CDKN1B,MYC,TP53 (includes EG:22059)
cocaine	chemical drug	3.48e-07	BCL2,BDNF,CCR5,DNMT3B,EGR2,FOS,GNAI2,GRIA2,ICAM1,IL8,IRS2,JUN,LAMC2,MCL1,MECP2,SEC24A,SNCA,TAC1,TPM1 (includes EG:22003),VEGFA
linsidomine	chemical drug	3.5e-07	CDKN2A,FMR1,HMOX1,MMP1 (includes EG:300339),MMP13,MYC,PPARG,PTGS2,VEGFA
mir-125	microRNA	3.5e-07	BAK1,ERBB2,ERBB3 (includes EG:13867),ITCH,KLF13,LIN28A,SGPL1,TDG,TP53 (includes EG:22059)
KAT2B	transcription regulator	3.5e-07	CDKN1A,COL1A2,CTGF,E2F1,ESR1,PTGS2,RB1,TGFBR2,TP53 (includes EG:22059)
miR-18b-5p (and other miRNAs w/seed AAGGUGC)	mature microRNA	3.52e-07	AJUBA,ANKRD52,ASXL2,BCL2L11,CA12,CASP7,CBLN2,CCND2,CDC42,CDK19,CDKN1A,CEP72,CREBL2,CRIM1,CTGF,DICER1,E2F1,E2F2,E2F3,ESR1,FAM3C,FNDC3B,HIF1A,ITGA2,KIT,KLHL20,KRAS,LIN28A,MBNL1,MEF2D,NOTCH2,NUFIP2,PRKACB,PTGFRN,PTPN13,RCOR1,RNASEL,RUNX1,STK4,THBS1,TMEM2,TP63,TTC8,WASF3,WDR82
7-ethyl-10-hydroxy-camptothecin	chemical drug	3.55e-07	BAK1,BCL2L2,CDKN1A,EGFR,ERBB2,MCL1,TNFRSF10B,TP53 (includes EG:22059)
THBS1	other	3.55e-07	CD69,CTGF,FN1,MMP9,PLAU,THBS1,TNFRSF10B,VEGFA
F3	transmembrane receptor	3.55e-07	CASP7,CTGF,CYR61,F2,IL10,IL8,MMP9,VEGFA
MAP3K1	kinase	3.56e-07	CCND1,COL3A1,COL4A1,FOS,HMOX1,IL8,JUN,MMP13,PLAU,PTGS2,THBS1,TP53 (includes EG:22059)
miR-659-3p (miRNAs w/seed UUGGUUC)	mature microRNA	3.6e-07	ADIPOR2,ADSS,AJUBA,ARHGAP32,ARID3A,ATG2B,BDNF,BMF,BMPR1B,C2orf43,CAV2,CD46,CDC42,CDK19,CDK6,CDKN2A,COL1A2,COL4A1,CRIM1,CTNNBIP1,EIF4E,FBN1,FYCO1,GBAS,GMFB,GPAM,GTF2H1,HIST1H4A (includes others),HOXA11,IKZF1,INSIG1,IRS2,KIAA1919,MAP2K4,MBNL1,MTOR,NAA15,NCEH1,NIN,NLK,NOTCH2,NOTCH4,ONECUT2,P4HA2,PAK7,PKD2 (includes EG:18764),PTGS2,PURA,RICTOR,RUNX2,SCN3A,SEPT2,SLC12A2,SMAD3,TBK1,TET1,TMEM43,TPM3,UGD…
docetaxel	chemical drug	3.62e-07	BCL2,CDKN1A,CDKN2A,ERBB2IP,IL10,PLAU,PTGS2,THBS1,TNFRSF10B,TP53 (includes EG:22059)
2-acetylaminofluorene	chemical toxicant	3.72e-07	BCL2,CCND1,CDKN1A,CYP1A1 (includes EG:13076),NOTCH1,NOTCH2,TP53 (includes EG:22059)
SKP2 (includes EG:27401)	other	3.72e-07	CCND1,CCND2,CDKN1A,CDKN1B,FOXO3,ODC1,RBL2 (includes EG:100331892)
NREP	other	3.72e-07	COL3A1,FGF2,ITGA5,MMP9,TAGLN,TGFBR2,VEGFA
CCNE1	transcription regulator	3.72e-07	BRCA1,CCNA2,CCNE1,CD44 (includes EG:100330801),CDKN1A,E2F1,HIF1A
PSEN1	peptidase	3.75e-07	APP,ATP2A2,BACE1,BDNF,BECN1,C1QBP,CCND1,CCR5,CFL2,DYRK1A,EGFR,FOS,FOXO3,HES1 (includes EG:15205),MMP9,MYC,NOTCH1,PAFAH1B2,PAK1,PIK3R1,PRC1 (includes EG:233406),PTGS2,SLC38A2,SNCA,TGFBR2,TP53 (includes EG:22059),TPI1,TPM1 (includes EG:22003),TPM3,TUBA1A,TUBB2A,VSNL1,YWHAZ
lycopene	chemical drug	3.88e-07	CCND1,CCND3,CD69,CDKN1A,IL8,TP53 (includes EG:22059)
OGT	enzyme	3.88e-07	ATP2A2,CDKN1B,FOS,JUN,MYC,SP1
MAPK10	kinase	3.88e-07	CD44 (includes EG:100330801),FOS,IL8,JUN,MMP1 (includes EG:300339),PTGS2
CBX3	transcription regulator	3.88e-07	CDC25A,CDK1,CDKN1A,E2F1,MYC,PLK1
IL2RB	transmembrane receptor	3.88e-07	CCND3,ETS1,FOS,IL10,JUN,MYC
miR-103-3p (and other miRNAs w/seed GCAGCAU)	mature microRNA	4.35e-07	ABCF2,AJUBA,AKT2,ANKRD52,B3GALT4,BACE1,BCL2L2,BDNF,C17orf80,CA12,CACNA2D1,CCNE1,CDC25A,CDK6,CDKN1C,CHD1,CORO2B,DICER1,DKK1,DNAJB4,DUS1L,ERBB4,ESR1,FBXW7,FGF7,FURIN,GALNT7,HMGA1,IRS2,KCNN4,KIF23,KPNA3,LATS2,LIN28A,MBNL1,MBNL2,MECP2,MEF2D,MYB,MYBL1,MYO10,NAA15,NFIA,NOTCH2,NPR3 (includes EG:18162),NUFIP2,PCGF5,PDIK1L,PIK3R1,PLAG1,PNN,POU4F2,PPARA,PPP2R5C,PTEN,PTPRD,RFT1,RNASEL,RUNX2,SCN3A,TDG,TGFBR2…
methotrexate	chemical drug	4.46e-07	ADIPOR2,BNIP3L,CCND1,CDKN1A,COL4A1,CSF1 (includes EG:12977),CXCL12 (includes EG:20315),DHFR,FGF7,GPAM,HMOX1,ICAM1,ID1,IGFBP3,IGFBP5,IL8,MAPK14,MET,MYC,NR4A2,PEX7 (includes EG:18634),PPARA,TIMP3,TP53 (includes EG:22059),ZFP36L1
DKK1	growth factor	4.8e-07	CCND1,CD44 (includes EG:100330801),CDKN1A,CDKN2A,COL1A1 (includes EG:1277),IL10,MYC,SPARC,TP53 (includes EG:22059),WNT5A
EP400	other	4.8e-07	CCNA2,CDC25A,CDKN1A,CDKN2A,CENPF,E2F1,E2F2,MYBL2,PLK1,TP53 (includes EG:22059)
PI3K (family)	group	4.92e-07	CCND3,CDKN1C,CDX2,CXCL12 (includes EG:20315),FBXO32,FOXO1,MMP9,PTGS2,TJP1
HDAC6	transcription regulator	4.92e-07	COL1A1 (includes EG:1277),CYP1A1 (includes EG:13076),CYP1B1,HIF1A,JUN,MYC,PLAU,TAGLN,VIM
TSH	complex	4.97e-07	CCND1,CCND3,CCNE1,CDKN1A,FOS,IGFBP3,IGFBP5,IL8,MYC,PTEN,SOD2
alpha-tocopherol	chemical drug	5.17e-07	BCL2,CD44 (includes EG:100330801),CDKN1A,CTGF,F2,HMOX1,HSPA1A/HSPA1B,PPARA,PPARG,SQSTM1,TP53 (includes EG:22059),UCP2,VEGFA
NRAS (includes EG:18176)	enzyme	5.32e-07	CCND1,CCNE1,CDKN1A,COL1A2,DUSP2,ETS1,HIF1A,ITGA2,KRAS,MYBL2,PLAU,PTGS2,VEGFA,WEE1
NGFR	transmembrane receptor	5.4e-07	CCNA2,CCND1,CCNE1,CDKN1B,FOS,GRIA2,JUN,RB1
CYP19A1	enzyme	5.42e-07	BACE1,BDNF,CCND1,CCNE1,CDKN1B,EGFR,ESR1,JUN,PPARG,RB1,TP53 (includes EG:22059),VEGFA
miR-583 (miRNAs w/seed AAAGAGG)	mature microRNA	5.6e-07	ACVR2A,ADAMTS1,ANKRD52,ATG2B,BCL2,BDNF,BMPR2,BNIP2,C2orf18,CADM1,CBLN2,CCDC76,CDC42,CDKN1B,CENPF,CEP63,CHD1,CHORDC1,CMTM4,CNOT6,COL3A1,CRIM1,CYP1B1,DIO3,DYRK1A,EFNA3,ENTPD4,ERBB4,ESR1,FAM3C,FAM69A,FOXO1,GBAS,GCA,GPD2,GTF2H1,HMGA2,IGFBP5,IL2RG,IL6R,ITGA2,JAK1,KIT,KPNA3,MAPRE2,MLF1,NAV3,PDCD4,PEX11B,PIK3R1,PLAG1,PNN,PPP3CA,PRC1 (includes EG:233406),PRPF40A,PSAT1,RPIA,S1PR1,SEPT3,SLC12A2,SLC17A7,SMA…
Tnf	group	5.65e-07	BCL2,BDNF,CCND1,CCR5,CSF1 (includes EG:12977),CXCL12 (includes EG:20315),CYP1A1 (includes EG:13076),DKK1,FBXO32,ICAM1,IL10,IL8,MMP1 (includes EG:300339),MMP13,MMP9,PTGS2,TRIM63
miR-292-5p (and other miRNAs w/seed CUCAAAC)	mature microRNA	6.19e-07	ACVR1B,ACVR2A,AKT2,ATG2B,BAZ1A,BCL2,BECN1,BMPR2,BNIP3L,C9orf78,CAPN8,CAPRIN1,CARD8,CD46,CDC25A,CFL2,CNOT6,COL1A1 (includes EG:1277),CXCL12 (includes EG:20315),DCP2 (includes EG:167227),DIRAS3,DMTF1,EGR2,ERBB3 (includes EG:13867),ERBB4,FAM19A1,FGF16,FGFR1,FURIN,GLTP,GMFB,GNL3L,GPD2,GRIA2,HACE1,HES1 (includes EG:15205),IGF2R,IKZF1,IL6R,JAK2,KCNJ16,KDELC2,LTN1,MARCKS,MBNL2,MET,MMP9,NAV3,NEUROD1,NIN,…
ELAVL1	other	6.2e-07	CCNE1,CD83,CDKN1A,ELAVL1,FOS,HMOX1,MYBL2,MYC,NCL,PTGS2,STAT3,TIA1,TP53 (includes EG:22059)
NFATC2	transcription regulator	6.28e-07	CCNA2,CCNE1,CDK4,CDKN1A,EGR2,IKZF1,IL10,JARID2,MYC,PPARG,PTGS2,PTPRK,SLC3A2,TNFSF9
ursodeoxycholic acid	chemical - endogenous mammalian	6.28e-07	CDX2,COL1A1 (includes EG:1277),COL1A2,COL4A1,CTGF,CYP1A1 (includes EG:13076),E2F1,IRS1,PTGS2,SPARC,TP53 (includes EG:22059)
spironolactone	chemical drug	6.28e-07	BCL2,CDKN1A,COL1A1 (includes EG:1277),COL1A2,COL3A1,FGF2,FN1,ICAM1,PPARG,PTGS2,VEGFA
NKX3-1	transcription regulator	6.28e-07	CA12,CASP7,ETS1,FOS,FOXO3,IGFBP3,MMP9,PIK3R1,PTPRK,SMAD1,STAT3
fenofibrate	chemical drug	6.3e-07	ADIPOR2,APP,CCND1,CDC25A,EGFR,FBXO32,GPAM,HIF1A,HMOX1,ICAM1,ID2,IL8,JUN,MAN1A1,MYBL2,PPARA,PPIC,PTGS2,SOD2,THRB,TP53 (includes EG:22059),TRIM63,UCP2,YAP1 (includes EG:10413)
1-methyl-4-phenylpyridinium	chemical toxicant	6.41e-07	BBC3,BCL2L11,CCND1,DDIT4,HIF1A,SNCA,TP53 (includes EG:22059)
rasagiline	chemical drug	6.8e-07	APP,BCL2,BCL2L11,BCL2L2,BDNF,MARCKS,PIK3R1,RB1,SYT4
cytarabine	chemical drug	6.8e-07	BBC3,BCL2,BCL2L11,CDC25A,CDKN1A,MCL1,THRB,TNFRSF10B,TP53 (includes EG:22059)
AKT2	kinase	6.8e-07	AKT2,BCL2,BCL2L11,CDKN1B,ESR1,MMP9,PPARG,PTEN,VIM
cholecalciferol	chemical - endogenous mammalian	7.42e-07	BCL2,BDNF,BECN1,CDKN1B,COL1A1 (includes EG:1277),CSF1 (includes EG:12977),E2F1,EGFR,IGFBP3,RB1,RUNX2,TGFBR2,WT1
miR-891b (miRNAs w/seed GCAACUU)	mature microRNA	7.59e-07	AKT1,ATG2B,CBFB,CCND1,CDC42,CMTM4,COL5A2,CREBL2,CRIM1,CYP1B1,DCP2 (includes EG:167227),EGFR,ERBB2IP,FBXW7,FMR1,FOXO3,GTF2H1,H3F3A/H3F3B,HBP1,IL10,INSIG1,ITGA2,KCNJ16,KIAA1919,MAFB,MMP13,MYBL1,NCEH1,NEUROD1,NUFIP2,ONECUT2,PDCD6IP,PIK3R1,PISD,PPM1D,PSAT1,PTPN12,RBMS1,RTN4 (includes EG:57142),SEC23A,SET,SHOC2,SKAP2,SLC12A2,SMAD4,SRPRB,SYNE1,SYPL1,TNRC6A,TP63,UBE2I,WIPF1
miR-644b-3p (and other miRNAs w/seed UCAUUUG)	mature microRNA	7.63e-07	ACVR2A,ADIPOR2,ADSS,AJUBA,APLN (includes EG:30878),AQP4,ARHGEF3,ATRX,BDNF,BMI1,BMPR1B,BNIP3L,BRCA1,C14orf109,C2orf43,CAV2,CDC14B,CDC42,CDK6,CDKN1B,CEP63,CMTM4,CNOT6,COL1A2,CYB5R4,CYP1B1,DCP2 (includes EG:167227),DIRAS3,DKK1,DNAJB4,ELAVL1,ENPP6,ERBB2IP,ERBB4,ESR1,FAM3C,FBXW7,FMR1,FN1,FOXO3,FYCO1,GALNT7,GBAS,GNAI2,GOLPH3L,GPAM,GPR160,HDAC4,HMGA2,HSDL2,INSIG1,IPO4,IRS1,ITCH,KCNJ16,KIAA1919,KPNA3,KRA…
miR-1264 (miRNAs w/seed AAGUCUU)	mature microRNA	7.74e-07	ABHD10,ADIPOR2,ADPGK,ADSS,ARHGAP32,ASXL2,ATRX,BAMBI,BMPR2,BNIP3L,CD83,CDK6,CNOT8,CTGF,CYP1B1,DCP2 (includes EG:167227),DHFR,DICER1,ERBB2IP,FAM69A,FBXW7,FGF7,GMFB,GPAM,GTF2H1,HBP1,HERPUD1,HNRNPK,HSDL2,ID2,IGF2R,ITCH,JAK1,KRAS,LEFTY1,LIN28A,LTN1,MCL1,MED28,MMP13,MNT,MYLIP,NAV3,NOTCH1,NT5C3,NT5DC1,NUFIP2,NUPL1,ONECUT2,OSGEPL1,PEX7 (includes EG:18634),PHKB,PLAG1,PPARA,PPP2R5C,PTGS2,PTK2 (includes EG:…
morphine	chemical drug	7.87e-07	AQP4,BCL2,BDNF,BECN1,CCND1,CCR5,CDKN1A,FOS,GNAI2,MAP2K1,MMP9,PTEN,SPARC,THBS1,TP53 (includes EG:22059)
TCR	complex	7.91e-07	BCL2,BCL2L11,BMI1,CARD8,CCND3,CCNE1,CCR5,CD69,CDKN1B,EGR2,EIF4E,FOS,HIF1A,HSP90B1,ID3 (includes EG:15903),IL10,IL8,JUN,LMNB1,MCL1,MYC,ODC1,PDCD4,PIK3R1,PLCG1,PRKACB,RELA
luteolin	chemical - endogenous non-mammalian	8.02e-07	CYP1A1 (includes EG:13076),FOS,ICAM1,MMP1 (includes EG:300339),MMP9,PTGS2,SOD2,TNFRSF10B
KN 93	chemical - kinase inhibitor	8.02e-07	BBC3,CCND1,CD83,ETS1,FOS,MCL1,MMP1 (includes EG:300339),TP53 (includes EG:22059)
CDC42	other	8.02e-07	BCL2L11,CCND1,CCNE1,CTGF,ESR1,FOS,JUN,STAT3
R5020	chemical reagent	8.11e-07	CCND1,CCNE1,CDKN1A,DKK1,E2F1,EGFR,ERBB2,ERBB3 (includes EG:13867),IRS2,MYC,PGC,STAT3
hydroxyurea	chemical drug	8.2e-07	CCND1,CCND2,CCND3,CCNE1,CDKN1A,CDKN1B,CDKN2A,MARCKS,MYC,TP53 (includes EG:22059)
prostaglandin A2	chemical - endogenous non-mammalian	8.27e-07	CCND1,CDK4,CDKN1A,ELAVL1,HMOX1,TP53 (includes EG:22059)
Collagen Alpha1	group	8.27e-07	CDKN1A,COL1A1 (includes EG:1277),EGFR,MMP9,PLAU,PTGS2
F7	peptidase	9.28e-07	CASP7,CTGF,CYR61,FOS,IL8,MMP13,MYC,RELA,VEGFA
MSX2	transcription regulator	9.28e-07	AQP4,CCND1,DKK1,EGR2,PPARG,TGFB3,TP63,VIM,WNT3A
paraquat	chemical toxicant	9.84e-07	BAK1,COL1A1 (includes EG:1277),CTGF,FN1,HMOX1,IL8,MMP1 (includes EG:300339),MMP9,SIRT1,SNCA,VEGFA
ATF3	transcription regulator	9.84e-07	BBC3,CCND1,CCNE1,CDK4,CDKN1A,ID1,JUN,MMP1 (includes EG:300339),MMP13,TNFRSF10B,TP53 (includes EG:22059)
RARB	ligand-dependent nuclear receptor	9.85e-07	CASP7,CCNE1,CDKN1A,ETS1,HOXA5,ICAM1,ID1,ID3 (includes EG:15903),IGFBP3,IL8,MMP1 (includes EG:300339),PTGS2
ESR2	ligand-dependent nuclear receptor	1.02e-06	BCL2,BMPR2,CCND1,CDC25A,CDKN1A,CDKN1B,COL1A1 (includes EG:1277),CXCL12 (includes EG:20315),FOS,IL8,ITGA2,MMP1 (includes EG:300339),MYC,PTGS2,TAC1,VEGFA
LEPR	transmembrane receptor	1.02e-06	BCL2,COL1A1 (includes EG:1277),COL4A1,FN1,FOS,GPAM,IGFBP3,IL1RN,IRS2,MMP13,PPARA,PPARG,STAT3,TGFBR2,TIMP3,UCP2
losartan potassium	chemical drug	1.05e-06	BMP7,COL1A1 (includes EG:1277),COL3A1,CTGF,FN1,FOS,IL8,KRAS,PTGS2,TGFB3,TGFBR2,UCP2,ZEB1
p85 (pik3r)	group	1.06e-06	BCL2,HIF1A,MCL1,PPARG,PTGS2,RELA,VEGFA
nitrofurantoin	chemical drug	1.1e-06	CASP6,CASP7,CCND1,EIF4E,ERBB2,FGF7,HMOX1,ID1,IFRD1,IGFBP3,IL10,MAP2K1,MET,ODC1,TIMP3,TP53 (includes EG:22059),TUBA1A,VEGFA,YWHAZ
IL13	cytokine	1.1e-06	ADORA2B,ALOX5AP,CASP6,CASP7,Ccl6,CCR5,CD44 (includes EG:100330801),COL1A1 (includes EG:1277),COL1A2,COL3A1,CTGF,EGFR,GAS7,GNAI2,ICAM1,IL10,IL1RN,IL8,JAK1,MCL1,MMP1 (includes EG:300339),MMP13,MMP9,PLAU,PPARG,PTGS2,RHOA,SNCA,THBS1,TRPS1,WNT5A
miR-135a-5p (and other miRNAs w/seed AUGGCUU)	mature microRNA	1.11e-06	ACVR1B,ALOX5AP,ANKRD52,ASXL2,BACE1,BCL2L2,BMPR2,BNIP2,C1QBP,CA12,CD46,CHD1,CYP1B1,DCP2 (includes EG:167227),ENTPD4,ERBB4,FOXO1,GAS7,GMFB,HDAC4,HIF1A,HIPK3,IFRD1,IRS2,ITGA2,JAK2,KDM1B,KLF13,LATS2,MAN1A1,MAP2K4,MAPRE2,MCL1,MECP2,MTOR,NEFM,NFATC2,NIN,NPTX1,NUFIP2,PAK7,PDCD6IP,PEX7 (includes EG:18634),PHLDB2,PLAG1,PLCG1,PPARG,PPP2R5C,PRPF40A,PTK2 (includes EG:14083),PTPRD,RCOR1,RUNX1,RUNX2,SEC62 (inc…
bosutinib	chemical drug	1.16e-06	CCND1,CCNE1,CDK4,CDK6,MAPK14
5-aminosalicylic acid	chemical drug	1.16e-06	HMOX1,ODC1,PPARG,PTGS2,SOD2
artemisinin	chemical drug	1.16e-06	CCND1,CDK4,CDKN1A,CDKN1B,E2F1
CGP 41251	chemical drug	1.16e-06	BCL2L11,HMOX1,MMP13,PTGS2,VIM
mGluR	group	1.16e-06	BDNF,EGFR,ERBB2,ERBB4,FMR1
LIN28A	other	1.16e-06	CCND1,CDC25A,CDK1,KRAS,LIN28A
AGTR2	G-protein coupled receptor	1.17e-06	BCL2,CCNE1,CDK4,COL3A1,FN1,FOS,PIK3R1,ZEB1
PTGER4	G-protein coupled receptor	1.17e-06	APP,BRCA1,CD44 (includes EG:100330801),IL10,IL8,MMP13,PTGS2,RUNX2
PRKAR1A	kinase	1.17e-06	CCND1,CDC42,EGFR,ERBB2,ERBB3 (includes EG:13867),NR4A2,SMAD3,VIM
miR-518a-5p (and other miRNAs w/seed UGCAAAG)	mature microRNA	1.17e-06	ACVR1,AQP4,ARHGEF3,ARID4B,BCL2,BECN1,BMPR2,C2orf43,CA12,CCNA2,CD44 (includes EG:100330801),CDC14B,CDK6,CEP63,CFL2,CNOT6,COL1A1 (includes EG:1277),COL4A1,CTNNBIP1,ERBB4,FBXW7,FNDC3B,FOXO3,GAS7,GATA6,GNL3L,GOLGA5,GPD2,HBP1,HDAC4,HSPA1A/HSPA1B,ID2,INSIG1,JARID2,KIT,LAMC2,LAMTOR3,MAPK14,MARCKS,MBNL1,MCL1,MECP2,MMP13,MYLIP,NCOA3,NOTCH1,NR4A2,NT5E,ONECUT2,PAFAH1B2,PAK7,PDCD6IP,PHLDB2,PIK3R1,PNN,PNP,POU…
Notch	group	1.22e-06	CDKN1A,HES1 (includes EG:15205),ID1,ID2,IL10,MCL1,NOTCH1,SMAD1,SMAD3,TAGLN,VEGFA
HMGB1	transcription regulator	1.22e-06	BRCA1,CD83,CDKN1A,CDKN2A,ICAM1,IL10,IL8,MMP1 (includes EG:300339),MMP9,PTGS2,SIRT1
pimagedine	chemical drug	1.25e-06	BCL2,CASP6,COL4A1,CTGF,HMOX1,ICAM1,IL8,RELA,VEGFA
XDH	enzyme	1.25e-06	CCR5,CTGF,HIF1A,ID3 (includes EG:15903),IL8,PLAU,PPARA,PPARG,VIM
miR-512-3p (and other miRNAs w/seed AGUGCUG)	mature microRNA	1.28e-06	ADAM9,AJUBA,ARHGEF3,C12orf23,C2orf18,C9orf78,CAPRIN1,CBFB,CD24,CD44 (includes EG:100330801),CDK19,CEBPG,CMTM4,CORO2B,CRHBP,E2F2,ERBB3 (includes EG:13867),ERBB4,FADD,FAM3C,FBN1,FNDC3B,GBAS,GLTP,HIPK3,HMGA2,HSPB6,IKZF1,INSIG2,JAK1,KDELC2,KLHL12,LOC100505793/SRSF10,MAP2K4,MAT2A,MBNL2,MTPN,MYO10,NIN,NUPL1,PDIK1L,PPARA,PPP3CA,PTK2 (includes EG:14083),SEC23A,SQSTM1,STK4,TCL1A,THRB,TNFAIP1,TNFRSF10B,TUS…
Bay 11-7082	chemical - kinase inhibitor	1.36e-06	BECN1,CCND1,CD83,HMOX1,ICAM1,IL10,IL8,MMP9,PTGS2,SOD2
PRKACA	kinase	1.36e-06	BCL2L11,BDNF,CCND1,CCND2,CCND3,CDKN1B,HSPA1A/HSPA1B,ID2,PRKACB,SFRP4
ATP	chemical - endogenous mammalian	1.44e-06	BDNF,CCND1,CCR5,CD83,FOS,IL1RN,IL8,JUN,MMP13,PTGS2,SYT4,THBS1
tributyrin	chemical drug	1.44e-06	CD46,CDKN1A,CTGF,CYR61,ETS1,ID2,ID3 (includes EG:15903),IL8,MMP13,MYBL1,PTGS2,SOD2
IFI16	transcription regulator	1.44e-06	CCND1,CDC25A,CDKN1A,CDKN1B,CDKN2A,CYP1A1 (includes EG:13076),E2F2,ICAM1,IL1RN,IL8,MAP2K1,MYC
Hedgehog	group	1.51e-06	CCND1,CCND2,CDKN1B,GATA6,HES1 (includes EG:15205),HOXA5,ITGA2,MYC,NEUROD1,PGC,TP53 (includes EG:22059)
IL6R	transmembrane receptor	1.51e-06	CDKN1A,ICAM1,IGFBP5,IL10,IL8,MCL1,MMP13,MMP9,PTGS2,TAC1,VEGFA
NR4A1	ligand-dependent nuclear receptor	1.6e-06	ADIPOR2,BCL2L11,CCND1,CDKN1B,CXCL12 (includes EG:20315),E2F1,GPD1,HIF1A,ICAM1,MMP9,NEUROD1,NT5E,RXRA,UCP2
NR3C2 (includes EG:100534796)	ligand-dependent nuclear receptor	1.6e-06	ADAMTS1,BCL2,COL1A1 (includes EG:1277),COL3A1,CTGF,FGF2,FN1,ICAM1,MLF1,NFIA,NR4A2,PTGS2,TP53 (includes EG:22059),VEGFA
BCL6	transcription regulator	1.6e-06	BCL2,BCL6,Ccl6,CCND1,CCND2,CD69,CDKN1A,CDKN1B,IL10,IL6R,MSH2,MYC,PTEN,TP53 (includes EG:22059)
zoledronic acid	chemical drug	1.6e-06	BCL2,CYR61,DKK1,IL8,MMP9,WNT5A
IKK (complex)	complex	1.6e-06	BCL2,CCND1,ICAM1,MMP9,MYC,PTGS2
COPS5	transcription regulator	1.6e-06	CCNE1,CDKN1A,CDKN1B,HIF1A,RARS,TP53 (includes EG:22059)
PLCL1	enzyme	1.64e-06	E2F1,ID1,RUNX2,SPARC
mir-148	microRNA	1.64e-06	BCL2,BCL2L11,IKZF1,PTEN
mir-193	microRNA	1.64e-06	KIT,MCL1,PLAU,PTEN
JARID2	transcription regulator	1.64e-06	CCND1,CCND2,CDK1,NOTCH1
pentoxifylline	chemical drug	1.66e-06	CCND1,CCR5,COL1A1 (includes EG:1277),CTGF,FOS,ICAM1,TNFRSF10B,VEGFA
FASLG	cytokine	1.66e-06	CD44 (includes EG:100330801),EGR2,FOS,IL10,IL8,RELA,RUNX2,TGFB3
CXCR4	G-protein coupled receptor	1.67e-06	CCND1,CXCL12 (includes EG:20315),ID1,ID2,IL8,MMP13,MYC,RUNX2,TNFRSF10B
prostaglandin A1	chemical - endogenous non-mammalian	1.67e-06	BCL2,CDKN1A,HMOX1,HSPA1A/HSPA1B,IL8,PTGS2,TP53 (includes EG:22059)
4-hydroxynonenal	chemical toxicant	1.67e-06	APP,CTGF,HSPA1A/HSPA1B,JUN,MMP9,PTEN,PTGS2
FASN	enzyme	1.67e-06	ERBB2,FOXO1,GPAM,IL10,IL8,MET,PTGS2
AREG/AREGB	growth factor	1.67e-06	EGFR,FOS,JUN,MMP9,PLAU,PTGS2,RUNX1
MAPK7	kinase	1.67e-06	BCL2L2,CCND1,CDKN1B,JUN,MEF2D,VEGFA,VIM
mir-132	microRNA	1.67e-06	ARHGAP32,CCNA2,FOXO3,NR4A2,PTEN,RB1,ZEB2
HLX	transcription regulator	1.67e-06	CD44 (includes EG:100330801),CDKN1C,HES1 (includes EG:15205),ICAM1,JUN,MYC,RB1
FBXW7	transcription regulator	1.67e-06	APP,GPAM,JUN,MYC,NOTCH1,NOTCH4,PPARG
iron	chemical - endogenous mammalian	1.72e-06	APP,CCND1,CCND2,CCND3,CCNE1,CDKN1A,HIF1A,ID1,SNCA,SOD2
Retnlb	other	1.73e-06	AKT1,CCR5,COL1A1 (includes EG:1277),COL1A2,CTGF,FGFR1,FN1,JAK1,LMNB1,MYC,PTEN,SMAD1,WNT5A
atorvastatin	chemical drug	1.82e-06	BCL2,CD69,CDKN1B,COL1A1 (includes EG:1277),DKK1,HMOX1,ICAM1,IL10,IL8,MMP9,PPARG,PTGS2,RHOA,TGFB3,VEGFA
miR-1208 (miRNAs w/seed CACUGUU)	mature microRNA	1.85e-06	ADORA2B,AICDA,AKT2,ATG2B,BDNF,CASP8AP2,CBFB,CD69,CDCP1,CENPJ,CNOT6,DDIT4,DHFR,DYRK1A,E2F3,ECHDC1,EGFR,FAM69A,FGF7,FGFR1,FOXO1,FOXO3,GOLGA5,HDAC4,HDHD2,HERPUD1,HMGA2,IRS2,KIAA1919,KLF13,KPNA3,LHFP,LUC7L2,MAP2K4,MEOX2,NAV3,NCOA3,NT5E,NUPL1,ONECUT2,PDIK1L,PHLDB2,PLAG1,PPARA,PRKACB,PRPF40A,PWWP2A,RAB27B,RCOR1,RICTOR,SEC62 (includes EG:294912),SFRP4,SHOC2,SKAP2,SYNE1,TGFBR2,THEM4,THRB,TP63,VEGFA,VOPP1…
(+)-MK-801	chemical drug	2.06e-06	ACVR2A,APP,BDNF,CCND1,CDKN1A,FGF2,FOS,ICAM1,JUN,RUNX2,TAC1,TP53 (includes EG:22059)
NRG2	growth factor	2.06e-06	BAK1,BCL2,CCND3,CTGF,CYR61,E2F1,EGFR,ERBB2,HES1 (includes EG:15205),HMOX1,MCL1,VEGFA
miR-488-3p (and other miRNAs w/seed UGAAAGG)	mature microRNA	2.08e-06	ABHD10,ADAM9,AICDA,ANAPC16,AQP4,ATAT1,BMPR2,C1orf56,CAPRIN1,CASP8AP2,CAV2,CD46,CDC42,CDK6,CEBPG,CNOT6,CREBL2,CRHBP,DICER1,DIO3,E2F6,EGFR,ERBB2IP,FAM69A,FBN1,FYCO1,GATA6,GPD2,GPSM2,HDAC4,HIF1A,HMGA2,LIN28A,MAN1A1,MAT2A,MBNL1,MMP1 (includes EG:300339),MTPN,NIPAL2,NOTCH2,NPR3 (includes EG:18162),ONECUT2,PCGF5,PDCD4,PEX11B,PHLDB2,PIK3R1,PLAG1,PPP2R5C,PRPF40A,PTPRM,PWWP2A,RAB21,RAB27B,RAB9B,RAD23B,RHO…
miR-146a-5p (and other miRNAs w/seed GAGAACU)	mature microRNA	2.09e-06	ARID3A,ASXL2,BAMBI,BRCA1,C1QBP,C21orf33,CASP7,CCNA2,CD276,CDCA5,CDK6,CEP72,CNOT6,CREBL2,DCP2 (includes EG:167227),DNPEP,ERBB4,ERRFI1,FADD,FN1,GAS7,GMFB,GOLPH3L,HSPA1A/HSPA1B,IGFBP5,IL10,IL8,ING4,ITCH,KCNJ16,KCTD3,KDELC2,LIN28A,MAT2A,MLLT1,MMP9,MYBL1,NIN,NOTCH2,NT5E,NUPL1,ONECUT2,PDIK1L,PHKB,PNN,PPP2R5C,PTGFRN,PTGS2,RELA,RHOA,RNASEL,SLC38A1,SLC38A2,SMAD4,SRPRB,THRB,TNRC6A,YAP1 (includes EG:10413),…
miR-888-5p (miRNAs w/seed ACUCAAA)	mature microRNA	2.15e-06	AICDA,AKT2,ATG2B,ATRX,BAMBI,BAZ1A,BCL2,C21orf33,CADM1,CARD8,CASP7,CD44 (includes EG:100330801),CDC42,CDK19,CDK6,CEBPG,COL5A2,CRIM1,CYP1B1,DCP2 (includes EG:167227),DICER1,DIRAS3,E2F2,ERBB2IP,FMR1,GAS7,GPAM,GPR37,GRIA2,HIF1A,HRSP12,ID2,IKZF1,IL10,INSIG1,INSIG2,KDM1B,KLHL20,KPNA3,KRAS,LAMC2,LATS2,MAFB,MED28,MPDU1,MTPN,MYB,NLK,NR4A2,ODZ2,ONECUT2,PCGF5,PKD2 (includes EG:18764),PLAG1,PNN,PPM1D,PRKACB,…
AGTR1	G-protein coupled receptor	2.19e-06	CCND1,COL3A1,EGFR,FN1,FOS,HMOX1,JUN,PTGS2,TGFB3
NQO1	enzyme	2.19e-06	BCL2,Ccl6,CCND1,CDKN1A,CXCL12 (includes EG:20315),KIT,MMP9,PTGS2,TP53 (includes EG:22059)
ADM	other	2.19e-06	BCL2,FGF2,FOS,HIF1A,ICAM1,MAX,PPARG,PTGS2,TAC1
ZBTB16	transcription regulator	2.19e-06	BMP7,CCNA2,CDKN1A,COL1A1 (includes EG:1277),KIT,MMP9,MYC,PIK3R1,RUNX2
miR-211-5p (and other miRNAs w/seed UCCCUUU)	mature microRNA	2.19e-06	ANAPC16,AQP4,ARID3B,ATG9A,AURKB,BCL2,BCL2L2,BDNF,C12orf23,C21orf33,CAPRIN1,CCND2,CCR5,CDK6,CDX2,CNOT6,COL5A3,CPNE8,CTNNBIP1,CYP1B1,DMTF1,DNAJB4,DNMT3A,DYRK1A,ERBB3 (includes EG:13867),ERBB4,ESR1,FBXW7,GBP3,HDHD2,HMGA2,IGF2R,IGFBP5,JAK2,JARID2,LATS2,LIN28A,MAPRE2,MARCKS,MBNL1,MCL1,MECP2,MMP9,MYO10,NAA15,NAPG,NAV3,NCEH1,NIN,NOTCH2,NPTX1,NR4A2,NUFIP2,ONECUT2,PDCD6IP,PHKB,PLAG1,PLCG1,PPARG,PPIC,PRKAC…
oxaliplatin	chemical drug	2.32e-06	AKT1,BBC3,CDKN1A,EGFR,SQSTM1,STAT3,TP53 (includes EG:22059),VIM
fluvastatin	chemical drug	2.32e-06	BCL2,CCND1,CCNE1,CDKN1A,CDKN1B,IL8,PTGS2,RHOA
JAG1	growth factor	2.32e-06	CCND1,CDKN1A,COL1A1 (includes EG:1277),HES1 (includes EG:15205),MYC,RUNX2,TAGLN,TP53 (includes EG:22059)
ILK	kinase	2.32e-06	BCL2,CCND1,DHFR,ERBB2,FN1,MMP9,NOTCH1,ZEB1
ID2	transcription regulator	2.32e-06	AICDA,BCL2L11,CCND1,CDK4,CDKN1A,NEFM,TUBA1A,ZEB1
miR-542-3p (miRNAs w/seed GUGACAG)	mature microRNA	2.33e-06	ADAM9,AJUBA,ANKRD52,ASXL2,BMP7,BNIP2,CAPRIN1,CDC14B,CDK6,CDX2,CENPJ,CNOT8,CXCL12 (includes EG:20315),ERBB4,ERRFI1,ETS1,FAM122C,FBN1,FGF7,FYCO1,GAS7,GPD1,HIF1A,IDH1,IFRD1,IGFBP5,IKZF1,KPNA3,LAMC2,LMNB2,MAP2K1,MAP2K4,MTPN,MYLIP,NAA15,NOTCH4,OMA1,ONECUT2,PCGF5,PIGR,PIK3R1,PMS1,PPIF,PTEN,PTGS2,RAB27B,RTN4 (includes EG:57142),SCN3A,SEC62 (includes EG:294912),SEPT2,SLC12A2,SLC4A10,SLC7A11,SYT4,TMED10,T…
miR-600 (miRNAs w/seed CUUACAG)	mature microRNA	2.37e-06	ADSS,BBC3,BCL2L11,C2orf43,CA12,CDK19,CDKN1B,CRIM1,DCP2 (includes EG:167227),DHFR,DIRAS3,DYRK1A,ERBB4,FMR1,FOXO1,H3F3A/H3F3B,HNRNPK,HSPA1A/HSPA1B,INSIG2,IRS1,ITCH,KCNJ16,KCTD3,KDELC2,KIAA1919,MYB,MYBL1,NCEH1,NCL,NFIA,NUPL1,PDCD4,PDPK1,PERP,PKD2 (includes EG:18764),PLAG1,PLAU,PNN,PPARA,PPP3CA,PRKACB,PTPRD,RICTOR,SEC24A,SHOC2,SLC38A2,SLC4A10,SLC7A6,SMAD3,STK4,SYPL1,SYT4,THBS1,TMED2,TMEM189-UBE2V1,TN…
PD 153035	chemical drug	2.57e-06	CCND1,COL1A2,FOS,IL8,MCL1,PTGS2,VEGFA
WWOX	enzyme	2.57e-06	BCL2,COL1A1 (includes EG:1277),ESR1,MMP9,RUNX2,TP53 (includes EG:22059),VEGFA
mir-27	microRNA	2.57e-06	ESR1,FBXW7,IKZF1,PKMYT1,RUNX1,SP1,ZBTB10
SMARCE1	transcription regulator	2.57e-06	BCL2,BRCA1,CCNE1,CDK1,CENPF,FOS,MYC
CITED2	transcription regulator	2.57e-06	BMI1,CDKN2A,HIF1A,LEFTY2,MMP1 (includes EG:300339),MMP13,VEGFA
miR-539-3p (and other miRNAs w/seed UCAUACA)	mature microRNA	2.59e-06	ARID4B,BMI1,BMPR2,BNIP2,C1orf56,C2orf43,CD46,CDK6,CEP72,CLDN12,CNOT6,CPNE8,CRHBP,DYRK1A,E2F3,ELAVL1,FAM3C,FMR1,FOXO3,FRAT2,FXR2,GALNT1,GCA,GEMIN2,GFPT1,GPAM,HACE1,HDAC4,IL1RN,KDELC2,KIF23,MAFB,MAP2K1,MEOX2,MET,MYBL1,NLK,NOTCH2,ODZ2,PDCD6IP,PHKB,PISD,PNN,PRC1 (includes EG:233406),PRPF40A,PTPRD,PTPRM,RBMS1,RHOA,RUNX2,SEPT2,SIRT1,SMAD3,SMAD4,SP1,SRPRB,STK4,SYPL1,TAC1,TGFB3,THBS1,TMED10,TNRC6A,VPS45,…
IL10	cytokine	2.69e-06	AICDA,ALOX5AP,BCL2,Ccl6,CCND2,CCND3,CCR5,CD44 (includes EG:100330801),CD83,CDK6,CDKN1A,CDKN1B,COL1A1 (includes EG:1277),CSF1 (includes EG:12977),CXCL12 (includes EG:20315),ELAVL1,FOS,HMOX1,ICAM1,IL10,IL1RN,IL8,JUN,MMP9,PTGS2,STAT3,VEGFA
ATF4	transcription regulator	2.7e-06	CDKN1A,CDKN1B,CEBPG,DDIT4,HERPUD1,IGFBP5,JUN,MCL1,PSAT1,PTGS2,SLC38A2,SLC3A2,SLC7A1,TNFRSF10B,VEGFA
miR-1178 (miRNAs w/seed UGCUCAC)	mature microRNA	2.72e-06	ADAM9,ATAT1,BCL2,BCL2L2,BMPR2,C2orf18,C9orf78,CCR5,CYP1B1,E2F1,EGFR,GALNT7,GBP3,GPAM,H3F3A/H3F3B,HERPUD1,HMGA1,HSDL2,INSIG1,ITCH,JARID2,LAMC2,LATS2,LTN1,MAT2A,PAK7,PCDHB10,PDPK1,PHKB,PLAG1,PNP,PRKACB,RAB21,RPIA,SET,SHROOM2,SLC4A7,SNCA,SPTLC1,SRPR,TJP1,TMED3,TP63,WNT5A,ZNF226,ZNF385A,ZNF559
LEF1	transcription regulator	2.72e-06	BCL2,CASP7,CCND1,CDKN1A,CDKN2A,FN1,MYC,RUNX2,TP53 (includes EG:22059),TRA@
Sn50 peptide	chemical toxicant	2.75e-06	BCL2,BCL2L2,CTGF,GNAI2,HMOX1,ICAM1,IL8,MMP9,MYC,PTGS2,TP53 (includes EG:22059)
SOCS3	other	2.75e-06	BCL2,CCND1,CDKN1A,FOS,ICAM1,IL10,IL1RN,IRS1,IRS2,JUN,STAT3
USF2	transcription regulator	2.75e-06	APLN (includes EG:30878),CDK4,EIF4E,FMR1,HMOX1,IGF2R,IGFBP3,MYC,PIGR,THBS1,UCP2
GLI2	transcription regulator	2.77e-06	BCL2,CCND1,CCND2,CCR5,CDK1,CDKN1A,CDKN1B,E2F1,IL10,MMP13,MMP9,MYC,RUNX2
miR-486-5p (and other miRNAs w/seed CCUGUAC)	mature microRNA	2.85e-06	ARID4B,ATG2B,CADM1,CBFB,CCR5,CDK4,CENPJ,CREBL2,CYB5R4,DHFR,DYRK1A,FBN1,FGF7,FMR1,FOXO1,GRIA2,H3F3A/H3F3B,ICAM1,IKZF1,MLLT1,NOTCH2,ODZ2,PCGF5,PIK3R1,PTEN,PTPN12,RCOR1,RICTOR,SIRT1,SLC38A1,SMAD5 (includes EG:17129),STK4,SYPL1,THRB,TMED10,TPM3,TTC8,UTP15
glycine	chemical - endogenous mammalian	2.89e-06	CCND1,CCNE1,CDKN1A,FOS,IL10,ODC1
sunitinib	chemical drug	2.89e-06	BAK1,BCL2L11,CCND2,CCND3,CDKN1A,IL10
cannabidiol	chemical drug	2.89e-06	BDNF,FN1,ID1,ID2,PTGS2,TAC1
1'-acetoxychavicol acetate	chemical reagent	2.89e-06	BCL2,CCND1,ICAM1,MMP9,MYC,PTGS2
BMP	group	2.89e-06	ERBB3 (includes EG:13867),ID1,ID2,RUNX2,SMAD1,SMAD5 (includes EG:17129)
JUN/JUNB/JUND	group	2.89e-06	FOS,HMOX1,JUN,MMP1 (includes EG:300339),PDCD4,PTEN
IL2RA	transmembrane receptor	2.89e-06	CCND2,CCND3,FOS,IL10,JUN,MYC
SOD1	enzyme	2.98e-06	ADORA2B,BCL2,CCND1,CDK4,FOS,HMOX1,ICAM1,IL10,JUN,MET,MMP9,MYBL1,NEFM,SIRT1,SQSTM1,TGFBR2,TP53 (includes EG:22059)
rhodamine 6G	chemical toxicant	3e-06	BCL2,CCND1,CCND3,CCNE1,PRC1 (includes EG:233406)
DCLK1	kinase	3e-06	KRAS,MYC,NOTCH1,ZEB1,ZEB2
Igkv1-117	other	3e-06	CCND2,CDKN1A,CDKN1B,JUN,MYC
SAA1	other	3e-06	BCL2,CCND1,IL10,IL1RN,IL8
CSDA (includes EG:56449)	transcription regulator	3e-06	CCND1,ERBB2,ERBB3 (includes EG:13867),JUN,MYC
TFRC	transporter	3e-06	CCNA2,CDK1,CDKN1A,ID2,SNCA
miR-3617 (and other miRNAs w/seed AAGACAU)	mature microRNA	3.12e-06	ADAM9,AICDA,APLN (includes EG:30878),BAZ1A,BCL2L11,C12orf23,C2orf43,CA12,CARD8,CASP6,CAV2,CCNA2,CCND2,CD276,CD44 (includes EG:100330801),CD46,CDCA5,CDK1,CDK19,CDK6,CDKN1A,CNOT6,COL5A2,CPNE8,CREBL2,CXCL12 (includes EG:20315),CYB5R4,DCP2 (includes EG:167227),DNMT3B,E2F6,ERBB2IP,ETS1,FAM19A1,FAM69A,FBN1,FGFR1,FNDC3B,FOXO1,GPAM,GTF2H1,HERPUD1,HNRNPK,IKZF1,IRS1,IRS2,ITCH,KIT,KLHL20,MAN1A1,MARCKS,MMP13…
miR-139-5p (miRNAs w/seed CUACAGU)	mature microRNA	3.19e-06	ATRX,BBC3,BCL2,CA12,CAV2,CDK19,CDK6,CENPJ,CMTM4,DCP2 (includes EG:167227),ERBB2IP,ETS1,FMR1,FOS,FOXO1,GALNT7,GPD2,GPR37,H3F3A/H3F3B,IGFBP5,ITGA2,JUN,KIT,LOC100505793/SRSF10,MAT2A,MBNL1,MBNL2,MCL1,MNT,MYBL1,NIN,NOTCH1,NPTX1,NUFIP2,ONECUT2,OSGEPL1,PAK7,PDIK1L,PNN,PPP2R5C,PRKACB,PRPF40A,PSAT1,PTEN,PTPRD,PWWP2A,RICTOR,RTN4 (includes EG:57142),RUNX1,SLC4A7,SLC7A11,THBS1,TMED10,TMED7,TP63,ZBTB10,ZEB2
diclofenac	chemical drug	3.2e-06	APP,CCND1,CDKN1A,FOS,HIF1A,IL10,PTGS2,VEGFA
MSTN	growth factor	3.2e-06	CDKN1A,FBXO32,FN1,HIST1H4A (includes others),MTOR,SMAD3,TRIM63,VIM
PRNP	other	3.2e-06	APP,BCL2,CCND1,CD44 (includes EG:100330801),HSP90B1,HSPA1A/HSPA1B,NOTCH1,TP53 (includes EG:22059)
miR-193b-3p (and other miRNAs w/seed ACUGGCC)	mature microRNA	3.22e-06	AJUBA,ARID3B,BCL2L2,C1QBP,CADM1,CAPRIN1,CBFB,CBX7,CCND1,CNOT6,DYRK1A,E2F6,ELMO2,ERBB2IP,ERBB4,ESR1,ETS1,GALNT1,HACE1,IGFBP5,IRS2,JAK2,KIT,KRAS,LAMC1,LAMC2,LUZP1,MCL1,NAV3,NT5E,NUFIP2,PLAG1,PLAU,PPP2R5C,PTK2 (includes EG:14083),RBM8A,SEPT3,SKAP2,SQSTM1,TNFAIP1,WDR82,YWHAZ
TAF4 (includes EG:100149942)	transcription regulator	3.25e-06	BCL6,BDNF,CCND1,CTGF,E2F2,EGFR,ETS1,ID2,IL1RN,KRT85,MMP13,PBK,TGFB3,THBS1
homocysteine	chemical - endogenous non-mammalian	3.32e-06	CCND1,CXCL12 (includes EG:20315),FGF2,HERPUD1,HMOX1,ID1,IL8,SIRT1,TP53 (includes EG:22059),VEGFA,YY1
miR-1244 (miRNAs w/seed AGUAGUU)	mature microRNA	3.4e-06	ACVR2A,AQP4,ARHGEF3,BACE1,CBFB,CHORDC1,CRIM1,CYP1B1,DNAJB4,DNMT3A,E2F3,ECHDC1,ERBB2IP,FAM19A1,FGF7,FMR1,FNDC3B,FOS,GALNT7,GNL3L,GPD2,GPR160,GPR37,HBXIP,INSIG2,KPNA3,MBNL1,MTOR,MYBL1,NFIA,PCGF5,PHKB,PLAG1,PTPRD,RERE,RHOA,RUNX1,SEC23A,SEC24A,SERPINE2,SLC38A2,STAT3,TGFBR2,TIMP3,TMEM87A,TRIM9,UBE4A,VPS26A,YAP1 (includes EG:10413),YWHAZ,ZHX1
K+	chemical - endogenous mammalian	3.69e-06	BCL2L11,BDNF,E2F1,FOS,JUN,NPTX1,NR4A2,SLC12A4,TP53 (includes EG:22059)
THPO	cytokine	3.69e-06	AURKB,CCNA2,CCND1,CCND2,CCND3,CD44 (includes EG:100330801),FOS,MYC,SP1
mir-210	microRNA	3.75e-06	ACVR1B,BDNF,CASP8AP2,COL4A2 (includes EG:12827),CTGF,DHFR,E2F3,EFNA3,FAM3C,LHFP,MNT,NPTX1,SDHD
Sos	group	3.78e-06	APLN (includes EG:30878),ARID3A,CADM1,CD44 (includes EG:100330801),CMTM4,FHOD1,FOS,HIPK3,HMOX1,IGFBP5,IRS2,KCNN4,KRAS,MET,NPTX1,ODC1,PLAU,PTGS2,PTPN12,STX11,TPM1 (includes EG:22003),YWHAZ
Ikb	group	3.83e-06	BCL2,CCND1,ICAM1,MAT2A,MMP1 (includes EG:300339),PTEN,PTGS2
CDK9	kinase	3.83e-06	CCND2,CDKN1A,IL8,MMP9,MYBL2,MYC,ODC1
NTRK1	kinase	3.83e-06	BCL2,BDNF,CDKN1A,FOS,MMP9,TP53 (includes EG:22059),WNT5A
SEMA7A	other	3.83e-06	CCNA2,COL1A1 (includes EG:1277),COL1A2,COL3A1,CTGF,FGF2,FN1
TWIST2	transcription regulator	3.83e-06	BMI1,CD44 (includes EG:100330801),CDKN1A,FN1,VIM,ZEB1,ZEB2
miR-196a-5p (and other miRNAs w/seed AGGUAGU)	mature microRNA	3.86e-06	ANAPC16,AQP4,CD24,CDC25A,CDKN1B,COL15A1,COL1A1 (includes EG:1277),COL1A2,COL3A1,CREBL2,CYP1A1 (includes EG:13076),DCP2 (includes EG:167227),DDX19B,ELMO2,FOXO1,GAS7,GATA6,GLTP,GOLGA5,HMGA1,HMGA2,HOXA5,IDH1,IKZF1,LIN28A,LTN1,MBNL2,MECP2,MED28,ONECUT2,PACRGL,PPT2 (includes EG:100126133),PTK2 (includes EG:14083),RAD23B,RICTOR,S1PR1,SEPT2,SLC25A22,TMEM87A,VEZT,VSNL1,WDR37
STAT1	transcription regulator	3.93e-06	BCL2L11,CASP6,CCND1,CCND2,CCND3,CCNE1,CDKN1A,CDKN1B,FGF2,FOS,HERC6,ICAM1,IL10,IL8,JAK2,JUN,MMP9,MYC,PPARG,PTGS2,SMAD3,TNFRSF10B,TP53 (includes EG:22059)
flutamide	chemical drug	4e-06	BCL2,CASP6,COL3A1,CYP1A1 (includes EG:13076),CYP1B1,CYR61,ESR1,FOS,HIF1A,ODC1,VIM
Fcer1	complex	4e-06	ATP2A2,CD83,CSF1 (includes EG:12977),FOS,IL10,IL1RN,IL8,JUN,NFATC2,RELA,TNFSF9
8-bromo-cAMP	chemical reagent	4.04e-06	APP,BMP7,CDC42,CDKN1B,CTGF,CYP1B1,EGFR,FGF2,FOS,FOXO1,GATA6,GNAI2,JUN,MAT2A,MMP1 (includes EG:300339),MYC,ODC1,PTGS2,VEGFA
RUNX1	transcription regulator	4.06e-06	BCL2L11,CCND3,CDKN1A,CDKN2A,CSF1 (includes EG:12977),GPAM,ITGA2,MMP13,RUNX1,RUNX2,TRA@,VEGFA
EPO	cytokine	4.28e-06	BCL2,BCL2L11,BCL6,BDNF,BNIP3L,CCND2,CCND3,CDKN1A,CDKN1B,FGF2,FOS,JUN,KIT,MCL1,MYB,MYC,PDCD4,PTGS2,RELA,STAT3,TJP1,TP53 (includes EG:22059),TPI1,UCP2,VEGFA
8-bromoguanosine 3',5'-cyclic monophosphate	chemical - kinase inhibitor	4.34e-06	CDKN1A,FOS,HMOX1,MMP9,SLC12A4,TGFB3,TP53 (includes EG:22059),VEGFA
rotenone	chemical toxicant	4.34e-06	CCND1,FOS,HIF1A,MMP1 (includes EG:300339),MMP9,NR4A2,SNCA,UCP2
Fc gamma receptor	group	4.34e-06	CCNA2,CCND1,CCNE1,CDKN1A,HES1 (includes EG:15205),ICAM1,IL10,IL8
ITGB2	other	4.34e-06	CD69,FN1,MMP9,PTGS2,RHOA,RUNX2,TGFBR2,VEGFA
SNAI2	transcription regulator	4.34e-06	BBC3,BMI1,CCND1,CXCL12 (includes EG:20315),FN1,MMP9,TP63,VIM
miR-648 (miRNAs w/seed AGUGUGC)	mature microRNA	4.34e-06	ACVR2A,BNIP2,CDKN1B,CHD1,CNOT8,CXCL12 (includes EG:20315),DMTF1,FGF7,GALNT1,GRIA2,H3F3A/H3F3B,HBP1,HDAC4,JAK1,KCNJ16,KIT,MAP2K4,MARCKS,MBNL1,MYO10,NOTCH2,NT5E,ONECUT2,PKD2 (includes EG:18764),PLAG1,PLAU,RHEBL1,SLC38A1,SLC4A7,STAT3,SYNE1,THBS1,TMED7,TMEM14A,USP12,VOPP1,YAP1 (includes EG:10413)
miR-96-5p (and other miRNAs w/seed UUGGCAC)	mature microRNA	4.52e-06	ACVR1,ACVR2A,ANKRD52,ARHGEF3,ATAT1,ATG9A,BAP1,BCL2,BMPR1B,CADM1,CCND1,CCND2,CDK6,ELAVL1,ERBB3 (includes EG:13867),ERBB4,FMR1,FN1,FNDC3B,FOXO1,FOXO3,FYCO1,GOLPH3L,HBP1,HDHD2,HES1 (includes EG:15205),HOXA5,INSIG2,IRS1,KDELC2,KIF23,KLF13,KPNA3,KRAS,LAMC1,LUZP1,MAP2K1,MARCKS,MBNL1,MBNL2,MECP2,MEF2D,MLLT1,MTOR,MYB,NAV3,NIN,NPTX1,NUFIP2,ONECUT2,PAK1,PCGF5,PIK3R1,PLCG1,PPARA,PPM1F,PPP3CA,PRC1 (includes …
PAX3	transcription regulator	4.56e-06	APP,CCNE1,CDKN1A,COL1A2,CYP1B1,DUSP2,FMR1,GTF2H1,HARS,ID2,ID3 (includes EG:15903),IL6R,IRS1,LAMB3,MET,MMP9,PTPN12,SNCA,TIA1,TIMP3,TP53 (includes EG:22059)
metribolone	chemical reagent	4.59e-06	ADAMTS1,APP,BCL2,BMPR1B,CCNA2,CCND1,CDKN1A,CDKN1B,FOS,FOXO1,MMP1 (includes EG:300339),PIGR,THBS1,TRPS1,UGDH,UGT2B15,VEGFA
miR-140-3p (and other miRNAs w/seed ACCACAG)	mature microRNA	4.66e-06	ADAM9,ANAPC16,AQP4,BACE1,BCL2,BMF,BMPR1B,CAPRIN1,CBLN2,CDK19,CDK6,COL5A2,DCP2 (includes EG:167227),DKK1,DMTF1,DTD1,ENTPD4,ERBB4,FGF7,FOXO3,GBAS,GMFB,HDAC4,HIPK3,HMGN3,HSDL2,IFRD1,LAMC1,LOXL2,LUZP1,MAP2K1,MARCKS,MAX,MECP2,MKRN1,MYB,MYO10,ONECUT2,PCDHB10,PCGF5,PHKB,PPARA,PPP2R2A,PPP2R5C,PTEN,RFT1,RHOA,RICTOR,RUNX2,SEC62 (includes EG:294912),SGPL1,SIRT1,SLC7A1,SLC7A6,SRPRB,TMED3,TPM3,USP1,WIPF1,WNT5…
LPL	enzyme	4.72e-06	BCL2,CSF1 (includes EG:12977),ICAM1,IL8,IRS1,IRS2,PPARA,THBS1,VEGFA
KLF4	transcription regulator	4.8e-06	BMI1,CCND1,CCND2,CDKN1A,CDKN1B,CYP1A1 (includes EG:13076),ID3 (includes EG:15903),ODC1,SOD2,TAGLN,TP53 (includes EG:22059)
superoxide	chemical - endogenous mammalian	4.9e-06	HMOX1,ICAM1,ID3 (includes EG:15903),MMP9,PTGS2,SOD2
PD 169316	chemical - kinase inhibitor	4.9e-06	CCND1,CCND2,CCND3,CDKN1A,PTGS2,TIMP3
ALOX5	enzyme	4.9e-06	CCND1,CDKN1A,MMP9,PPARA,PTGS2,RELA
NDRG1	kinase	4.9e-06	BCL2L11,CCND1,CDK4,SMAD3,SMAD4,TP53 (includes EG:22059)
CAST	peptidase	4.9e-06	CDKN1B,MEF2D,MMP9,RELA,SOD2,TP53 (includes EG:22059)
ZEB2	transcription regulator	4.9e-06	CCND1,CDKN2A,CHD1,KRT19 (human),MEOX2,VIM
farnesylthiosalicylic acid	chemical drug	5.16e-06	CDKN1B,COL5A2,HIF1A,KRAS,MTOR,PGM1,PLAU,TJP1,TPI1,VEGFA
salicylic acid	chemical drug	5.16e-06	BDNF,CDK1,CSF1 (includes EG:12977),CTGF,HIF1A,IL8,MCL1,MMP9,PTGS2,TP53 (includes EG:22059)
miR-1200 (miRNAs w/seed UCCUGAG)	mature microRNA	5.21e-06	ABCF2,ACP2,ACVR2A,AJUBA,ANAPC16,ATG2B,BAZ1A,BBC3,C12orf23,C14orf109,C21orf33,CAPRIN1,CASP6,CASP7,CD46,CDC14B,CDC25A,CEBPG,CNOT8,CTNNBIP1,CXCL12 (includes EG:20315),CYB5R4,CYP1B1,DICER1,DNPEP,E2F3,ENPP6,ERBB3 (includes EG:13867),ETS1,FEN1,FYCO1,GATA6,GPR160,GTF2H1,H3F3A/H3F3B,IRS1,ITGA2,KLF13,LATS2,LEFTY1,LIN28A,LOC100505793/SRSF10,MEOX2,NAA15,NCOA3,NPR3 (includes EG:18162),ONECUT2,PPARA,PTGS2,PTK…
miR-653-5p (and other miRNAs w/seed UGUUGAA)	mature microRNA	5.33e-06	ACVR1B,ACVR2A,ADAMTS1,ADSS,ASXL2,BAZ1A,BNIP3L,CASP7,CD24,CEBPG,COL1A2,COL3A1,CREBL2,DMTF1,DNMT3B,DOCK7,EGR2,ELAVL1,ELMOD2,ERBB4,FAM69A,FBN1,FOS,GALNT1,GALNT7,GEMIN2,GFM1,HNRNPK,HSDL2,IGF2R,IGFBP3,INSIG1,ITGA2,KIF23,LUC7L2,MBNL1,MBNL2,MECP2,NAA15,NEUROD1,NFIA,NOTCH2,NPR3 (includes EG:18162),NUFIP2,PCGF5,PDIK1L,PPARA,PTEN,RBM8A,RTN4 (includes EG:57142),RUNX1,SEC24A,SFRP4,SIRT1,SLC12A2,SPTLC1,TET1,T…
PDX1 (includes EG:18609)	transcription regulator	5.34e-06	ATG9A,BBC3,CCND1,CD44 (includes EG:100330801),COL1A1 (includes EG:1277),COL3A1,FGF2,FGFR1,ID1,ID2,ID3 (includes EG:15903),IDH1,IGFBP3,INSIG1,IRS2,JUN,MAN1A1,MARCKS,TSPAN8
EGR2	transcription regulator	5.48e-06	ACVR1,BAK1,BNIP3L,EGR2,ERBB2,FGF2,FOS,GRIA2,ID2,IL6R,JUN,NEFM,PPT2 (includes EG:100126133),SLC12A2,SMAD1,VEGFA
indole-3-carbinol	chemical drug	5.57e-06	BCL2,CCND1,CDK6,CDKN1A,CDKN1B,FOS,RB1
HDAC4	transcription regulator	5.57e-06	CDKN1A,HDAC4,HIF1A,MMP9,PTGS2,TAGLN,VEGFA
miR-7-5p (and other miRNAs w/seed GGAAGAC)	mature microRNA	5.63e-06	ATRX,BACE1,BMPR2,BRCA1,CBFB,CCDC76,CD69,CDC14B,CNOT6,CNOT8,COL1A2,CXCL12 (includes EG:20315),DDIT4,EGFR,FOS,GALNT7,GATA6,GOLGA5,HBP1,INSIG2,IRS1,IRS2,KIAA1919,KIF23,LAMC1,LTN1,LUC7L2,MECP2,MTOR,NEFM,NIN,ONECUT2,PAK1,PCGF5,POU4F2,PPARA,PPIF,PPM1F,PRPF40A,PTGFRN,PTK2 (includes EG:14083),RAF1,RB1,RERE,RUNX2,SEC24A,SEPT2,SEPT3,SLC12A2,SLC17A7,SLC38A2,SLC3A2,SLC4A7,SMAD5 (includes EG:17129),SMO,SNCA,S…
propranolol	chemical drug	5.8e-06	APP,ATP2A2,CYP1A1 (includes EG:13076),FOS,ICAM1,MYC,PTGS2,VEGFA
PML	transcription regulator	5.8e-06	CCND1,CCNE1,CDKN1A,CDKN2A,EGFR,ID2,RXRA,TP53 (includes EG:22059)
5-hydroxytryptamine	chemical - endogenous mammalian	5.99e-06	BDNF,CTGF,FGF2,FOS,HIF1A,MMP13,MYC,PTGS2,RUNX2
anisomycin	chemical - endogenous non-mammalian	5.99e-06	CYP1A1 (includes EG:13076),FOS,IL10,IL8,IRS1,JUN,PLAU,PPM1D,VEGFA
cyclophosphamide	chemical drug	5.99e-06	BCL2,CDKN2A,FADD,FOS,MYC,ODC1,TGFB3,THBS1,VEGFA
miR-557 (and other miRNAs w/seed UUUGCAC)	mature microRNA	6.08e-06	ARHGEF3,ARID4B,BCL6,CAPRIN1,CASP7,CCND2,CDC14B,CDK6,CDKN1C,CLDN12,DUS1L,DYRK1A,E2F3,ERBB4,ERRFI1,ETS1,FBXW7,FGF7,FGFR1,FNDC3B,FOXO1,FRAT2,GMFB,GPR37,GTF2H1,HACE1,HERC6,HNRNPK,INSIG2,KCNJ16,KDELC2,KIAA1919,KPNA3,MAN1A1,MBNL1,MLLT1,NCEH1,NEUROD1,NT5E,NUPL1,PCGF5,PERP,PKD2 (includes EG:18764),PNN,PRC1 (includes EG:233406),PRKACB,PTPRD,PTPRK,PTPRM,RAB21,RB1,RBL2 (includes EG:100331892),RCOR1,RUNX1,RU…
miR-636 (miRNAs w/seed GUGCUUG)	mature microRNA	6.23e-06	ARID4B,C9orf78,CBX7,CCNA2,CCR5,CDCP1,CENPF,CRHBP,EGFR,GALNT1,GAS7,GPD1,GPD2,H3F3A/H3F3B,HYAL3,ITGA2,LAMB3,LHFP,LOXL2,MAP2K4,MARCH4,MBNL2,MECP2,MICA,ONECUT2,PACRGL,PANX1,PKD2 (includes EG:18764),PRKACB,RICTOR,RUNX2,SHROOM2,STX11,SYNE1,TGFBR2,TMEM14A,TMEM43,TMEM9B,TNFAIP1,TP53 (includes EG:22059),USP12,VOPP1,YWHAZ
5-N-ethylcarboxamido adenosine	chemical reagent	6.3e-06	ADORA2B,COL1A2,CTGF,EGR2,FGF2,HMOX1,IL10,IL8,NR4A2,NT5E,ODC1,SLC4A7,THBS1,VEGFA
FGF7	growth factor	6.31e-06	ADSS,CD44 (includes EG:100330801),CDKN1A,CSF1 (includes EG:12977),EGFR,MMP13,MMP9,PLAU,TP53 (includes EG:22059),VEGFA
PTPN11	phosphatase	6.31e-06	CCND1,CDKN1A,CSF1 (includes EG:12977),FOS,IL8,JUN,PERP,TAC1,TP53 (includes EG:22059),TP63
dimethyl fumarate	chemical drug	6.55e-06	HMOX1,IL10,JUN,PTGS2,VEGFA
anti-benzo(a)pyrene-diol-epoxide	chemical toxicant	6.55e-06	BCL2L11,BRCA1,CDKN1A,JUN,TP53 (includes EG:22059)
CDK6	kinase	6.55e-06	CDK6,CDKN2A,DHFR,RBL2 (includes EG:100331892),TP53 (includes EG:22059)
HSPA1A/HSPA1B	other	6.55e-06	CDK1,CDKN1A,FOS,HSPA1A/HSPA1B,IL8
NCSTN	peptidase	6.55e-06	APP,EGFR,HES1 (includes EG:15205),NOTCH1,VIM
miR-384-3p (and other miRNAs w/seed UUCCUAG)	mature microRNA	7.06e-06	ACVR1,ACVR1B,ADIPOR2,ADPGK,AQP4,ASXL2,ATRX,BACE1,BAK1,BCL2,BMPR2,CADM1,CDK6,CENPF,DICER1,ERBB4,FGF7,FGFR1,FMR1,FN1,FNDC3B,GBAS,GMFB,GNAI2,HERPUD1,HNRNPK,HRSP12,ITGA5,KDM1B,KRAS,LAMC1,MBNL2,MLLT1,MYLIP,NLK,NT5DC1,NUFIP2,ONECUT2,PDCD6IP,PERP,PLAG1,PRKACB,RERE,SDHD,SEC62 (includes EG:294912),SFRP4,SGPL1,SLC12A2,SLC4A7,SLC7A11,SLC7A6,SP1,ST18,SYPL1,SYT4,TGFBR2,THBS1,TIMP3,TMED2,TNFAIP1,TPM3,TRPS1,VEZ…
miR-215 (and other miRNAs w/seed UGACCUA)	mature microRNA	7.07e-06	ACVR2A,ANAPC16,APLN (includes EG:30878),ASXL2,CCR5,CENPJ,CTNNBIP1,DHFR,DICER1,DYRK1A,ESR1,FAM3C,FGF7,H3F3A/H3F3B,KDM1B,LEFTY2,LOXL2,MED28,NCEH1,NCOA3,NIN,ONECUT2,PCGF5,PERP,RB1,RICTOR,RUNX1,SCN3A,SOD2,SPARC,TDG,TMED10,USP1,ZEB1,ZEB2
miR-568 (miRNAs w/seed UGUAUAA)	mature microRNA	7.14e-06	ACVR1,ADAM9,ADAMTS1,AJUBA,APLN (includes EG:30878),ARPC3,BACE1,BAMBI,BCL2,BDNF,BNIP2,C14orf109,CAV2,CD46,CD69,CDC14B,CDK4,CDK6,CRIM1,DCP2 (includes EG:167227),DNMT3B,DUSP2,ELMO2,ELMOD2,ERBB4,FAM69A,FOXO1,GALNT7,GAS7,GATA6,GPSM2,HBP1,HMGA2,ID2,ITGA2,JAK1,KLHL20,MEOX2,MYB,MYBL1,NCEH1,NEUROD1,NIN,NOTCH1,NUFIP2,ODZ2,ONECUT2,OSGEPL1,PCGF5,PDCD4,PDCD6IP,PDIK1L,PNN,PRC1 (includes EG:233406),PRKACB,PTEN,…
IFNB1 (includes EG:15977)	cytokine	7.2e-06	BAK1,BCL2,CCR5,CD83,CDKN1A,CYP1A1 (includes EG:13076),DICER1,E2F1,FBN1,FGF2,FOS,HMGA2,IL10,IL8,MMP9,MYC,NOTCH1,NPTX1,NT5C3,PHLDB2,PTGS2,RNASEL,THBS1
KAT5	transcription regulator	7.55e-06	CDKN1A,EGFR,GPAM,IL10,IL8,MYC,NT5E,SOD2,TDG
GW501516	chemical drug	7.63e-06	BCL2,CCND1,FGFR1,GPD1,IGFBP3,IGFBP5,LAMB3,NOTCH1,PPARA,PTEN,THBS1,UCP2,VEGFA
miR-99a-5p (and other miRNAs w/seed ACCCGUA)	mature microRNA	7.63e-06	BMPR2,CCND1,CCND3,CDC25A,EGR2,FGF16,ID1,MBNL1,MMP13,MTOR,PLK1,PPP3CA,ZBTB7A
norepinephrine	chemical - endogenous mammalian	7.65e-06	APP,FN1,FOS,GPD1,HMOX1,ID1,IL10,IRS2,KCTD3,LAMB3,MAT2A,MMP9,PIGR,PPARG,PTGS2,UBE2I,VEGFA
proteasome inhibitor PSI	chemical - protease inhibitor	7.66e-06	BRCA1,CYP1A1 (includes EG:13076),HMOX1,RUNX2,SMAD3,SQSTM1,TJP1,TP53 (includes EG:22059)
Fgf	group	7.66e-06	CCND1,CCND3,FOS,JUN,MMP9,ODC1,PTGS2,RUNX2
linoleic acid	chemical - endogenous mammalian	7.67e-06	APP,BAK1,GEMIN2,HSP90B1,ICAM1,MMP1 (includes EG:300339),PTGS2,RXRA,UCP2,VEGFA
cis-urocanic acid	chemical drug	7.91e-06	ADAMTS1,EGFR,HSPA1A/HSPA1B,IGFBP3,IL8,PPIF,PTGS2
emodin	chemical drug	7.91e-06	BCL2,CYP1A1 (includes EG:13076),CYP1B1,FN1,ICAM1,IL8,MMP9
epicatechin gallate	chemical drug	7.91e-06	CDKN1A,CDKN2A,ICAM1,IL8,PERP,PTGS2,VEGFA
Stat3-Stat3	complex	7.91e-06	CDKN1A,ICAM1,JUN,MYC,SOD2,VEGFA,WNT5A
TRIB3	kinase	7.91e-06	CDC25A,DDIT4,HERPUD1,ID1,PPARG,PSAT1,RUNX2
CASP3	peptidase	7.91e-06	BCL2,CDKN1A,MCL1,MMP9,RB1,RUNX2,TP53 (includes EG:22059)
MEF2D	transcription regulator	7.91e-06	BCL2L2,COL1A2,COL3A1,CTGF,FOS,JUN,PPARA
prostaglandin E1	chemical - endogenous mammalian	7.92e-06	FOS,ICAM1,IL10,MMP1 (includes EG:300339),MYC,TP53 (includes EG:22059)
CYP2J2	enzyme	7.92e-06	BCL2,CD44 (includes EG:100330801),EGFR,ICAM1,MMP9,PPARG
ADCY	group	7.92e-06	CDKN1A,CYP1B1,FGF2,FOS,NR4A2,TP53 (includes EG:22059)
SAA	group	7.92e-06	CSF1 (includes EG:12977),ICAM1,IL8,MMP1 (includes EG:300339),MMP13,RELA
MAP3K5	kinase	7.92e-06	BCL2L11,CCND1,CDKN1A,HMOX1,IL8,TP53 (includes EG:22059)
ACVR1C	kinase	7.92e-06	CCND1,CDKN1A,CDKN1B,FOS,LEFTY1,LEFTY2
ZFP36	transcription regulator	7.92e-06	CDKN1A,FOS,HIF1A,IL10,LATS2,PTGS2
SP2	transcription regulator	7.92e-06	CCND1,CDKN1A,DHFR,FOS,GNAI2,MAT2A
GTF2I	transcription regulator	7.92e-06	CCND1,CDKN1A,CDKN1B,FOS,MYC,THBS1
4-coumaric acid	chemical - endogenous mammalian	7.99e-06	CCNA2,CDKN1A,MYC,ODC1
silicon phthalocyanine	chemical drug	7.99e-06	CCND1,CCNE1,CDK6,CDKN1A
ST8SIA1	enzyme	7.99e-06	CCNE1,CDKN1A,CDKN1B,MMP9
FGF13	growth factor	7.99e-06	CDKN1A,MMP13,MMP9,VEGFA
LATS2	kinase	7.99e-06	AURKB,E2F1,LATS2,PLK1
DNAJA3	other	7.99e-06	BCL2,ERBB2,IL8,VEGFA
CLDN2	other	7.99e-06	CCND1,ITGA2,ITGA5,MMP9
metformin	chemical drug	8.08e-06	ADIPOR2,BAMBI,BECN1,CCND2,CCNE1,DDIT4,DICER1,IL1RN,MMP9,PTGS2,RUNX2
TLR4	transmembrane receptor	8.32e-06	APP,BAMBI,BCL2,BCL2L11,CASP7,CCR5,CDK6,DUSP2,HMOX1,ICAM1,IL10,IL8,MMP1 (includes EG:300339),MMP9,MYC,PPARG,PTGS2,RELA,RXRA,TPM1 (includes EG:22003)
miR-548m (miRNAs w/seed AAAGGUA)	mature microRNA	8.81e-06	ABHD10,AJUBA,ANAPC16,AQP4,BCL2L11,BMPR2,BNIP2,CAPRIN1,CAV2,CD44 (includes EG:100330801),CDK19,CDK4,CDK6,CDKN1B,CEBPG,CLDN12,DCP2 (includes EG:167227),DDX19B,DICER1,DIRAS3,DNAJB4,EGR2,ELMO2,FBN1,GATA6,HDAC4,ID2,IKZF1,INSIG1,IRS2,ITCH,JAK1,KCTD3,KDELC2,KLHL20,KPNA3,KRAS,LATS2,LOC100505793/SRSF10,MLLT1,MTPN,MYLIP,NCEH1,NCOA3,NUFIP2,ONECUT2,PCGF5,PLAG1,PNN,PTEN,PTGS2,PTPN12,PWWP2A,RICTOR,SCN3A,SEC23A…
IL7	cytokine	8.99e-06	BCL2,BCL2L11,CCND2,CCND3,CD69,CDK6,CDKN1A,CDKN1B,COL1A1 (includes EG:1277),CSF1 (includes EG:12977),FN1,MCL1,MMP13,MYC,RUNX2
lovastatin	chemical drug	9.15e-06	BCL2,CCNA2,CCND1,CCND3,CDK4,CDKN1A,CDKN1B,CTGF,HMOX1,IL10,MCL1,PTGS2,RB1,SMAD3
quinolinic acid	chemical - endogenous mammalian	9.43e-06	BCL2,BDNF,FOS,HSPA1A/HSPA1B,JUN,MYC,PTGS2,TAC1,TP53 (includes EG:22059)
Interferon alpha	group	9.87e-06	BCL2,CCND1,CCND2,CCND3,CCR5,CD69,CD83,CDC25A,CDKN1A,CDKN1B,E2F1,EGFR,ICAM1,IL10,IL1RN,IL6R,IL8,JAK1,MCL1,MYC,NT5E,PTGS2,RB1,RELA,RNASEL,STAT3
phorbol 12,13-dibutyrate	chemical - endogenous non-mammalian	1e-05	APP,AQP4,CCND2,CDKN1A,FOS,IL8,ITGA2,PTGS2
PRKAA2	kinase	1e-05	CDKN1A,CDKN1B,FN1,HIF1A,MMP9,PPARG,RAF1,TP53 (includes EG:22059)
ADORA2A	G-protein coupled receptor	1.01e-05	AKT2,APP,ATP2A2,BDNF,COL3A1,EGR2,FOS,HMOX1,HNRNPK,IL10,PTGS2,SPARC,TJP1,TUBB2A,VEGFA
miR-22-3p (and other miRNAs w/seed AGCUGCC)	mature microRNA	1.07e-05	ACVR1B,ANKRD52,ARID3B,ATG2B,BMP7,CDKN1A,CDX2,CYR61,DDIT4,ERBB3 (includes EG:13867),ERBB4,ESR1,FBXW7,FGFR1,FRAT2,FURIN,GPSM2,H3F3A/H3F3B,HDAC4,HMGA2,JARID2,LAMC1,LOC100505793/SRSF10,MAP2K4,MAPK14,MAT2A,MAX,MECP2,NEFM,NT5E,PCGF5,PDIK1L,PPARA,PTEN,RCOR1,RUNX1,SIRT1,SLC25A22,SLC7A6,SMAD4,SP1,SYNE1,TAGLN,TNFRSF10B,TP53 (includes EG:22059),TPM3,UBE4A,VSNL1,WDR82,YWHAZ
miR-202-3p (and other miRNAs w/seed GAGGUAU)	mature microRNA	1.08e-05	ACVR2A,ADAMTS1,ADIPOR2,ANKRD52,ARID3A,ARID3B,ATAT1,BDNF,CCND1,CCND2,CD276,CLDN12,CNOT6,COL15A1,COL1A2,COL3A1,COL4A1,COL4A2 (includes EG:12827),COL5A2,DDX19B,DICER1,E2F6,ECHDC1,FEN1,FNDC3B,GALNT1,GAS7,GRIA2,HMGA2,IL10,IRS2,LIN28A,MMP1 (includes EG:300339),MNT,MTPN,NAA15,NEFM,NIN,ONECUT2,P4HA2,PDCD4,PNP,PPARA,PTGS2,PTPRD,RB1,RICTOR,STK4,THBS1,THEM4,TMEM2,TNFSF9,TP53 (includes EG:22059),VSNL1,WDR37,…
NfkB1-RelA	complex	1.1e-05	CCND1,ICAM1,IL8,MMP1 (includes EG:300339),MMP13,MYC,PTGS2
STUB1	enzyme	1.1e-05	CDKN1A,ERBB2,FOXO1,RBL2 (includes EG:100331892),SNCA,TAGLN,TP53 (includes EG:22059)
IL32	other	1.1e-05	BBC3,BCL2,ICAM1,IL8,MCL1,MMP9,TP53 (includes EG:22059)
TSC1	other	1.1e-05	BCL2,FOXO1,FOXO3,HMOX1,IRS1,IRS2,TP53 (includes EG:22059)
FOSB	transcription regulator	1.1e-05	CCND1,FOS,GRIA2,MMP1 (includes EG:300339),MMP13,PPARG,SMAD3
IL22	cytokine	1.12e-05	BCL2,BCL2L11,CCND1,CDK4,HMOX1,IL10,IL8,MCL1,MYC,RBL2 (includes EG:100331892)
miR-649 (and other miRNAs w/seed AACCUGU)	mature microRNA	1.16e-05	ACVR2A,ARID4B,BMPR2,BNIP3L,CADM1,CENPJ,CLDN12,COL15A1,CREBL2,DCP2 (includes EG:167227),DICER1,DMTF1,EGR2,FMR1,GALNT7,GTF2H1,ICAM1,IDH1,ITGA2,KDM1B,MARCKS,MYBL1,MYLIP,NUFIP2,ONECUT2,PDCD4,PDCD6IP,PHLDB2,PTEN,PURA,RAF1,RBMS1,SLC12A2,SMAD4,ST18,STX11,TET1,TGFB3,TMED10,TMED2,TNFAIP1,TPM3,TRIM9,VPS45,WDR37,YWHAZ
SUZ12	enzyme	1.16e-05	ATP2A2,CDC25A,CDKN2A,FBXO32,HNRNPM,IGFBP3,INSIG1,LAMB3,MYC,PLAU,PTEN,RBMS1,TNFAIP2,WNT3A
IKBKE	kinase	1.17e-05	BCL2,CCND1,CDKN1B,ESR1,IL8,MMP13,MMP9,MYC,PTGS2
NOG	other	1.17e-05	ID3 (includes EG:15903),MMP13,MYC,PTGS2,RUNX2,SMAD1,SMAD5 (includes EG:17129),VEGFA,WNT5A
SOX9	transcription regulator	1.17e-05	BMI1,CDKN1A,CDX2,COL1A1 (includes EG:1277),CTGF,FOS,GAS7,RUNX2,VEGFA
miR-361-5p (and other miRNAs w/seed UAUCAGA)	mature microRNA	1.2e-05	ABCF2,AICDA,BDNF,BMPR2,BNIP3L,CARD8,CASP7,CDK19,CFL2,CNOT6,CNOT8,ERBB4,ESR1,FADD,FAM122C,FGF7,FYCO1,GMFB,HACE1,HMGA2,KDELC2,KDM1B,LTN1,MBNL2,MCL1,MECP2,MET,MLF1,NCEH1,NR4A2,ONECUT2,P4HA2,PCGF5,PDIK1L,PERP,PIK3R1,PRKACB,PRPF40A,RAD23B,RB1,RHOA,SHOC2,SLC12A2,SLC4A7,SLC7A11,SLC7A6,SNCA,SP1,STAT3,STX11,STX7,TET1,TMED7,TRPS1,VEGFA,WT1,YAP1 (includes EG:10413),ZBTB10,ZFPM2
PS-1145	chemical - kinase inhibitor	1.23e-05	CDK4,E2F1,ICAM1,IL8,PTGS2,RB1
PD184352	chemical drug	1.23e-05	BCL2,BCL2L11,CCND1,ESR1,FOS,MCL1
PDGF-AA	complex	1.23e-05	CDK1,CDKN1A,FGF2,FGF7,FOS,VIM
TNFSF13	cytokine	1.23e-05	AICDA,BCL2,BCL2L11,BCL6,MYC,TP53 (includes EG:22059)
Endothelin	group	1.23e-05	APP,FOS,JUN,MYC,PTGS2,RELA
SMAD5 (includes EG:17129)	transcription regulator	1.23e-05	CSF1 (includes EG:12977),CTGF,ID1,ID3 (includes EG:15903),RUNX1,RUNX2
TF	transporter	1.23e-05	CCND1,CCND3,CCNE1,COL1A1 (includes EG:1277),EGFR,IL8
BSG	transporter	1.23e-05	BCL2L11,HIF1A,MMP1 (includes EG:300339),MMP9,TJP1,VIM
thioacetamide	chemical toxicant	1.24e-05	CD44 (includes EG:100330801),COL1A1 (includes EG:1277),COL3A1,CTGF,ERBB2,FBN1,IGFBP3,MET,MMP13,ODC1,PTGFRN,PTGS2,SPARC,TAGLN,TGFB3,VSNL1,WNT5A
LPAR1	G-protein coupled receptor	1.27e-05	AKT2,CACNA2D1,IL8,MMP9,PTGS2
meloxicam	chemical drug	1.27e-05	CDKN1A,HIF1A,PTGS2,RELA,TAC1
hymecromone	chemical drug	1.27e-05	BCL2,BCL2L11,EGFR,ERBB2,FADD
NQO2	enzyme	1.27e-05	BCL2,CCND1,CXCL12 (includes EG:20315),MMP9,PTGS2
LOX	enzyme	1.27e-05	BCL2,COL3A1,MYC,PTPRK,RELA
PARK7	enzyme	1.27e-05	ICAM1,IL8,PTEN,SOD2,VIM
ROCK1	kinase	1.27e-05	CCND1,CCND2,CCND3,E2F1,ICAM1
MXD1	transcription regulator	1.27e-05	BCL6,CCND2,EIF4E,ODC1,RBL2 (includes EG:100331892)
NOS2	enzyme	1.29e-05	APP,ATP2A2,BCL2,CDKN1A,COL4A1,FOXO1,GPD1,HMOX1,IL10,IL1RN,IRS1,IRS2,MMP9,PERP,PIGR,PTGS2,RELA,VEGFA
monocrotaline	chemical toxicant	1.29e-05	ATP2A2,BMPR1B,BMPR2,HMOX1,ID1,ID3 (includes EG:15903),SMAD4,SMAD5 (includes EG:17129)
ANGPT1	growth factor	1.29e-05	APLN (includes EG:30878),BCL2,BMI1,CCND1,CDKN2A,COL3A1,ICAM1,VEGFA
ICAM1	transmembrane receptor	1.29e-05	CD69,COL4A1,FOS,ICAM1,MMP9,MYC,RHOA,VEGFA
phenylephrine	chemical drug	1.34e-05	ATP2A2,BNIP3L,COL3A1,E2F1,E2F3,EGFR,FOS,JUN,MYC,THRB
ARNT	transcription regulator	1.36e-05	AKT2,CCND2,CDK4,CYP1A1 (includes EG:13076),CYP1B1,FURIN,HIF1A,ID2,IRS2,TP53 (includes EG:22059),VEGFA,VIM
cadmium chloride	chemical toxicant	1.44e-05	CCND1,EIF4E,FOS,HMOX1,JUN,MYC,PLAU,TGFB3,TP53 (includes EG:22059)
miR-183-5p (and other miRNAs w/seed AUGGCAC)	mature microRNA	1.45e-05	BMI1,BNIP3L,CDC14B,CFL2,CNOT6,CNOT8,CTGF,DDIT4,DNAJB4,ELAVL1,ERBB2IP,FNDC3B,FOXO1,GCA,GMFB,GPAM,GTF2H1,HDHD2,HSDL2,INSIG1,IRS1,KIF23,LATS2,LOC100505793/SRSF10,LTN1,MBNL1,MECP2,MICA,NR4A2,NUFIP2,PCGF5,PDCD4,PHLDB2,PKD2 (includes EG:18764),PLAG1,PPP2R2A,PPP2R5C,PRKACB,PTGS2,RBM8A,SCN3A,SEC24A,SFRP4,SKAP2,SLC35A1,SMAD4,TET1,THEM4,TMED7,TPM1 (includes EG:22003),WNT5A,ZEB2,ZFPM2
aldosterone	chemical - endogenous mammalian	1.47e-05	ADAMTS1,COL1A1 (includes EG:1277),COL1A2,COL3A1,CTGF,EGFR,FN1,FOS,ICAM1,KRAS,PPARG,PTGS2,SIRT1
dithiothreitol	chemical reagent	1.51e-05	ATP2A2,CCND1,ERBB2,HIF1A,HMOX1,MYC,VEGFA
POLR2A	enzyme	1.51e-05	CCND1,CCNE1,CDKN1A,MYBL2,MYC,NEUROD1,YAP1 (includes EG:10413)
RPS6KB1	kinase	1.51e-05	BCL2,CCND1,CCNE1,CDKN1A,HIF1A,IL10,RB1
Runx1	other	1.51e-05	BCL2L11,CDKN1A,CDKN2A,IGFBP3,IL10,MET,STAT3
REN	peptidase	1.51e-05	APLN (includes EG:30878),COL3A1,CTGF,FGF2,FOS,ICAM1,RELA
TNFSF12	cytokine	1.54e-05	BCL2L2,CCND1,CCR5,FBXO32,ICAM1,IL8,MMP1 (includes EG:300339),MMP13,MMP9,NOTCH1,TRIM63
BTK	kinase	1.6e-05	AICDA,CCND2,CCND3,CCNE1,CDK4,CDK6,HMOX1,IL10,IL8,RB1
NFATC3	transcription regulator	1.6e-05	BCL2,CD69,CDKN1C,COL1A1 (includes EG:1277),EGR2,FOS,IL10,JUN,PPARG,PTGS2
PPARD	ligand-dependent nuclear receptor	1.65e-05	BCL2,C9orf86,CCNE1,CDK1,CDK4,CDKN1C,FN1,GPD1,GPD2,MMP9,PDPK1,PPARG,PTGS2,SIRT1,THBS1,UCP2,VEGFA
isoproterenol	chemical drug	1.65e-05	APLN (includes EG:30878),APP,BCL2,BCL2L11,FGF2,FOS,HMOX1,JUN,MEF2D,MMP9,ODC1,PTGS2,UCP2,VEGFA
carrageenan	chemical - endogenous non-mammalian	1.65e-05	EGR2,FOS,ICAM1,IL8,JUN,KIT,PTGS2,VEGFA
thioctic acid	chemical drug	1.65e-05	BCL2,FOS,HMOX1,ICAM1,IL10,JUN,MYC,TP53 (includes EG:22059)
ATF6	transcription regulator	1.65e-05	APP,ATP2A2,FOS,HSP90B1,MCL1,PPARA,TNFRSF10B,VEGFA
C5	cytokine	1.67e-05	AKT1,BCL2,BCL6,CCND1,CCNE1,CSF1 (includes EG:12977),ICAM1,IL10,IL8,MET,STAT3,TNFAIP2,VEGFA
miR-515-5p (and other miRNAs w/seed UCUCCAA)	mature microRNA	1.72e-05	ARHGEF3,ATRX,BCL2,BCL2L2,BMPR1B,BMPR2,C12orf23,CASP6,CCR5,CD46,CDK6,CEBPG,CLDN12,COL5A2,CREBL2,CTNNBIP1,CYR61,DCP2 (includes EG:167227),DHFR,DICER1,DNMT3B,DNPEP,EGR2,ENPP6,ERBB4,ESR1,ETS1,FAM69A,FEN1,FMR1,FYCO1,GALNT1,GALNT7,GLTP,GMFB,GPAM,GPD2,GTF2H1,ID3 (includes EG:15903),IGFBP3,IL1RN,ITGA5,JARID2,KIAA1919,LHFP,MARCKS,MEF2D,MTPN,MYLIP,NAV3,NOTCH1,NOTCH2,ODZ2,ONECUT2,P4HA2,PCGF5,PKD2 (includes …
cilostazol	chemical drug	1.84e-05	BCL2,BDNF,HMOX1,ICAM1,RELA,VEGFA
mir-146	microRNA	1.84e-05	EGFR,FADD,IL10,IL8,MMP9,SMAD4
S100A8	other	1.84e-05	BCL2,BECN1,ICAM1,IL8,MMP1 (includes EG:300339),MMP13
SP100	transcription regulator	1.84e-05	BRCA1,CDKN1A,CTGF,ICAM1,MMP1 (includes EG:300339),PLAU
miR-626 (miRNAs w/seed GCUGUCU)	mature microRNA	1.89e-05	ADAM9,ADPGK,AICDA,AKT2,ANAPC16,ARID4B,ATAT1,B3GALT4,C17orf80,CMTM4,CNOT6,COL4A1,CREBL2,DCP2 (includes EG:167227),DHFR,ERBB2IP,ETS1,GPD2,GSTM4,H3F3A/H3F3B,HIF1A,IFRD1,IGFBP5,KCNJ16,KDELC2,KDM1B,KLHL12,KRAS,MAP2K7,MBNL1,MCL1,MECP2,MKRN1,MYO10,NAA15,NCEH1,RAD23B,RCOR1,SGPL1,SMO,STK4,TMED10,WIPF1
miR-33b-5p (and other miRNAs w/seed UGCAUUG)	mature microRNA	1.97e-05	ABHD10,ADORA2B,AICDA,ARID4B,CCND1,CCND2,CDC25A,CDK19,CDK6,CHD1,COL4A1,ERBB2IP,ETS1,FBXW7,GPAM,GPD2,GPR37,HMGA2,IRS1,IRS2,KDM1B,LAMC1,LIN28A,MAPK14,MKRN1,NAA15,NAV3,NCEH1,NCOA3,NIN,NIPAL2,NOTCH2,NUFIP2,ONECUT2,PDIK1L,PDPK1,PKD2 (includes EG:18764),PPARA,PPIC,PTGFRN,PTPN13,RECK,RUNX2,S1PR1,SEC62 (includes EG:294912),SLC4A10,SLC7A11,SMAD4,ST18,TCL1A,TMED7,TMEM41B,TMEM59,TRPS1,VEZT,YAP1 (includes EG:…
miR-556-3p (miRNAs w/seed UAUUACC)	mature microRNA	2e-05	ADAM9,ARPC3,ASXL2,BACE1,BECN1,CBFB,CCDC76,CD24,CDK6,CENPF,CLDN12,COL4A1,COL5A2,CPNE8,CRHBP,DHFR,DICER1,E2F6,ECHDC1,ELAVL1,FAM3C,FGF7,FOXO1,GALNT7,GMFB,GRIA2,HBP1,HDAC4,HMGA2,KRAS,MAFB,MAPK14,MLF1,MMP13,MSH2,MYBL1,NT5DC1,NUPL1,ONECUT2,PDCD6IP,PDIK1L,PPP2R5C,PTPN12,PTPRM,RBM8A,RCOR1,SDHD,SEC62 (includes EG:294912),SKAP2,SYNE1,TMEM41B,TMEM43,TNFSF9,TNRC6A,TP63,TRPS1,VTI1B,WNT5A
DRD2	G-protein coupled receptor	2.03e-05	BDNF,FOS,IGFBP3,JUN,TAC1,TGFBR2,VEGFA
NOTCH3	transcription regulator	2.03e-05	CDKN1A,CDKN1B,HES1 (includes EG:15205),ID1,IL10,TAGLN,TP53 (includes EG:22059)
CP-55940	chemical reagent	2.09e-05	CCNE1,CSF1 (includes EG:12977),ERBB2,IL8,JUN,MAP2K1,MYC,YWHAZ
IL24	cytokine	2.09e-05	BAK1,BCL2,BCL2L11,CCND1,FADD,HSP90B1,MCL1,PTGS2
IFN Beta	group	2.13e-05	BCL2,CD69,CD83,CDKN1A,FN1,IL10,IL1RN,IL8,INSIG1,MMP9,MYC,PLCG1,TP53 (includes EG:22059)
TNFRSF1A	transmembrane receptor	2.13e-05	BACE1,CD44 (includes EG:100330801),CDKN1A,CTGF,ICAM1,IL8,JUN,MMP1 (includes EG:300339),MMP13,MMP9,RELA,SOD2,VEGFA
RBM5	other	2.15e-05	ADAM9,BCL2,CD69,CDKN2A,ICAM1,INSIG1,MCL1,NCOA3,UCP2
CHRM1	G-protein coupled receptor	2.26e-05	BACE1,CYR61,EGR2,FOS,JUN
acetaldehyde	chemical - endogenous mammalian	2.26e-05	COL1A1 (includes EG:1277),COL1A2,JUN,PPARA,SIRT1
hydrogen sulfide	chemical - endogenous mammalian	2.26e-05	BCL2,CD69,HMOX1,IL8,PTGS2
L-685,458	chemical - protease inhibitor	2.26e-05	APP,EGFR,HES1 (includes EG:15205),ID1,TP53 (includes EG:22059)
ebselen	chemical drug	2.26e-05	COL1A2,HMOX1,ICAM1,PTGS2,VEGFA
ethyl pyruvate	chemical drug	2.26e-05	HMOX1,IL10,MMP9,TJP1,TP53 (includes EG:22059)
quinacrine	chemical drug	2.26e-05	BCL2,CDKN1A,MCL1,SP1,TP53 (includes EG:22059)
trientine	chemical drug	2.26e-05	COL3A1,FN1,IGFBP3,IGFBP5,SMAD4
NADPH oxidase	complex	2.26e-05	FOS,HMOX1,JUN,MMP9,PTGS2
GPI	enzyme	2.26e-05	CCND1,CDKN1B,FN1,RHOA,VIM
CCND3	other	2.26e-05	CCND1,CCND2,CCND3,CDKN1B,CDKN2A
TIMP3	other	2.26e-05	APP,KIT,LAMC2,MMP9,VIM
TASP1	peptidase	2.26e-05	CCNA2,CCNE1,CDKN1A,CDKN1B,CDKN2A
APBB1	transcription regulator	2.26e-05	APP,EGFR,HES1 (includes EG:15205),TAGLN,TPM1 (includes EG:22003)
miR-199a-5p (and other miRNAs w/seed CCAGUGU)	mature microRNA	2.27e-05	ACVR1B,ACVR2A,ALOX5AP,BCL2,CAPRIN1,CD83,CDC14B,CDCP1,CDKN1B,CDKN1C,COL5A3,DYRK1A,E2F3,E2F6,ELAVL1,ERBB4,ETS1,FEN1,GPD2,HERC6,HIF1A,ITCH,KDM1B,KIT,KRAS,LAMC1,LAMC2,MAP2K4,MAPRE2,MEF2D,NAA15,NCEH1,NLK,NPR3 (includes EG:18162),NT5C3,NT5DC1,NUFIP2,NUPL1,ONECUT2,PDCD4,PDIK1L,PRPF40A,RAB21,RAD23B,RB1,RNASEL,SEC24A,SET,SHOC2,SIRT1,SLC25A23,SP1,STK4,SYNE1,UTP15,VEGFA,VPS26A
Crem	other	2.31e-05	CCND2,COL3A1,EGR2,ERRFI1,FOS,GPD2,IRS2,MARCKS,MCL1,NR4A2,PACRGL,THBS1,TPM1 (includes EG:22003),VEGFA
FPR2 (includes EG:100426968)	G-protein coupled receptor	2.33e-05	CCR5,CSF1 (includes EG:12977),IL10,IL8
Cu2+	chemical - endogenous mammalian	2.33e-05	APP,CCND1,CYP1A1 (includes EG:13076),HMOX1
4-(2-aminoethyl)benzenesulfonylfluoride	chemical - protease inhibitor	2.33e-05	CDKN1A,HMOX1,IL8,SOD2
porfimer sodium	chemical drug	2.33e-05	CDKN1A,HSP90B1,RAF1,TP53 (includes EG:22059)
Trolox C	chemical drug	2.33e-05	HIF1A,IL8,MMP13,MMP9
cordycepin	chemical drug	2.33e-05	ESR1,FOS,IL10,MYC
Boc-D-FMK	chemical reagent	2.33e-05	CDKN1B,IL8,JAK2,RB1
Z-VEID-FMK	chemical reagent	2.33e-05	CCND1,CCND2,CCND3,CDK4
capsazepine	chemical toxicant	2.33e-05	FOS,IL8,PTGS2,TAC1
DDX5	enzyme	2.33e-05	CCND1,CDKN1A,JUN,MYC
TCF/LEF	group	2.33e-05	CCND1,FN1,MYC,PTGS2
PROK1	growth factor	2.33e-05	CTGF,IL8,MCL1,PTGS2
mir-19	microRNA	2.33e-05	BCL2L11,HIPK3,MYLIP,PTEN
mir-30	microRNA	2.33e-05	ITGA2,MYBL2,RUNX2,SMAD1
mir-23	microRNA	2.33e-05	PTEN,RUNX2,SOD2,TRIM63
CKS1B	other	2.33e-05	CCNA2,CDK1,CDKN1B,IL8
PPM1D	phosphatase	2.33e-05	BCL2L11,CDKN1A,CDKN2A,TP53 (includes EG:22059)
GMNN	transcription regulator	2.33e-05	CDKN1A,DYRK1A,FGF2,TP53 (includes EG:22059)
PSMD10	transcription regulator	2.33e-05	CCND1,CDK4,CDKN1B,TP53 (includes EG:22059)
IKZF3	transcription regulator	2.33e-05	BCL2,CCND3,CDKN1B,MYC
PRDM5	other	2.34e-05	ARID3B,E2F3,HIST1H4A (includes others),ID2,IL6R,MYB,MYC,NOTCH1,NOTCH2,RUNX1,RUNX2,TP53 (includes EG:22059)
SHH	peptidase	2.52e-05	ADAMTS1,BCL2,BMPR1B,BRCA1,CCND1,CCND2,CCNE1,CD69,CDC25A,DHFR,HMGA1,IGFBP5,IL10,RUNX2,SRM,TGFB3
TLR2	transmembrane receptor	2.57e-05	APP,CCR5,CD69,FN1,HMOX1,ICAM1,IL10,IL1RN,IL8,MMP1 (includes EG:300339),MMP9,PTGS2,RELA,SQSTM1
SNCA	other	2.6e-05	BDNF,HSP90B1,HSPA1A/HSPA1B,MEF2D,MMP1 (includes EG:300339),MMP9,NOTCH1,SNCA,TP53 (includes EG:22059)
D-galactosamine	chemical - endogenous mammalian	2.63e-05	BCL2,FOS,ICAM1,IL10,JUN,MCL1,MYC,SOD2
brefeldin A	chemical - endogenous non-mammalian	2.63e-05	APP,ATP2A2,BBC3,BCL2,CD44 (includes EG:100330801),HMOX1,PTGS2,THBS1
BAPTA-AM	chemical reagent	2.63e-05	CDKN1A,CYP1A1 (includes EG:13076),FN1,FOS,ICAM1,IL8,JUN,MMP13
SKIL	transcription regulator	2.63e-05	CDKN1A,COL1A2,COL4A1,CXCL12 (includes EG:20315),TMCO1,TPM1 (includes EG:22003),WDR37,ZEB1
rimonabant	chemical drug	2.68e-05	FGF2,FOS,IL1RN,IL8,MMP9,PTGS2
CD9	other	2.68e-05	ITGA2,ITGA5,MYC,TJP1,VEGFA,WNT5A
NFYB	transcription regulator	2.69e-05	ARID4B,BCL2L11,CDC25A,CDK1,CDKN2A,CENPF,COL1A1 (includes EG:1277),COL1A2,COL5A3,ELAVL1,GPAM,GPR160,HIST1H4A (includes others),HMGN3,MMP13,MTPN,PLK1,RUNX2,TGFBR2,TIMP3,TJP1,TMEM87A,TPM1 (includes EG:22003),VIM
fasudil	chemical drug	2.69e-05	BCL2,CDKN1B,CDKN2A,JUN,MMP9,TAGLN,TGFB3
apomorphine	chemical drug	2.69e-05	BCL2,BCL2L2,BDNF,FGF2,FOS,NOTCH1,TAC1
PLG	peptidase	2.69e-05	BDNF,BECN1,CYR61,MMP1 (includes EG:300339),MMP9,PLAU,PTGS2
MEN1	transcription regulator	2.69e-05	CCND1,CDK4,CDKN1A,CDKN1B,FOS,RUNX2,TGFBR2
MUC1	transcription regulator	2.69e-05	CCND1,HIF1A,IL8,MMP13,RELA,SOD2,VIM
miR-875-3p (miRNAs w/seed CUGGAAA)	mature microRNA	2.85e-05	ACVR2A,ADSS,AKT2,ARPC3,BCL2L11,BCL2L2,BECN1,BMF,BMP7,BMPR2,C21orf33,CAPRIN1,CARD8,CDCA5,CDK6,CDX2,CFL2,CMTM4,CYP1B1,DICER1,DNAJB4,E2F1,E2F3,ELAVL1,ENPP6,ERBB4,ERRFI1,ETS1,FMR1,FOXO1,GATA6,GFM1,GMFB,GPAM,GSTM4,ICAM1,IGF2R,IGFBP3,IKZF1,IL6R,INSIG2,ITCH,KCNN4,KDM1B,KIAA1919,KLHL12,LHFP,LIN28A,MAPRE2,MBNL2,MECP2,MED28,MEOX2,MMP1 (includes EG:300339),NCOA3,NEUROD1,NOTCH4,NR4A2,ONECUT2,PCGF5,PHC2,PKD2 …
miR-1303 (miRNAs w/seed UUAGAGA)	mature microRNA	2.97e-05	ACVR1,AKT2,ANAPC16,ANKRD52,ATG2B,ATRX,BMPR2,BNIP3L,BRCA1,CASP8AP2,CAV2,CBFB,CD46,CDCP1,CDK19,CDK6,CPNE8,CRIM1,DMTF1,E2F6,EGR2,ERBB4,FADD,FBN1,FNDC3B,FOXO3,GAS7,GOLPH3L,HACE1,HIST1H4A (includes others),HSDL2,ITGA2,KCNJ16,KDELC2,LAMC1,MAPK14,MCL1,MECP2,MMP13,NCEH1,NIN,ODZ2,PCGF5,PEX11B,PGC,PHB,POU4F2,PPP3CA,PPT2 (includes EG:100126133),PRKACB,RAF1,RICTOR,RUNX2,SDHD,SLC38A1,TET1,THRB,TP53 (includes …
1-methyl-4-phenyl-1,2,3,6-tetrahydropyridine	chemical toxicant	3.11e-05	BCL2,BDNF,FGF2,FOS,JUN,MAP2K4,MEF2D,NR4A2,PTGS2,TP53 (includes EG:22059)
Ifn gamma	complex	3.21e-05	BCL2L11,COL1A1 (includes EG:1277),ESR1,FN1,ICAM1,IGFBP5,IL10,IL8,JAK2,MMP9,MYC
FOXC2	transcription regulator	3.27e-05	FN1,IRS1,IRS2,NOTCH1,PPARA,PPARG,PTGS2,WNT5A
MEOX2	transcription regulator	3.27e-05	CD69,CDKN1A,CDKN1C,FGF2,ICAM1,ID1,ID3 (includes EG:15903),IL8
CD2	transmembrane receptor	3.27e-05	BCL2,CCNA2,CCND1,CD44 (includes EG:100330801),ICAM1,PTEN,RB1,TP53 (includes EG:22059)
CD38	enzyme	3.34e-05	AICDA,BCL6,BNIP3L,CCND2,CCNE1,CD44 (includes EG:100330801),GPAM,ICAM1,IL6R,LRRC8C,NT5E,PGM1,PPP3CA,PSAT1,SLC16A3,TPI1,VIM
Creb	group	3.35e-05	AKT1,ATP2A2,BAK1,BBC3,BCL2,BDNF,CCND1,FOS,GSTM4,IL10,IL8,JUN,MAP2K1,MMP1 (includes EG:300339),PPARG,PTGS2,SMAD4,SP1,VEGFA
1,4-bis[2-(3,5-dichloropyridyloxy)]benzene	chemical toxicant	3.39e-05	CCNA2,CCND1,CDK1,CDK4,CDK6,CDKN1A,ICAM1,IGF2R,INSIG1,INSIG2,SHOC2,TNFAIP2,UGT2B17
sulforafan	chemical drug	3.43e-05	BAK1,CCND1,CDKN1A,CDKN1B,FOS,HIF1A,HMOX1,IL8,PTGS2,VEGFA,VIM,ZEB1
dichlorovinylcysteine	chemical toxicant	3.52e-05	CCND1,CDK4,CDK6,CDKN2A,EGFR,MDH2 (includes EG:17448),ODC1
n-nitrosomethylbenzylamine	chemical toxicant	3.63e-05	C21orf33,CCND1,CD44 (includes EG:100330801),CDK4,CDKN2A,HMOX1,IDH1,LAMB3,MCL1,MYO10,PPP2R2A,PPP3CA,PTGS2,RAD23B,RB1,TMED2
miR-140-5p (and other miRNAs w/seed AGUGGUU)	mature microRNA	3.66e-05	ACP2,ACTR1A,ADAM9,ANKRD52,BCL2L2,CEP63,COL4A2 (includes EG:12827),CXCL12 (includes EG:20315),DICER1,DNPEP,DTD1,ECHDC1,EGR2,ERBB2IP,FAM69A,FBN1,FEN1,FYCO1,GPD2,HDAC4,IGFBP5,IL6R,KDM1B,LAMC1,LMNB1,MAP3K12,MYO10,NAV3,NCEH1,NCOA3,NLK,NPR3 (includes EG:18162),NT5E,NUFIP2,ONECUT2,PANX1,PHLDB2,PPARA,SEPT2,SLC38A2,SMAD3,SMAD4,THEM4,TJP1,TMEM189-UBE2V1,TP63,VEGFA,VTI1B,WEE1,ZBTB10,ZHX1
miR-1276 (miRNAs w/seed AAAGAGC)	mature microRNA	3.68e-05	ADIPOR2,AKT2,ATRX,BACE1,BCL2,BNIP2,CASP7,CCND1,CD44 (includes EG:100330801),CDCP1,CDK19,CENPF,CEP63,CLDN12,CNOT6,COL4A2 (includes EG:12827),DCP2 (includes EG:167227),ERBB4,FGF7,FN1,FOXO1,GCA,HIF1A,HMGA2,HNRNPK,HSDL2,HSPA1A/HSPA1B,IGFBP3,IKZF1,ITCH,JAK1,KDELC2,LAMTOR3,LMNB1,MAP2K4,MAPRE2,NAV3,NIPAL2,ONECUT2,PDPK1,PHKB,PISD,PNN,PNP,PPP2R5C,PTPRD,PTPRM,RB1,RCOR1,RHOA,RPIA,RUNX2,S1PR1,SEPT2,SIRT1,SLC…
3-deazaneplanocin	chemical drug	3.75e-05	FBXO32,IGFBP3,KRT7,LAMB3,MYC,NOTCH2,PLAU,SQSTM1,TIMP3
nimodipine	chemical drug	3.77e-05	BDNF,FOS,MYC,NR4A2,ODC1
GLP-1-(7-34)-amide	chemical drug	3.77e-05	BCL2,FOS,HMOX1,PPARG,SIRT1
buthionine sulfoximine	chemical drug	3.77e-05	CCR5,FOS,HMOX1,MMP1 (includes EG:300339),PTGS2
NFkB (family)	group	3.77e-05	CCND1,IL8,MMP9,PTGS2,RELA
CLCA2	ion channel	3.77e-05	CDKN1A,CDKN1B,FN1,TP53 (includes EG:22059),VIM
MAP2K2	kinase	3.77e-05	CDKN1A,CDKN2A,HIF1A,IRS1,VEGFA
S100B	other	3.77e-05	APP,CDKN1A,FOS,JUN,MYC
PNN	other	3.77e-05	CDK4,CDKN1A,JUN,MYC,RHOA
ZNF148	transcription regulator	3.77e-05	BAK1,CDKN1A,FN1,ODC1,VIM
HOXB4	transcription regulator	3.77e-05	CCND2,CCND3,CCNE1,E2F1,MYC
miR-885-5p (miRNAs w/seed CCAUUAC)	mature microRNA	3.78e-05	AICDA,BMPR2,C17orf80,CBLN2,CCNA2,CD83,CNOT6,COL5A2,DNAJB4,ELAVL1,ERBB2IP,FBN1,HBP1,HNRNPK,HRSP12,IGFBP3,LAMC2,MARCKS,MKRN1,MLF1,MTPN,MYO10,NEUROD1,NUPL1,PACRGL,PAK7,PANX1,PCGF5,PDCD6IP,POU4F2,RAD23B,RNASEL,SCN3A,SET,SLC38A2,SPTLC1,SYPL1,TET1,TMED7,UGT2B11/UGT2B28,WNT5A
11,12-epoxyeicosatrienoic acid	chemical - endogenous mammalian	3.8e-05	CD44 (includes EG:100330801),CDKN1B,EGFR,ICAM1,MMP9,PPARG
tosylphenylalanyl chloromethyl ketone	chemical - protease inhibitor	3.8e-05	BAK1,BCL2,ICAM1,IL8,MYC,PTGS2
Collagen type IV	complex	3.8e-05	MMP9,MYC,PLAU,PTGS2,RELA,THBS1
GNAQ	enzyme	3.8e-05	ATP2A2,BNIP3L,FOS,IL8,PTGS2,VEGFA
MNT	transcription regulator	3.8e-05	BCL6,CCND2,CDK4,E2F2,FBXO32,ODC1
miR-219-2-3p (miRNAs w/seed GAAUUGU)	mature microRNA	3.8e-05	ABHD10,ANKRD52,AQP4,CBLN2,CDC14B,CDK6,CENPF,COL3A1,CXCL12 (includes EG:20315),DCP2 (includes EG:167227),DHFR,ERBB3 (includes EG:13867),ERBB4,FNDC3B,FYCO1,GEMIN2,GOLPH3L,HACE1,HNRNPK,JUN,KIF23,KLHL20,LAMTOR3,NEUROD1,NUFIP2,ONECUT2,PERP,PHLDB2,PIK3R1,POU4F2,PPM1D,PTEN,RNASEL,SCN3A,SFRP4,SHOC2,SLC12A2,SLC38A2,SLC7A11,SMAD5 (includes EG:17129),STRN,TBK1,TMED10,TMED2,TRIM9,WNT5A,YY1,ZNF559
methyl methanesulfonate	chemical toxicant	4.05e-05	CDKN1A,CDKN2A,JUN,MCL1,PPM1D,ST14,TNFSF9,TP53 (includes EG:22059)
S-nitrosoglutathione	chemical toxicant	4.05e-05	CDKN1A,HIF1A,ICAM1,IRS1,IRS2,PPARG,PTGS2,TP53 (includes EG:22059)
IGFBP2	other	4.05e-05	AKT1,CADM1,CD24,FN1,IGFBP3,ITGA5,MMP13,PTGFRN
ATF1 (includes EG:100040260)	transcription regulator	4.05e-05	BCL2,HMOX1,JUN,PTGS2,RHOA,SOD2,TGFBR2,THBS1
miR-138-5p (and other miRNAs w/seed GCUGGUG)	mature microRNA	4.15e-05	ACVR2A,ANKRD13B,ARHGEF3,BMI1,BMPR2,BNIP3L,CASP7,CCND3,CCNE1,CD44 (includes EG:100330801),CDK19,CDK6,CNOT8,CTNNBIP1,E2F2,E2F3,ERBB4,GAS7,GNAI2,GNL3L,GPAM,GPD1,H3F3A/H3F3B,HDAC4,HIF1A,HSDL2,JARID2,KCNN4,KRT19 (human),MAP2K7,MARCKS,NEUROD1,NPTX1,ONECUT2,PDIK1L,PLAU,PPARA,PRPF40A,PTK2 (includes EG:14083),PWWP2A,RBM8A,SIRT1,SLC17A7,SLC38A1,SP1,THRB,TJP1,TMED10,TMEM43,TRPS1,VIM,WEE1,ZEB2,ZFPM2,ZNF385A
CAMP (includes EG:12796)	other	4.25e-05	BECN1,CD83,CSF1 (includes EG:12977),ICAM1,IL10,IL8,MCL1,NOTCH4,PTGS2,TNFAIP2
miR-1248 (miRNAs w/seed CCUUCUU)	mature microRNA	4.38e-05	ABHD10,ACVR1,ADAM9,ADAMTS1,AICDA,ANAPC16,ANKRD52,ATG9A,BACE1,BCL2L2,BDNF,BMI1,BMPR2,CCND2,CCR5,CD24,CD83,COL1A2,CYP1B1,DMTF1,DNMT3A,E2F2,EGFR,ERBB3 (includes EG:13867),ERBB4,ETS1,FBXW7,FGFR1,GTF2H1,HIF1A,HRSP12,IDH1,IRS1,KDM1B,LIN28A,LMNB1,MAFB,MAP2K4,MARCKS,MMP1 (includes EG:300339),MMP13,NAV3,NOTCH2,ONECUT2,PCDHB10,PDCD6IP,PHLDB2,PRKACB,RBMS1,RECK,RUNX2,SFRP4,SNCA,TBK1,TDG,TIMP3,TMEM189-UBE2V1,…
miR-1288 (miRNAs w/seed GGACUGC)	mature microRNA	4.45e-05	AKT2,ARL2,CAPRIN1,CDK6,CEP63,CORO2B,CTNNBIP1,DICER1,DNPEP,EGFR,EIF4E,FADD,FOXO1,GBAS,LAMC1,MAPRE2,MCL1,NCOA3,NEUROD1,NUPL1,OMA1,PAK7,PTGS2,RAF1,SLC4A10,TRIM9,WASF3,WNT5A,ZFPM2,ZYX
ATM	kinase	4.48e-05	BBC3,CDKN1A,HMOX1,IL8,JUN,MICA,TNFRSF10B,TNFSF9,TP53 (includes EG:22059)
PTGER2	G-protein coupled receptor	4.55e-05	APP,BRCA1,IL10,IL8,PTGS2,TIMP3,VEGFA
SU6656	chemical toxicant	4.55e-05	CCND1,CSF1 (includes EG:12977),MYC,NR4A2,PTGS2,VEGFA,ZFP36L1
FGFR3	kinase	4.55e-05	CCND1,CDKN1A,CDKN1C,CDKN2A,FOS,HES1 (includes EG:15205),SPARC
S100A4	other	4.55e-05	CDKN1A,FN1,MMP13,MMP9,PLAU,THBS1,TP53 (includes EG:22059)
ETV4	transcription regulator	4.55e-05	CDKN2A,ERBB2,FN1,IL8,PTGS2,TGFBR2,VIM
CTCF (includes EG:10664)	transcription regulator	4.55e-05	APP,CDKN1A,CDKN1B,CDKN1C,CDKN2A,MYC,TP53 (includes EG:22059)
CALCR	G-protein coupled receptor	4.6e-05	CDKN1A,CDKN1B,TP53 (includes EG:22059)
phloroglucinol	chemical - endogenous non-mammalian	4.6e-05	BCL2,FOS,MMP1 (includes EG:300339)
tyrphostin AG825	chemical - kinase inhibitor	4.6e-05	CDC25A,CDKN1A,ERBB2
NVP-AUY922	chemical drug	4.6e-05	ERBB2,HSPA1A/HSPA1B,RAF1
enecadin	chemical drug	4.6e-05	BCL2,BDNF,FGF2
STA-9090	chemical drug	4.6e-05	BCL2,MYC,WT1
R-etodolac	chemical drug	4.6e-05	CCND1,MCL1,RXRA
P-TEFb	complex	4.6e-05	BBC3,CDKN1A,IL8
IL26	cytokine	4.6e-05	ICAM1,IL10,IL8
DROSHA	enzyme	4.6e-05	KRAS,MYC,THBS1
PLCL2	enzyme	4.6e-05	ID1,RUNX2,SPARC
Cpla2	group	4.6e-05	MYC,PTGS2,VEGFA
Fascin	group	4.6e-05	CTGF,CYR61,MMP9
Hspg	group	4.6e-05	AICDA,MMP1 (includes EG:300339),VEGFA
Atf	group	4.6e-05	JUN,PTGS2,RB1
MIRLET7	group	4.6e-05	HMGA2,KRAS,MYC
mir-322	microRNA	4.6e-05	CCNE1,CDC25A,MAP2K1
MCRS1	other	4.6e-05	CDKN1A,RB1,TP53 (includes EG:22059)
RAE1	other	4.6e-05	CDKN1A,CDKN2A,TP53 (includes EG:22059)
BUB3 (includes EG:12237)	other	4.6e-05	CDKN1A,CDKN2A,TP53 (includes EG:22059)
ATAD2	other	4.6e-05	CCND1,E2F1,MYC
E2F7	transcription regulator	4.6e-05	DHFR,E2F2,E2F3
YEATS4	transcription regulator	4.6e-05	CDKN1A,CDKN2A,TP53 (includes EG:22059)
SERTAD1	transcription regulator	4.6e-05	CCND1,CDK4,SET
UBE2V1	transcription regulator	4.6e-05	BCL2,EGFR,FOS
IL20RA	transmembrane receptor	4.6e-05	ICAM1,IL10,IL8
SLC9A3R2	transporter	4.6e-05	CCND1,CDKN1B,MYC
tert-butyl-hydroquinone	chemical reagent	4.83e-05	BCL2,CYP1A1 (includes EG:13076),FOS,GNAI2,HERPUD1,HMOX1,IL10,JUN,MAP2K4,SMAD4,WNT5A
SOX2	transcription regulator	4.83e-05	BMI1,CCND1,COL1A1 (includes EG:1277),CTGF,EGFR,FOS,ID2,JARID2,JUN,NOTCH1,TIMP3
miR-603 (and other miRNAs w/seed ACACACU)	mature microRNA	4.83e-05	ADAM9,AQP4,ARID4B,BCL2L11,BCL6,BMF,BMPR1B,C21orf33,CARD8,CASP8AP2,CAV2,CCND1,CDCA5,CDK19,CDK6,CEBPG,CEP63,CLDN12,CYP1B1,DCP2 (includes EG:167227),DDIT4,E2F3,ELAVL1,FBN1,FHOD1,FNDC3B,FOS,GLTP,GPD2,ID2,LAMTOR3,MARCKS,MCL1,MYO10,NPTX1,NR4A2,ODZ2,ONECUT2,PCGF5,PHKB,PIK3R1,PLAG1,PNN,PPM1D,PPP2R5C,PRPF40A,PTGFRN,PTPRD,RAD23B,RAD51C,RECK,RUNX2,SGPL1,SHROOM2,SLC35A1,SLC7A1,SLC7A11,SP1,SRPRB,ST14,ST18,THR…
BDNF	growth factor	4.83e-05	APP,BCL2,BCL2L11,BCL2L2,BDNF,BMP7,CAV2,CCND1,CCND2,CDKN1A,CDKN1C,EGR2,FOS,JUN,PTEN,SOD2,TAC1,TUBA1A
STAT6	transcription regulator	4.86e-05	BCL2,BCL6,CASP6,Ccl6,CCND2,CCR5,CDKN1B,COL1A1 (includes EG:1277),COL1A2,EGR2,IL10,IL1RN,IRS2,MMP9,MYB,NCOA3,NFATC2,PTGS2,TRA@
LYN	kinase	4.93e-05	ATP2A2,BAK1,BCL2,BCL2L11,BDNF,CCNA2,CDKN1A,CDKN2A,CSF1 (includes EG:12977),MYC
L-glutamic acid	chemical - endogenous mammalian	4.95e-05	APP,BCL2,BDNF,CCND1,CCNE1,CDKN1A,FGF2,FOS,JUN,PTGS2,RELA,TP53 (includes EG:22059)
minocycline	chemical drug	4.97e-05	BCL2,BDNF,CDK4,FOS,ICAM1,IL8,PTGS2,TP53 (includes EG:22059)
amino acids	chemical - endogenous mammalian	5.26e-05	FOS,HIF1A,JUN,ODC1,SLC38A2,SLC7A1
ALOX15	enzyme	5.26e-05	BCL2,FN1,HMOX1,ICAM1,JUN,PPARG
GRM5	G-protein coupled receptor	5.28e-05	BCL2L11,BDNF,FOS,SOD2
EDNRB	G-protein coupled receptor	5.28e-05	HIF1A,RHOA,TPM1 (includes EG:22003),VEGFA
L-serine	chemical - endogenous mammalian	5.28e-05	CCND1,CCNE1,CDKN1A,PSAT1
tyrphostin AG 1024	chemical - kinase inhibitor	5.28e-05	AKT1,HIF1A,RB1,RBL2 (includes EG:100331892)
dasatinib	chemical drug	5.28e-05	COL1A1 (includes EG:1277),COL1A2,FN1,MCL1
ciclopirox olamine	chemical drug	5.28e-05	BCL2L11,CDK4,CDKN1A,HIF1A
Ampa Receptor	complex	5.28e-05	BDNF,EGFR,ERBB2,ERBB4
DDX17	enzyme	5.28e-05	CCND1,CDKN1A,JUN,MYC
FBXO32	enzyme	5.28e-05	BCL2L11,CDKN1B,PPP3CA,SOD2
PLA2G2A	enzyme	5.28e-05	CD44 (includes EG:100330801),CD69,IL8,PTGS2
Rac	group	5.28e-05	CCND1,FOS,MMP1 (includes EG:300339),PTGS2
Cyclin A	group	5.28e-05	CDK1,CDKN1A,HIST1H4A (includes others),MYC
Mir122a,b	group	5.28e-05	BCL2,BCL2L11,BCL2L2,TP53 (includes EG:22059)
sphingomyelinase	group	5.28e-05	JUN,MMP1 (includes EG:300339),MYC,PTGS2
GRN	growth factor	5.28e-05	BCL2,CCND1,MMP13,VEGFA
mir-103	microRNA	5.28e-05	BACE1,CDK6,RBL2 (includes EG:100331892),TP53 (includes EG:22059)
MIR17HG	other	5.28e-05	BCL2L11,CDKN1A,PTEN,TGFBR2
HSPB1	other	5.28e-05	BBC3,IL10,RELA,TP53 (includes EG:22059)
DDB2	other	5.28e-05	CDKN1A,E2F1,SOD2,TP53 (includes EG:22059)
SDC2	other	5.28e-05	CDKN1A,CDKN1B,TGFBR2,TP53 (includes EG:22059)
DSP	other	5.28e-05	COL1A1 (includes EG:1277),COL1A2,COL3A1,PPARG
PTPRJ	phosphatase	5.28e-05	CCNA2,CD69,CDKN1B,FOS
PPM1A	phosphatase	5.28e-05	CDKN1A,ITGA5,MMP13,TP53 (includes EG:22059)
MYCBP	transcription regulator	5.28e-05	CCND2,CDK4,NCL,ODC1
RBCK1	transcription regulator	5.28e-05	CCND1,ESR1,ICAM1,MYC
methamphetamine	chemical drug	5.31e-05	BCL2,BDNF,FOS,HMOX1,ICAM1,JUN,MYC,PPP3CA,TAC1
miR-302f (miRNAs w/seed AAUUGCU)	mature microRNA	5.54e-05	ADAM9,ADAMTS1,ANAPC16,BCL2,BDNF,BMPR1B,BMPR2,CCND2,CDKN1B,CEBPG,COL4A1,CRHBP,CRIM1,DHFR,DICER1,DYRK1A,E2F3,EIF4E,ERBB4,ERRFI1,FAM3C,GBP3,HSDL2,INSIG2,KCNJ16,LEFTY2,LTN1,MET,MTPN,MYBL1,NCOA3,NEUROD1,NOTCH2,ONECUT2,PACRGL,PCGF5,PDIK1L,RAB21,RHOT1,SEC24A,SEPT2,SEPT3,SGPL1,SLC4A7,SMAD4,TDG,TIA1,TMEM189-UBE2V1,TMEM43,VEZT,VPS45,WASF3,WDR82
GATA1	transcription regulator	5.56e-05	BCL2,BCL2L11,CCND1,CCND2,CCND3,CDK4,CDK6,CDKN1B,CDKN2A,KIT,MYB,MYC
miR-599 (and other miRNAs w/seed UUGUGUC)	mature microRNA	5.8e-05	ANKRD13B,ATG2B,CD24,CD276,CDK19,CEBPG,CTNNBIP1,CYP1B1,DNMT3A,DYRK1A,EIF4E,ELAVL1,ERBB3 (includes EG:13867),ERBB4,FBXW7,FGF7,FGFR1,FOXO1,FOXO3,GALNT1,GBAS,GMFB,GPD2,GPR160,GSTM4,GTF2H1,HOXA5,ID2,KLF13,KPNA3,LAMC1,MARCKS,MECP2,MET,MMP1 (includes EG:300339),NFIA,NPR3 (includes EG:18162),NUFIP2,PDPK1,PHLDB2,PTEN,PTPRD,SET,SLC38A1,SLC7A11,SMAD4,SNCA,SPARC,THRB,TMED10,TOR2A,TPM3,UGT2B17,VSNL1,ZBTB7A
advanced glycation end-products	chemical - endogenous mammalian	5.82e-05	BCL2,CTGF,FOXO1,IL8,MMP1 (includes EG:300339),MMP9,PTGS2
tosedostat	chemical drug	5.82e-05	CDKN1A,DDIT4,IL8,PSAT1,SLC38A2,SLC7A11,VEGFA
methylnitronitrosoguanidine	chemical toxicant	5.82e-05	BAK1,BBC3,CCND1,CDKN1A,MSH2,PLAU,TP53 (includes EG:22059)
PLAU	peptidase	5.82e-05	FN1,ICAM1,MMP1 (includes EG:300339),MMP9,PLAU,TP53 (includes EG:22059),VIM
STK11	kinase	5.84e-05	ACVR1,CCNA2,CCND1,CDC42,CREBL2,HDAC4,IGFBP5,PHC2,PTEN,PTGS2,RB1,VEGFA,WNT5A,ZHX1
HNF4A	transcription regulator	5.92e-05	ABHD10,ACP2,ACTR1A,ACVR1,ADSS,AJUBA,ANPEP,AP2A1,ATAT1,ATG9A,BACE1,BAZ1A,BCL6,BMI1,BMP7,C21orf33,C2orf43,C4orf27,CCDC76,CCNA2,CCND1,CCNE1,CD46,CDC25A,CDCA5,CDK1,CDKN1A,CDKN1B,CDKN1C,CFL2,CLDN12,CREBL2,CYP1A1 (includes EG:13076),CYP1B1,DNAJB4,FEN1,FGF7,FOXO1,FURIN,FYCO1,GATA6,GFM1,GPR160,GPR37,GSTM4,GTF2H1,HBP1,HBXIP,HIF1A,HIST1H4A (includes others),HSDL2,HSP90B1,HYAL3,ING4,JUN,KLHL20,LRRC8C,LUC7L2…
GPER	G-protein coupled receptor	5.94e-05	CCND1,CDKN1A,CTGF,FOS,MYC
epoxomicin	chemical - protease inhibitor	5.94e-05	BCL2L11,FOXO1,IL8,IRS2,SQSTM1
bufalin	chemical reagent	5.94e-05	CCND1,CDK4,FOS,MCL1,YWHAZ
CaMKII	complex	5.94e-05	BDNF,CD44 (includes EG:100330801),CDKN1B,IL10,TP53 (includes EG:22059)
Ras homolog	group	5.94e-05	CCND1,CDKN1A,FOS,MYC,PTGS2
p70 S6k	group	5.94e-05	CCND1,CCND3,CDK4,PDCD4,VIM
RIPK1	kinase	5.94e-05	CDKN1B,EGFR,IL8,SP1,TP53 (includes EG:22059)
RPS6KA5	kinase	5.94e-05	FOS,IL10,JUN,MYC,PTGS2
VCAN	other	5.94e-05	CDKN1A,CDKN2A,EGFR,ITGA5,TP53 (includes EG:22059)
SPARC	other	5.94e-05	COL1A1 (includes EG:1277),FN1,NOTCH1,SPARC,VIM
CASP8	peptidase	5.94e-05	CD44 (includes EG:100330801),CD69,CDKN1B,FOS,MMP9
MMP2	peptidase	5.94e-05	CD44 (includes EG:100330801),CXCL12 (includes EG:20315),EGFR,FN1,MMP1 (includes EG:300339)
HTATIP2	transcription regulator	5.94e-05	FOS,MYC,SPARC,TP53 (includes EG:22059),VEGFA
CSF2RB	transmembrane receptor	5.94e-05	BCL2,CCND2,FOS,JUN,MYC
doxycycline	chemical drug	6.05e-05	COL3A1,EGR2,FGF2,FGF7,HSPA1A/HSPA1B,MAPK14,MMP9,PTGS2
MTA1	transcription regulator	6.05e-05	BRCA1,CCND1,CCND2,CDKN1C,MMP9,MYC,PIK3R1,SIRT1
miR-767 (and other miRNAs w/seed GCACCAU)	mature microRNA	6.2e-05	ACTR1A,AICDA,ANKRD13B,ASXL2,ATP2A2,BMPR2,COL1A2,COL3A1,COL4A1,COL5A3,DNMT3A,FBN1,GMFB,GPR37,HBP1,HMGA2,INSIG1,LAMC2,LOXL2,LTN1,MLF1,NASP,NCOA3,NFIA,NLK,PGM1,PHKB,PPARA,PPM1D,PTPRK,RNASEL,SLC7A11,TET1,TNFRSF10B,TPM3,TUBB2A,UBE4A,WIPF1,WNT5A
CLEC11A	growth factor	6.27e-05	ALOX5AP,BCL2,CCR5,CXCL12 (includes EG:20315),EGR2,FOS,RUNX2,TAC1,ZYX
FANCC	other	6.27e-05	CDK11A/CDK11B,CXCL12 (includes EG:20315),FGFR1,HES1 (includes EG:15205),IGFBP3,PTGS2,SKAP2,SYPL1,TP53 (includes EG:22059)
XBP1 (includes EG:140614)	transcription regulator	6.53e-05	AICDA,APP,ATP2A2,BCL2,BECN1,ESR1,ETS1,GOLPH3L,HERPUD1,HMOX1,HSP90B1,ICAM1,MYC,PGC,S1PR1,SEC23A,SRPR,SRPRB
bisphenol A	chemical - endogenous non-mammalian	6.6e-05	CDKN1B,ESR1,FOS,HSP90B1,HSPA1A/HSPA1B,MMP9,NR4A2,PPARG,STAT3,TGFB3
MEF2C	transcription regulator	6.6e-05	ATP2A2,COL1A1 (includes EG:1277),COL1A2,COL3A1,JUN,MEF2D,MMP13,PPARA,RUNX2,VIM
miR-875-5p (and other miRNAs w/seed AUACCUC)	mature microRNA	6.61e-05	ACVR2A,AICDA,ARHGEF3,ATG2B,C1orf56,CAV2,CHORDC1,DYRK1A,EGFR,FNDC3B,GCA,HDAC4,INSIG2,IRS1,KDELC2,KIAA1919,MYLIP,NT5E,NUFIP2,ONECUT2,PDCD6IP,PEX11B,PRKACB,PTPN12,RAD23B,RNASEL,SGPL1,SLC4A7,SLC7A11,SPTLC1,STK4,SYNE1,SYPL1,SYT4,TGFB3,THEM4,TP63
SPI1 (includes EG:20375)	transcription regulator	6.65e-05	CCND2,CSF1 (includes EG:12977),FOS,HES1 (includes EG:15205),ID2,IL10,IL1RN,ITGA5,JUN,KIT,MCL1,MMP1 (includes EG:300339),MYB,MYC,PTGS2,RELA
IFNA2	cytokine	6.74e-05	BCL2,CBFB,CDKN1A,CDKN1B,CDKN2A,FGF2,HERC6,HIF1A,IL10,MAP2K1,MET,MMP9,MYC,NT5E,RB1,RBL2 (includes EG:100331892),TNFRSF10B,TP53 (includes EG:22059),TRA@,VEGFA
TBX2	transcription regulator	7.1e-05	AURKB,CCNA2,CDCA5,CDK1,CDKN1A,CDKN2A,DMTF1,E2F1,PKMYT1,PLK1,PRC1 (includes EG:233406)
ADORA2B	G-protein coupled receptor	7.14e-05	COL1A2,IL10,IL8,MMP9,RUNX2,VEGFA
MST1 (includes EG:15235)	growth factor	7.14e-05	CCND1,CTGF,FOS,IL1RN,PTGS2,PTK2 (includes EG:14083)
LCK	kinase	7.14e-05	CCNA2,CD69,CDK1,FOS,JUN,NOTCH2
MAP3K3	kinase	7.14e-05	BCL2,FOS,IL10,IL8,JUN,TGFB3
PCDH11X/PCDH11Y	other	7.14e-05	CCND1,CCND3,CD44 (includes EG:100330801),JUN,MYC,PTGS2
BCL2L11	other	7.14e-05	BAK1,BCL2,BCL2L11,DHFR,IL10,MCL1
ZBTB17	transcription regulator	7.14e-05	BCL2,CCND1,CD46,CDKN1A,CDKN1C,MYC
IL2RG	transmembrane receptor	7.14e-05	BCL2,CCND3,ETS1,FOS,JUN,MYC
acetaminophen	chemical drug	7.29e-05	BCL2,CCND1,CDKN1A,HIF1A,HMOX1,ICAM1,IFRD1,IGFBP3,JUN,MYC,ODC1,PTGS2,TUBA1A,VEGFA,YWHAZ
mir-155	microRNA	7.33e-05	AICDA,BCL2,CD69,FADD,IL10,JARID2,MSH2,WEE1
2-methoxyestradiol	chemical - endogenous mammalian	7.35e-05	BCL2L11,HIF1A,ID1,MCL1,PTGS2,SERPINE2,TP53 (includes EG:22059)
SB 216763	chemical toxicant	7.35e-05	CCND1,CTGF,CYR61,IL8,NR4A2,PLAU,PTGS2
Wnt	group	7.35e-05	CD24,CDX2,EGFR,ID2,MYC,PPARG,RUNX2
miR-890 (miRNAs w/seed ACUUGGA)	mature microRNA	7.37e-05	ASXL2,ATG2B,BAZ1A,CDK6,CDKN1B,COL5A2,DICER1,ECHDC1,FBN1,H3F3A/H3F3B,HMGN3,IDH1,IKZF1,IRS2,ITGA2,KDELC2,KLHL12,LIN28A,MAP2K1,MAPRE2,MARCKS,MED28,MTPN,ODZ2,ONECUT2,PCGF5,PDCD4,PDIK1L,PIGR,PIK3R1,PPIF,PPP2R5C,RAB21,RBM8A,RBMS1,RECK,SEC62 (includes EG:294912),SET,SHOC2,TET1,THRB,TIMP3,TMED10,TMED7,TRPS1,WEE1,YY1
RELB	transcription regulator	7.38e-05	BCL2,CCND1,CDKN1A,CXCL12 (includes EG:20315),ESR1,IL8,MYB,MYC,SOD2
miR-342-3p (miRNAs w/seed CUCACAC)	mature microRNA	7.44e-05	ADAM9,ANKRD52,ATAT1,BCL2,BMP7,BMPR2,CA12,CADM1,CCDC111,CD83,CDC42,CDK6,CEBPG,COL1A2,COL5A2,CRIM1,CTNNBIP1,DCP2 (includes EG:167227),DTD1,ERBB4,GBAS,GMFB,GSTM4,HRSP12,IGFBP5,INSIG1,KLF13,LAMC2,LATS2,LTN1,MEF2D,MEOX2,NUFIP2,P4HA2,PAK7,PLAU,PNP,RAD23B,RICTOR,RUNX2,RXRA,SEPT3,SIRT1,SLC38A1,SNX15,SYT4,TDG,TNRC6A,UBE4A,UTP15,VOPP1,WDR92,ZEB1,ZEB2
miR-421* (and other miRNAs w/seed UCAACAG)	mature microRNA	7.52e-05	ARID4B,ATG2B,BMF,BNIP3L,C12orf23,CAPRIN1,CBX7,CDC42,CDK6,CEP63,CFL2,COL3A1,COL4A1,CRIM1,DCP2 (includes EG:167227),ECHDC1,ERBB2IP,ETS1,FGF7,FOXO3,GAS7,GBAS,GFM1,GPD2,HDAC4,HMGA2,IDH1,IL2RG,IRS1,JARID2,KRAS,LAMC2,LOC100505793/SRSF10,LUC7L2,MAFB,MAPK14,MECP2,MEF2D,MKRN1,MMP13,MTOR,NFIA,NPTX1,NUFIP2,ONECUT2,PCGF5,PDCD4,PHB,PIGR,PKD2 (includes EG:18764),PPP2R5C,PRKACB,PSAT1,PTGFRN,RBMXL1,RERE,RHOT1,SE…
ATP-gamma-S	chemical reagent	7.59e-05	CCR5,CD69,CD83,CSF1 (includes EG:12977),FOXO3,IL10,IL8,MMP9,SOD2,THBS1
CCL5	cytokine	7.59e-05	CCR5,CD44 (includes EG:100330801),CYP1B1,FOS,HMGA1,IL8,MMP9,PNP,PPIF,STAT3
IL21	cytokine	7.83e-05	AICDA,BCL2,BCL2L11,BCL6,CD69,CDKN1A,CDKN1B,ID2,IL10,IL8,MMP9,STAT3
SOD2	enzyme	7.83e-05	BCL2,CDKN1A,ID2,MMP1 (includes EG:300339),MMP13,MMP9,MYC,ODC1,PTGS2,SOD2,TP53 (includes EG:22059),YWHAZ
TAC1	other	8.03e-05	CYR61,EGFR,FOS,HIF1A,HMOX1,IL1RN,IL8,MAFB,NEFM,PTGS2,TAC1
miR-1290 (miRNAs w/seed GGAUUUU)	mature microRNA	8.08e-05	ACVR2A,ANKRD52,APLN (includes EG:30878),ARID4B,BACE1,BCL2,BCL2L2,BECN1,BMI1,BMPR1B,BMPR2,C9orf78,CADM1,CASP6,CCNA2,CD83,CDK6,CEP63,DCP2 (includes EG:167227),DTD1,DYRK1A,E2F6,EGFR,ERBB4,ERRFI1,FBXW7,FXR2,GBAS,GFM1,IFRD1,IGFBP3,IL6R,INSIG2,IRS2,JARID2,KLHL12,KRAS,MAP2K1,MAP2K7,MARCKS,MBNL2,MECP2,MMP13,MYO10,NCEH1,NLK,NOTCH1,NPR3 (includes EG:18162),ONECUT2,PDCD6IP,PERP,PLAG1,PNN,PTK2 (includes EG:1…
SREBF1	transcription regulator	8.11e-05	BCL2,CDK4,CDKN1A,FN1,GPAM,HMOX1,HSPA1A/HSPA1B,IDH1,IL10,INSIG1,IRS2,PDPK1,PPARG,PTGS2,TP53 (includes EG:22059),UCP2,VEGFA
TCF3	transcription regulator	8.22e-05	BCL2L11,CASP6,CCNA2,CCND2,CCND3,CCNE1,CDK6,CDKN1A,CDKN2A,COL1A1 (includes EG:1277),FOXO1,GPAM,ID2,JUN,KIT,MYC,NEUROD1,NOTCH1,RQCD1,SLC12A2
miR-1279 (miRNAs w/seed CAUAUUG)	mature microRNA	8.63e-05	ACVR2A,ARID4B,ATG2B,BACE1,BECN1,BMI1,BMPR1B,C14orf109,CAV2,CCDC76,CCR5,CD69,CDK19,CENPJ,COL4A1,ECHDC1,ERBB4,FGFR1,GALNT7,GFPT1,HSPA1A/HSPA1B,IKZF1,IL8,ITGA2,KPNA3,LTN1,LUZP1,MAPK14,MBNL2,MEOX2,NCOA3,NEFM,NIN,NUFIP2,PAFAH1B2,PAK7,PHKB,PIK3R1,PPARG,PTEN,PTGS2,PTPRM,SEC24A,SEPT3,SLC35B3,SLC7A11,SNCA,SYNE1,TAC1,TGFBR2,TMEM14A,TNFRSF10B,WDR37,YAP1 (includes EG:10413),ZBTB10,ZHX1
2,3,4,7,8-pentachlorodibenzofuran	chemical toxicant	8.64e-05	CD44 (includes EG:100330801),COL1A1 (includes EG:1277),CYP1A1 (includes EG:13076),CYP1B1,ESR1,FOXO1,HSPA1A/HSPA1B,IDH1,UGT2B15
STAT5a/b	group	8.64e-05	AKT1,BCL2,BCL2L11,CCND2,CDC25A,CDKN1A,FOS,MYC,PTGS2
ERN1	kinase	8.64e-05	CYP1B1,ETS1,MCL1,SCN3A,SLC7A1,SPARC,ST14,TNFRSF10B,VEGFA
NFKBIB	transcription regulator	8.64e-05	CASP6,CASP7,GNAI2,ICAM1,IL8,MMP9,PLAU,PTEN,VEGFA
PPARGC1A	transcription regulator	8.68e-05	CYP1A1 (includes EG:13076),ERBB2,FBXO32,IL10,IL1RN,IRS2,MDH2 (includes EG:17448),PPARA,PPARG,PTGS2,RXRA,SOD2,TRIM63,TXN2,UCP2
PRDM1	transcription regulator	8.71e-05	AICDA,BCL2L11,BCL6,ESR1,FOS,ID3 (includes EG:15903),IL10,MCL1,MYC,ST14
VIP	other	8.75e-05	CCND1,CCND3,CCNE1,CDKN1B,EGR2,FOS,IL10,IL8,MYC,NFATC2,PTGS2,RELA
GPX1 (includes EG:14775)	enzyme	8.83e-05	BCL2,CTGF,FADD,HSPA1A/HSPA1B,MMP9,RELA,SOD2,TXN2
HIPK2	kinase	8.83e-05	BCL2,CCND2,CDKN1A,CDKN1B,HIF1A,RB1,TP53 (includes EG:22059),VIM
DUSP1	phosphatase	8.83e-05	BCL2,IL10,IL1RN,IL8,JUN,MMP1 (includes EG:300339),PTEN,PTGS2
miR-1183 (miRNAs w/seed ACUGUAG)	mature microRNA	8.95e-05	ATG2B,BAZ1A,BMPR1B,BNIP3L,C12orf23,CAPRIN1,CAV2,CCNA2,CCND2,CNOT8,CORO2B,CPNE8,CRIM1,CYP1B1,DNMT3A,E2F3,EGFR,ELMOD2,ERRFI1,FADD,FOXO3,FXR2,GALNT1,GRIA2,IGFBP5,KDM1B,KIT,KLF13,KLHL20,LHFP,MYBL1,MYO10,NEUROD1,NT5DC1,PCGF5,PHKB,PLAG1,PPM1D,PTEN,PTPRD,RERE,RICTOR,SFRP4,SHOC2,SLC38A2,TJP1,WIPF1,ZBTB10,ZEB2,ZHX1
pyruvic acid	chemical - endogenous mammalian	8.96e-05	BCL2,FOS,TNFRSF10B,TP53 (includes EG:22059),VEGFA
ferulic acid	chemical - endogenous non-mammalian	8.96e-05	BCL2,ESR1,HMOX1,MMP1 (includes EG:300339),MMP13
epothilone B	chemical drug	8.96e-05	CDK1,CDKN1A,CDKN1B,MCL1,THBS1
lonafarnib	chemical drug	8.96e-05	BCL2,CCND1,MMP9,PTGS2,TNFRSF10B
N1,N11-diethylnorspermine	chemical drug	8.96e-05	CCND1,CDKN1A,CDKN1B,PTGS2,TP53 (includes EG:22059)
nickel	chemical toxicant	8.96e-05	ESR1,FGF2,HIF1A,ICAM1,IL8
CHEK2	kinase	8.96e-05	CDKN1A,E2F1,KRAS,TJP1,TP53 (includes EG:22059)
PTK2B	kinase	8.96e-05	FOS,IL8,JUN,MMP13,PTK2 (includes EG:14083)
ITGA2	other	8.96e-05	CCNE1,COL1A1 (includes EG:1277),ITGA2,ITGA5,MMP1 (includes EG:300339)
TGFB1I1	transcription regulator	8.96e-05	CDKN1A,CDKN1B,FN1,FOS,ID1
ENG	transmembrane receptor	8.96e-05	FN1,ID1,ITGA5,PLAU,TGFBR2
miR-1237 (and other miRNAs w/seed CCUUCUG)	mature microRNA	8.97e-05	AICDA,APLN (includes EG:30878),BACE1,BCL2L2,BCL6,BDNF,BMPR1B,BMPR2,C12orf23,C17orf80,C9orf78,CAPRIN1,CCNA2,CCND2,CCR5,CDCP1,CEBPG,CENPJ,CLDN12,CXCL12 (includes EG:20315),DMTF1,EGR2,ERBB3 (includes EG:13867),ERBB4,ETS1,FADD,FITM2,GAS7,GCA,H3F3A/H3F3B,HRSP12,ICAM1,ID2,IRS1,KLHL20,LIN28A,MAP2K4,NAV3,NOTCH4,NPR3 (includes EG:18162),PAK7,PDCD6IP,PDPK1,PWWP2A,RAB21,RUNX2,SFRP4,SGPL1,SLC35A1,SLC4A7,SLC7…
miR-143-3p (and other miRNAs w/seed GAGAUGA)	mature microRNA	9.15e-05	AICDA,AKT2,ANAPC16,ARID3B,ATG2B,ATRX,BBC3,BCL2,CAPRIN1,CBFB,CD44 (includes EG:100330801),COL1A1 (includes EG:1277),COL5A2,CORO2B,CREBL2,DCP2 (includes EG:167227),DMTF1,DNMT3A,ERBB3 (includes EG:13867),FN1,FNDC3B,GALNT7,GFPT1,GMFB,GPD2,HOXA5,IGF2R,IGFBP3,IGFBP5,KDELC2,KLF13,KRAS,LMNB2,MARCKS,MYBL2,NPR3 (includes EG:18162),NPTX1,PACRGL,PIK3R1,PKD2 (includes EG:18764),PLAU,PTGS2,RAD23B,RICTOR,SFRP4,…
miR-491-3p (miRNAs w/seed UUAUGCA)	mature microRNA	9.17e-05	ABHD10,ACVR2A,BDNF,BNIP2,C9orf78,CAPRIN1,CAV2,CBFB,CCND1,CD44 (includes EG:100330801),CD46,CDK19,CDK6,CEBPG,CXCL12 (includes EG:20315),CYP1B1,DICER1,DYRK1A,FOXO3,GALNT1,GATA6,GOLPH3L,HERC6,ID3 (includes EG:15903),IDH1,IRS1,ITGA2,KRAS,LHFP,MARCKS,MYO10,NOTCH2,NUFIP2,PAK7,PCGF5,PDCD6IP,PNN,PPIF,PTPRM,RAD23B,RBMS1,RHOT1,RICTOR,SEC24A,SET,SIRT1,SLC35A1,SMAD5 (includes EG:17129),TDG,TIMP3,USP12
Ige	complex	9.2e-05	BCL2,DUSP2,IL10,IL8,MYC,PPARG,PTGS2
EIF2AK2	kinase	9.2e-05	BCL2,BDNF,FOS,HSPA1A/HSPA1B,IRS2,MYC,TP53 (includes EG:22059)
TEAD4	transcription regulator	9.2e-05	CDX2,CTGF,FGFR1,JUN,NOTCH2,SMAD1,VEGFA
PLAUR	transmembrane receptor	9.2e-05	CCND1,CDK4,E2F1,MMP9,MYC,PLAU,VIM
MAPT	other	9.39e-05	APP,BACE1,BDNF,C1QBP,CCND1,CDKN1A,CDKN1B,CFL2,FOS,JUN,PAFAH1B2,PAK1,SNCA,SOD2,TPI1,TPM1 (includes EG:22003),TPM3,TUBA1A,TUBB2A,VSNL1,YWHAZ
anandamide	chemical - endogenous mammalian	9.53e-05	FGF2,FOS,IL10,MAP2K1,PPARG,PTGS2
Hsp90	group	9.53e-05	AKT1,CCND2,EGFR,ERBB2,ERBB3 (includes EG:13867),TP53 (includes EG:22059)
BMPR2	kinase	9.53e-05	CXCL12 (includes EG:20315),ICAM1,ID1,ID2,IL8,RUNX2
NR2E1	ligand-dependent nuclear receptor	9.53e-05	CCND1,CDKN1A,MAP3K12,MYC,POU4F2,PTEN
ZEB1	transcription regulator	9.53e-05	CDKN2A,CHD1,KRT19 (human),LAMC2,RBL2 (includes EG:100331892),TP63
CARM1	transcription regulator	9.53e-05	CCNE1,CDX2,DHFR,ICAM1,MMP13,MYC
RNF2	transcription regulator	9.53e-05	BMI1,CCND2,CDKN2A,CDX2,HOXA5,PHC2
ERG	transcription regulator	9.75e-05	GMFB,ICAM1,IL8,MET,MMP1 (includes EG:300339),MYO10,RHOA,SPARC,TGFBR2,THBS1,WASF3,WIPF1
miR-191-5p (and other miRNAs w/seed AACGGAA)	mature microRNA	9.8e-05	ADAM9,BDNF,BMPR2,CCND2,CDK6,ERBB4,GMFB,HARS,HRSP12,MAP3K12,NOTCH2,ONECUT2,RXRA,SLC4A10,SLC7A1,TBK1,TET1,TJP1,TNFRSF10B
budesonide	chemical drug	9.97e-05	BCL2L11,CDKN1A,CDKN1B,CEBPG,GNAI2,IL8,JUN,MAP2K1,MAP2K4,MAP2K7
cadmium	chemical toxicant	9.97e-05	CDKN1A,CYP1A1 (includes EG:13076),HMOX1,HNRNPK,IGF2R,JUN,PLAU,PTGS2,SP1,TP53 (includes EG:22059)
BNIP3L	other	0.000101	CCNA2,CCND3,CENPF,E2F1,GPSM2,MYBL2,NT5C3,PRIM1,STAT3
TBP	transcription regulator	0.000101	BCL2,CDKN1A,COL1A1 (includes EG:1277),EIF4E,FOS,MEOX2,MYC,PPARG,PTGS2
miR-329 (and other miRNAs w/seed ACACACC)	mature microRNA	0.000102	ADAMTS1,ADIPOR2,AJUBA,BCL6,BMF,BMI1,BMPR1B,BMPR2,CARD8,CASP8AP2,CAV2,CBLN2,CDCP1,CDK19,CEBPG,CENPJ,CNOT6,DTD1,DUSP2,E2F1,ENPP6,FAM3C,FBN1,FOXO3,FXR2,GAS7,GLTP,H3F3A/H3F3B,HACE1,HMGA2,LAMB3,LIN28A,MED28,MET,MKRN1,MYO10,NAA15,NAV3,NLK,NUFIP2,ONECUT2,PCDHB10,PCGF5,PDCD6IP,PHB,PIK3R1,PLAG1,PNN,PPM1F,PRKACB,RAD51C,SHROOM2,SLC35A1,SLC7A11,SMAD4,SP1,STX7,SYT4,THRB,TMEM9B,VEGFA,VOPP1,WDR82
GCS-100	chemical drug	0.000103	CCND2,CDK6,CDKN1A,MCL1
TOP1	enzyme	0.000103	CDKN1A,HIF1A,MECP2,TP53 (includes EG:22059)
LTBP4	growth factor	0.000103	ID1,ID2,MYC,TGFB3
AURKA	kinase	0.000103	CDKN1A,MYC,PTEN,TP53 (includes EG:22059)
CDH5	other	0.000103	BCL2,CDKN1A,ICAM1,TP53 (includes EG:22059)
VAV2	other	0.000103	CD69,CDC42,FOS,RHOA
HOXB7	transcription regulator	0.000103	FGF2,IL8,MMP9,VEGFA
PBX2	transcription regulator	0.000103	COL5A2,FOS,PLAU,UGT2B17
EIF4G2	translation regulator	0.000103	CCND2,CDKN1A,JUN,SERPINE2
dimethyl sulfoxide	chemical drug	0.000103	CCND2,CCND3,CYP1A1 (includes EG:13076),DNAJB4,FOS,HMOX1,IL8,IRS2,JUN,MMP13,MYC,RUNX2,TPM1 (includes EG:22003),WNT3A
miR-3596c (and other miRNAs w/seed CUAUACA)	mature microRNA	0.000104	ADIPOR2,ASXL2,ATG2B,ATRX,CBX7,CD46,CDK19,CDK6,CNOT6,CRHBP,DNAJB4,ERBB2IP,FAM19A1,FGF2,FMR1,FNDC3B,HACE1,ID2,IKZF1,IRS1,JAK2,KIF23,KIT,KRAS,LOC100505793/SRSF10,MAFB,MAN1A1,MAP2K4,MECP2,MET,MMP13,MTPN,NASP,NCEH1,NLK,NOTCH2,ONECUT2,PCGF5,PISD,POU4F2,PPP2R5C,PTPRK,PURA,RICTOR,RTN4 (includes EG:57142),SMAD4,SOD2,TMED7,USP12,WDR82,WT1,ZFP36L1,ZFPM2
miR-455-3p (and other miRNAs w/seed CAGUCCA)	mature microRNA	0.000107	ACP2,AP2A1,ARHGAP32,BMF,CBFB,CBLN2,CDC14B,CDK19,CDKN1A,CDX2,CNOT6,DIRAS3,EIF4E,ESR1,FGF7,GBAS,GMFB,GPAM,ICAM1,ID2,KPNA3,MLLT1,NOTCH2,NPTX1,PDCD6IP,PHKB,PIK3R1,PLAU,PPP2R2A,PTPRK,RERE,RTN4 (includes EG:57142),SHOC2,SIRT1,SLC12A2,SLC35B3,SLC7A11,TMED7,TMEM43,TMEM87A,TNFAIP1,TRPS1,VSNL1,ZFP36L1
miR-1322 (miRNAs w/seed AUGAUGC)	mature microRNA	0.000112	AKT2,ASXL2,BMPR2,BNIP2,C9orf78,CA12,CACNA2D1,CBFB,CCDC76,CCND1,CDC42,CEP63,CNOT8,CRIM1,EIF4E,ERBB3 (includes EG:13867),FAM19A1,FBN1,FOXO1,GBP3,GPD2,HIF1A,IRS1,KDELC2,MARCKS,NUFIP2,ONECUT2,PDIK1L,PLAG1,PTK2 (includes EG:14083),PTPN13,PTPRD,PTPRK,RCOR1,SLC38A1,SLC7A11,SYPL1,TDG,UGDH,WIPF1
miR-606 (miRNAs w/seed AACUACU)	mature microRNA	0.000112	ACVR1,ANAPC16,ATRX,BMPR1B,BNIP2,C12orf23,CAV2,CCND2,CFL2,CRHBP,DCP2 (includes EG:167227),DIRAS3,DMTF1,DYRK1A,HACE1,HBXIP,ITCH,ITGA2,LHFP,LOC100505793/SRSF10,LTN1,MAFB,MBNL1,MBNL2,MYBL1,NOTCH2,NT5DC1,NUFIP2,ONECUT2,PBK,PLAG1,PPM1D,PRKACB,PTGS2,PTPN13,RERE,SEC62 (includes EG:294912),SLC12A2,SLC7A11,SLC7A6,ST18,STK4,TDG,THBS1,TUSC2,UBE4A,UTP15,VEZT,WEE1,WNT5A,YAP1 (includes EG:10413),ZBTB10,ZHX1,ZNF…
CTLA4	other	0.000114	CD69,CD83,CDKN1B,ICAM1,IL10,NFATC2,SOD2
NCOR2	transcription regulator	0.000114	BCL2,CCND1,CD69,CDKN1A,IL8,JUN,PTGS2
POMC	other	0.000115	CDKN1B,CYP1B1,FGF2,FOS,HMOX1,ICAM1,IL10,JUN,NR4A2,SMAD3,SOD2
miR-892b (miRNAs w/seed ACUGGCU)	mature microRNA	0.000116	ACVR2A,ADIPOR2,AJUBA,APLN (includes EG:30878),APP,ARID4B,BMF,BNIP3L,C17orf80,CBFB,CDCA5,CDK19,CDK6,E2F2,ERBB4,GALNT1,GOLPH3L,HDHD2,JAK2,MAN1A1,MBNL2,MYB,MYO10,NCEH1,NCOA3,NPR3 (includes EG:18162),NT5E,PLAG1,PPM1F,PPP2R4,PPP2R5C,PRKACB,RAB21,SLC4A10,SLC7A11,SMAD4,SP1,TIA1,TJP1,YAP1 (includes EG:10413),YWHAZ,ZHX1
mono-(2-ethylhexyl)phthalate	chemical toxicant	0.000117	ADIPOR2,CASP8AP2,CCND2,CYP1A1 (includes EG:13076),DDIT4,FOS,GFPT1,GPD1,IRS2,MDH2 (includes EG:17448),PPARA,PPARG,RELA,SDHD,SP1,TPI1
CDK4	kinase	0.000122	BCL2L11,BRCA1,CDK4,CDKN1A,CDKN1B,CDKN2A,CENPF,DHFR,ELAVL1,FGF7,HIST1H4A (includes others),MYBL1,NT5E,PDCD4,TP53 (includes EG:22059)
S-adenosylmethionine	chemical - endogenous mammalian	0.000125	COL1A1 (includes EG:1277),COL1A2,FOS,IL10,MAT2A,PLAU
trabectedin	chemical drug	0.000125	CCND1,CDK1,CDKN1A,COL1A1 (includes EG:1277),GNAI2,HIST1H4A (includes others)
Focal adhesion kinase	group	0.000125	BCL2,ICAM1,MMP13,MMP9,TAGLN,TP53 (includes EG:22059)
PRKAA1	kinase	0.000125	CDKN1A,CDKN1B,FN1,IL8,MMP9,TP53 (includes EG:22059)
BMPR1B	kinase	0.000125	CDKN1A,ID1,ID3 (includes EG:15903),PPARG,PTGS2,RUNX2
JAK3	kinase	0.000125	BCL2,CCNE1,CDK4,CDK6,CDKN1B,IL10
LGALS1	other	0.000125	CD69,CDKN1A,CDKN1B,FN1,IL10,KRAS
CGA	other	0.000125	ADAMTS1,BDNF,IL8,PTGS2,SFRP4,TIMP3
PAX8 (includes EG:18510)	transcription regulator	0.000125	BCL2,CCNA2,DHFR,DIO3,E2F1,WT1
SFRP1	transmembrane receptor	0.000125	DKK1,FN1,MMP1 (includes EG:300339),MMP9,RUNX2,TP53 (includes EG:22059)
candesartan	chemical drug	0.000126	COL1A2,COL3A1,FN1,FOS,GFPT1,ICAM1,NPR3 (includes EG:18162),RHOA
NME1 (includes EG:18102)	kinase	0.000126	BCL2,CCND1,CDK4,CDKN1A,CTGF,MET,SMO,TP53 (includes EG:22059)
TFAP2C	transcription regulator	0.000126	CDKN1A,CDX2,CTGF,ERBB2,ESR1,FBXW7,SOD2,THBS1
amphetamine	chemical drug	0.000129	ADORA2B,BCL2,BDNF,FOS,IL10,JUN,MYBL1,SNCA,TAC1,TGFBR2,TP53 (includes EG:22059)
GDF2	growth factor	0.00013	BMPR2,CDKN1C,COL1A1 (includes EG:1277),FOS,ID1,ID2,ID3 (includes EG:15903),IL8,SERPINE2,SLC3A2
TACR1	G-protein coupled receptor	0.00013	ADIPOR2,FOS,IL10,PTGS2,TAC1
ADRB1	G-protein coupled receptor	0.00013	APP,COL3A1,MARCKS,THBS1,TPM1 (includes EG:22003)
isoflurane	chemical drug	0.00013	BACE1,BCL2,FOS,HMOX1,ICAM1
ceruletide	chemical drug	0.00013	CCNE1,CDKN1B,HMOX1,PTGS2,TAC1
NOV	growth factor	0.00013	CTGF,HES1 (includes EG:15205),ITGA2,MMP1 (includes EG:300339),MMP9
HAVCR1	other	0.00013	CCND3,CDK4,CDK6,CDKN1B,IL10
HOXC9	other	0.00013	MMP13,MMP9,TIMP3,WNT3A,WNT5A
DAXX	transcription regulator	0.00013	BCL2,CCND1,CDKN1A,MMP1 (includes EG:300339),SMAD4
IL17A	cytokine	0.000134	BCL2,CTGF,CYR61,FOS,ICAM1,IL10,IL8,JUN,MMP1 (includes EG:300339),MMP13,MMP9,PTGS2,STAT3,VEGFA
IKBKG	kinase	0.000134	ATP2A2,BBC3,CSF1 (includes EG:12977),CXCL12 (includes EG:20315),FOS,ICAM1,IL1RN,IL8,PPARA,PPARG,PTEN,SERPINE2,TNFAIP2,VEGFA
TCF12	transcription regulator	0.000136	CDKN1A,CDKN2A,FN1,FOXO1,ID2,NOTCH1,RQCD1,TNFAIP1,TRA@
MAP3K14	kinase	0.00014	EGFR,ICAM1,IL10,IL8,PTEN,PTGS2,RELA
miR-622 (miRNAs w/seed CAGUCUG)	mature microRNA	0.000142	ANKRD13B,ARID4B,C2orf43,CBLN2,CCR5,CD276,CYR61,DIO3,E2F1,E2F6,EGFR,ERBB3 (includes EG:13867),FBXW7,FYCO1,GLTP,HACE1,HIF1A,INSIG2,KCTD3,KRAS,LAMC2,MAFB,MBNL1,MTPN,MYLIP,NCEH1,NUPL1,ODZ2,ONECUT2,PCGF5,PNN,PPARA,PPM1D,PTEN,PTK2 (includes EG:14083),RAB21,RB1,RCOR1,RTN4 (includes EG:57142),SLC17A7,SLC38A2,SLC7A1,SLC7A11,SMAD5 (includes EG:17129),SPARC,TMCO1,TMEM43,TRPS1,WIPF1
trinitrobenzenesulfonic acid	chemical reagent	0.000145	CCR5,CD44 (includes EG:100330801),COL1A1 (includes EG:1277),COL1A2,COL3A1,FOS,IL10,MMP13,MMP9,PTGS2,TAC1
miR-380-3p (miRNAs w/seed AUGUAAU)	mature microRNA	0.000149	ADAMTS1,APP,ARHGEF3,ATRX,BMI1,C12orf23,CBFB,CD83,CDK19,CEBPG,CHORDC1,CNOT6,CREBL2,DICER1,EIF4E,ERBB2IP,ERRFI1,FGF7,FOXO3,GPD2,HACE1,HIF1A,HMGA2,HRSP12,IGFBP5,JAK2,KCNJ16,KDELC2,KLHL12,KRAS,LTN1,LUC7L2,MBNL1,MECP2,MTPN,NIN,NUFIP2,NUPL1,PCGF5,PIK3R1,PKD2 (includes EG:18764),PLAG1,PPARA,PRKACB,PTPN12,PTPRD,PWWP2A,RAB21,RNASEL,RUNX1,SGPL1,SHOC2,SLC12A2,SLC4A10,SLC7A11,SLC7A6,SMAD5 (includes EG:17129)…
FLI1	transcription regulator	0.000149	CCND1,CCND3,COL1A1 (includes EG:1277),COL1A2,CTGF,ID2,MMP1 (includes EG:300339),TGFBR2
SMARCA2	transcription regulator	0.000149	BMPR1B,CCNE1,CD44 (includes EG:100330801),DHFR,E2F1,HES1 (includes EG:15205),PPARG,TAGLN
ARNT2	transcription regulator	0.000155	AQP4,CBFB,CFL2,EGFR,ICAM1,IL6R,JAK2,LAMB3,MTPN,NFATC2,RBL2 (includes EG:100331892),SIRT1,SMAD3,STRN,TCL1A,THRB,TNFSF9,VEGFA,ZFP36L1
miR-383 (and other miRNAs w/seed GAUCAGA)	mature microRNA	0.000155	ACVR1B,ADIPOR2,ADSS,ATAT1,BCL2,C14orf109,CCND2,CDC14B,CDK19,CLDN12,COL15A1,CTGF,DDIT4,DICER1,DMTF1,ELMOD2,ERBB4,FGF7,FOS,FOXO3,GATA6,IKZF1,LIN28A,NAV3,NEUROD1,ODZ2,PERP,PHKB,RBM8A,RBMS1,SLC7A11,SP1,THBS1,TRIM9,TRPS1,TUBA1A,VEGFA,VEZT,ZBTB10
E. coli lipopolysaccharide	chemical - endogenous non-mammalian	0.000157	BCL2,BCL2L11,BECN1,CD83,HSP90B1,ICAM1,IL10,IL8,MMP9
miR-1278 (miRNAs w/seed AGUACUG)	mature microRNA	0.000157	ARID4B,ATRX,BAZ1A,BMPR1B,CADM1,CAV2,CBLN2,CDC42,CDK6,CHORDC1,CLDN12,ERBB2IP,ERBB4,FN1,FNDC3B,FOXO3,GRIA2,HNRNPK,HOXA5,IKZF1,JAK1,KDELC2,MTPN,PDIK1L,PPARA,PRC1 (includes EG:233406),PRKACB,PWWP2A,RUNX2,SCN3A,SLC38A1,SMAD5 (includes EG:17129),SPTLC1,ST18,TP63,TRPS1,YWHAZ,ZBTB10
miR-1261 (miRNAs w/seed UGGAUAA)	mature microRNA	0.000158	ACVR1,ACVR1B,ACVR2A,AICDA,BRCA1,CARD8,CASP7,CD24,CDKN1B,CFL2,CREBL2,E2F6,ERBB4,FBN1,FGF2,GPAM,H3F3A/H3F3B,HACE1,INSIG1,IRS1,KPNA3,LAMTOR3,LATS2,NUFIP2,PCGF5,PHB,PIK3R1,PKD2 (includes EG:18764),PLAG1,PPM1D,PTK2 (includes EG:14083),PTPRD,PURA,PWWP2A,RBMS1,RNASEL,RUNX2,SEC62 (includes EG:294912),SEPT3,SYT4,THBS1,THEM4,THRB,TMED10,TMEM87A,TRPS1,USP1
halofuginone	chemical drug	0.000159	CD44 (includes EG:100330801),COL1A1 (includes EG:1277),COL1A2,CTGF,FBN1,IGFBP3,MMP13,PTGFRN,SPARC,TAGLN,TGFB3,TGFBR2,VSNL1,WNT5A
dexamethasone phosphate	chemical drug	0.000162	BCL6,DDIT4,ERRFI1,GPD1,ID3 (includes EG:15903),THBS1
PRKCQ	kinase	0.000162	CD44 (includes EG:100330801),CD69,CDKN1A,MMP1 (includes EG:300339),MMP9,RB1
HRG	other	0.000162	Ccl6,CD83,IL10,MMP9,SPARC,TIMP3
GATA4	transcription regulator	0.000162	ATP2A2,BCL2,BECN1,COL1A1 (includes EG:1277),COL1A2,COL3A1,FOS,JUN,SGPL1,TAGLN,VIM
miR-580 (miRNAs w/seed UGAGAAU)	mature microRNA	0.000166	ADAM9,ADIPOR2,AQP4,BAZ1A,BCL2L11,BMPR2,CAPRIN1,CARD8,CDCP1,CDK6,CDKN1B,CEBPG,COL5A2,CPNE8,DKK1,E2F6,EIF4E,ELAVL1,FGF7,FMR1,FOS,GALNT7,GBAS,GPD2,H3F3A/H3F3B,HIF1A,IRS2,JAK1,JUN,KLHL20,KRAS,LAMC2,LAMTOR3,LOC100505793/SRSF10,LUC7L2,MYBL1,NASP,NCOA3,NR4A2,NT5DC1,NT5E,NUPL1,ONECUT2,PDCD4,PDCD6IP,PIGR,POU4F2,PPP2R5C,PSAT1,PTGFRN,PTK2 (includes EG:14083),PTPRM,PWWP2A,RBL2 (includes EG:100331892),SCN3A,S…
GnRH analog	biologic drug	0.000166	C21orf33,CDK1,CENPF,CTGF,FADD,FGF2,FN1,FOS,GPSM2,HIF1A,JUN,MAP2K4,MLF1,NCOA3,NR4A2,PPP2R2A,PTK2 (includes EG:14083),RBMS1,RELA,SKAP2,SLC7A11,SLC7A6,SMAD5 (includes EG:17129),TP53 (includes EG:22059),TPM1 (includes EG:22003),TUBA1A
USF1	transcription regulator	0.000167	APLN (includes EG:30878),CDK4,FBXO32,FMR1,GPAM,IGF2R,IGFBP3,PIGR,PTGS2,UCP2
miR-433 (and other miRNAs w/seed UCAUGAU)	mature microRNA	0.000167	ACVR2A,AJUBA,ANKRD52,ARHGAP32,BCL2,C2orf18,CBFB,CENPJ,CEP63,CNOT6,CYP1B1,DKK1,E2F3,ECHDC1,ENPP6,ERBB4,FAM19A1,FAM3C,FBXW7,FGF7,GALNT1,GRIA2,HOXA5,JAK2,KCTD3,KLF13,KRAS,LAMC1,MAP2K7,MAPK14,MBNL1,MECP2,MET,NIN,NOTCH1,NPR3 (includes EG:18162),OMA1,ONECUT2,PERP,PHLDB2,PTK2 (includes EG:14083),RTL1,SKAP2,SLC7A11,SPARC,TET1,TIA1,TIMP3,TMEM14A,TRPS1,UGDH,YAP1 (includes EG:10413),YWHAZ,ZBTB10
carbamylcholine	chemical drug	0.000171	APP,CCND1,CDKN1A,FOS,JUN,MAPK14,PLCG1
dimethylnitrosamine	chemical toxicant	0.000171	CDKN1A,COL1A1 (includes EG:1277),HMOX1,ICAM1,IGFBP5,MMP9,SOD2
cetuximab	biologic drug	0.000179	BCL2,BNIP3L,HIF1A
L-alanine	chemical - endogenous mammalian	0.000179	CCND1,CCNE1,CDKN1A
L-aspartic acid	chemical - endogenous mammalian	0.000179	CCND1,CCNE1,CDKN1A
4-methylcatechol	chemical - endogenous mammalian	0.000179	BDNF,HMOX1,JUN
L-asparagine	chemical - endogenous mammalian	0.000179	CCND1,CCNE1,CDKN1A
CGP 74514A	chemical - kinase inhibitor	0.000179	CCND1,MCL1,TP53 (includes EG:22059)
PD 180970	chemical - kinase inhibitor	0.000179	CCND2,MCL1,MYC
KP-SD-1	chemical - kinase inhibitor	0.000179	CCND1,CDKN1B,MMP9
plevitrexed	chemical drug	0.000179	CDK1,CDKN1A,TP53 (includes EG:22059)
vandetanib	chemical drug	0.000179	CCND1,CCNE1,CDKN1B
EGTA acetoxymethyl ester	chemical reagent	0.000179	PTGS2,TP53 (includes EG:22059),VEGFA
Ro 25-6760	chemical toxicant	0.000179	CCNE1,CDKN1A,CDKN1B
allyl isothiocyanate	chemical toxicant	0.000179	FOS,HMOX1,PTGS2
1,2-dimethylhydrazine	chemical toxicant	0.000179	CCND1,MYC,PTGS2
ibotenic acid	chemical toxicant	0.000179	BDNF,FOS,JUN
SWI-SNF	complex	0.000179	MET,PLK1,PPARG
RNF187	enzyme	0.000179	CCND1,CDK1,JUN
BLVRA	enzyme	0.000179	HMOX1,JUN,TNFRSF10B
BAG6	enzyme	0.000179	BBC3,CDKN1A,COL1A1 (includes EG:1277)
Nedd4	enzyme	0.000179	FN1,PTEN,SNCA
SYK/ZAP	group	0.000179	IL10,MMP1 (includes EG:300339),PTGS2
Gpcr	group	0.000179	EGFR,FOS,JUN
Lefty	group	0.000179	CDKN1A,CTGF,SMAD5 (includes EG:17129)
PFKFB3	kinase	0.000179	CCND3,CDK1,CDKN1B
PODXL	kinase	0.000179	MMP1 (includes EG:300339),MMP9,VIM
DDR2 (includes EG:18214)	kinase	0.000179	COL1A1 (includes EG:1277),MMP1 (includes EG:300339),MMP13
CINP	other	0.000179	CCND1,CDKN1A,RB1
KDM2B	other	0.000179	CDKN1A,CDKN2A,TP53 (includes EG:22059)
GRB2	other	0.000179	CDKN1B,PLAU,SLC7A1
FAM57A	other	0.000179	CCND1,CDK4,TP53 (includes EG:22059)
SEMA3F	other	0.000179	HIF1A,MMP9,VEGFA
ARHGEF25	other	0.000179	CDC42,JUN,RHOA
PPP1R1B	phosphatase	0.000179	BCL2,FOS,SNCA
CDC25B	phosphatase	0.000179	CCND1,MYC,TP53 (includes EG:22059)
ID4	transcription regulator	0.000179	BRCA1,CDKN1A,CDKN2A
epoprostenol	chemical - endogenous mammalian	0.000179	FOS,HIF1A,IL10,MMP1 (includes EG:300339)
L-threonine	chemical - endogenous mammalian	0.000179	CCND1,CCNE1,MYC,SOD2
estriol	chemical - endogenous mammalian	0.000179	HOXA11,IRS1,IRS2,PIK3R1
quinidine	chemical drug	0.000179	CCND1,CDK4,CDKN1A,TP53 (includes EG:22059)
racemic flurbiprofen	chemical drug	0.000179	APP,MMP9,PTGS2,TP53 (includes EG:22059)
melphalan	chemical drug	0.000179	BCL2L11,CDKN1A,MCL1,TP53 (includes EG:22059)
Cd2+	chemical toxicant	0.000179	CCND1,FOS,HMOX1,MYC
KIF3A	enzyme	0.000179	CDKN1A,MMP13,MYC,VEGFA
GNA13	enzyme	0.000179	FOS,IL8,PTGS2,VEGFA
PNPT1	enzyme	0.000179	CDKN1A,CDKN1B,IL8,MYC
RHOB	enzyme	0.000179	CDKN1A,EGFR,PTGS2,TGFBR2
Fgfr	group	0.000179	BCL2L11,FGFR1,FOS,HMOX1
FLT1	kinase	0.000179	CDKN1A,HMOX1,ICAM1,NOTCH1
MSGN1	other	0.000179	HES1 (includes EG:15205),NOTCH1,NOTCH2,PPARG
CDH2	other	0.000179	CCND1,CDKN1A,CDKN1B,MMP9
NCL	other	0.000179	CDKN1A,HIF1A,MYC,TP53 (includes EG:22059)
NUMB	other	0.000179	APP,CDKN1A,HES1 (includes EG:15205),TP53 (includes EG:22059)
S100A7	other	0.000179	CDKN1B,IL8,MMP13,VEGFA
CHRNA3	transmembrane receptor	0.000179	BCL2,CDKN1A,JAK1,TP53 (includes EG:22059)
turmeric extract	other	0.00018	BCL2,C1QBP,COL4A1,COL5A3,IL1RN,MMP13,MMP9,PTGS2,SFRP4
JUND	transcription regulator	0.00018	CCND1,CDKN2A,HMOX1,MMP1 (includes EG:300339),MMP13,MMP9,PLAU,RUNX2,VEGFA
CLOCK	transcription regulator	0.000182	ADPGK,C1QBP,EGFR,HSPA1A/HSPA1B,ICAM1,ID1,KLF13,PAFAH1B2,PPARA,PPIF,TMED3,TNFAIP1,TNFSF9,TRA@,WEE1
exenatide	biologic drug	0.000184	FOS,IRS2,MMP9,PTGS2,SIRT1
vanadate	chemical - other	0.000184	CCND1,ESR1,IL8,JUN,ODC1
thiazolidinedione	chemical drug	0.000184	IRS1,IRS2,NR4A2,PIK3R1,UCP2
desipramine	chemical drug	0.000184	BCL2,BDNF,CDKN1A,FGF2,FOS
ammonium chloride	chemical drug	0.000184	APP,AQP4,FOXO1,SNCA,SQSTM1
betulinic acid	chemical drug	0.000184	BCL2,MMP9,PTGS2,SP1,TNFRSF10B
BTRC	enzyme	0.000184	BCL2L11,CCND1,CDKN1A,RELA,SMAD4
PIK3CD	kinase	0.000184	BCL2L11,CCNA2,CCND2,CCNE1,IL8
CRTC2	other	0.000184	AICDA,BCL2,CDK6,MYC,TCL1A
CDC73 (includes EG:214498)	other	0.000184	APP,CCND1,HMGA1,HMGA2,MYC
RLN1	other	0.000184	ESR1,FOS,MMP1 (includes EG:300339),MMP13,VEGFA
ADAM17	peptidase	0.000184	COL3A1,EGFR,ERBB4,FN1,IL8
LYL1	transcription regulator	0.000184	BRCA1,CCND3,ID1,ID3 (includes EG:15903),ITGA2
miR-616-3p (miRNAs w/seed GUCAUUG)	mature microRNA	0.000186	ACVR2A,ADPGK,ATRX,BMPR2,CD44 (includes EG:100330801),CEP63,CNOT6,COL5A2,CPNE8,CTGF,ERBB2IP,ERBB4,FGF7,GALNT1,GALNT7,GFPT1,HACE1,ICAM1,IGFBP5,MAT2A,MBNL1,MEOX2,MET,NCL,NFIA,PIK3R1,PTEN,PWWP2A,RAB27B,RB1,RECK,RICTOR,SFRP4,SHOC2,SLC12A2,SLC38A1,SNX15,SQSTM1,STK4,TAC1,TJP1,TMEM2,TMEM87A,UBE2I
TRAF2	enzyme	0.000188	AURKB,CDK1,CDKN2A,EGFR,ICAM1,IL8,MMP9,PLK1,RELA,WEE1
miR-936 (miRNAs w/seed CAGUAGA)	mature microRNA	0.000197	ADIPOR2,AQP4,ASXL2,BRCA1,C14orf109,C9orf78,CARD8,CBFB,CDCP1,CENPF,CFL2,CPNE8,CREBL2,CYB5R4,ERBB2IP,ERBB4,FOXO1,GALNT7,HDHD2,ITGA5,KLF13,LATS2,MAP2K4,MBNL1,MKRN1,MMP1 (includes EG:300339),NAA15,NPTX1,PAK7,PBK,POU4F2,PSAT1,RUNX1,SEC62 (includes EG:294912),SEPT2,SERPINE2,SKAP2,SLC38A1,SLC7A1,SMAD1,SMAD5 (includes EG:17129),SP1,ST14,SYT4,WT1,ZHX1
peptidoglycan	chemical - endogenous non-mammalian	0.000201	FOS,HMOX1,ICAM1,IL10,IL1RN,IL8,MCL1,MMP1 (includes EG:300339),MMP13,PTGS2,RELA
PSEN2	peptidase	0.000201	APP,ATP2A2,BCL2,BECN1,EGFR,FOXO3,NOTCH1,PRC1 (includes EG:233406),PTGS2,SLC38A2,TP53 (includes EG:22059)
RTN4 (includes EG:57142)	other	0.000206	ACTR1A,APP,ARHGDIA,BDNF,JUN,RTN4 (includes EG:57142),TPM1 (includes EG:22003),VEGFA
HES1 (includes EG:15205)	transcription regulator	0.000206	CCND3,CDKN1A,E2F1,HES1 (includes EG:15205),NEUROD1,NOTCH1,PPARG,TAGLN
fish oils	chemical drug	0.000206	CYP1A1 (includes EG:13076),IL10,PIK3R1,PPARA,PTGS2,RXRA
thalidomide	chemical drug	0.000206	APP,COL1A1 (includes EG:1277),FGF2,ICAM1,IL8,VEGFA
4-methylnitrosoamino-1-(3-pyridinyl)-1-butanone	chemical toxicant	0.000206	CDKN1A,EGFR,FOS,JUN,PTGS2,RELA
AMH	growth factor	0.000206	ACVR1,CDKN1A,CDKN2A,E2F1,RBL2 (includes EG:100331892),SMAD5 (includes EG:17129)
SUMO3	other	0.000208	APP,BACE1,CAV2,CCND2,HMGA1,IRS1,PNP
RXRA	ligand-dependent nuclear receptor	0.000208	APP,BRCA1,Ccl6,CCNA2,CCND1,CCND3,CDKN1A,CDKN2A,FOS,GPD1,HIF1A,IL10,INSIG1,PDPK1,PPARA,PPARG,RXRA,TNFRSF10B,VEGFA,WEE1
miR-625-5p (miRNAs w/seed GGGGGAA)	mature microRNA	0.000218	AKT2,APLN (includes EG:30878),ATAT1,ATG2B,BACE1,BAK1,BCL2L11,BMF,BNIP3L,CADM1,CBX7,CCND1,CD44 (includes EG:100330801),CDKN2A,CEBPG,CEP63,CFL2,COL1A1 (includes EG:1277),COL1A2,CREBL2,CXCL12 (includes EG:20315),DDIT4,DHFR,DNMT3B,ELMO2,ESR1,FBN1,GAS7,GOLPH3L,HMGA1,HNRNPK,KIT,KLF13,KRT85,LEFTY2,MAX,MECP2,NCOA3,NIPAL2,NUFIP2,ONECUT2,PGM1,PNN,PPT2 (includes EG:100126133),RBMS1,RUNX1,SEC24A,SERPINE2,SGP…
miR-326 (and other miRNAs w/seed CUCUGGG)	mature microRNA	0.00022	ACP2,ACVR1B,ANKRD13B,ANKRD52,ARID3B,BAK1,BCL2,BCL2L2,C2orf18,CD44 (includes EG:100330801),CDCA5,CDK19,COL4A1,CORO2B,CRIM1,E2F2,EFNA3,ELMO2,ERBB2IP,ERBB4,ETS1,FGFR1,FRAT2,FYCO1,GPD2,GRIA2,GSTM4,ITGA5,KIAA1919,KIF23,KRAS,LMNB2,LUZP1,MECP2,MEOX2,MMP1 (includes EG:300339),MTPN,NAV3,NCEH1,NLK,NOTCH4,PANX1,PDCD6IP,PPARA,PPM1F,PTPRM,RAB21,RCOR1,RFT1,RHOT1,SGPL1,SLC25A23,SLC38A2,SLC7A11,SLC9A3R2,SMAD3,SM…
ATN1	transcription regulator	0.000223	BCL6,BDNF,CBFB,FBXW7,GAS7,GTF2H1,IGFBP5,MARCKS,MAX,NEFM,NEUROD1,NPTX1,PRKACB,VSNL1
miR-154-5p (and other miRNAs w/seed AGGUUAU)	mature microRNA	0.000224	ADAM9,ATG2B,BAZ1A,BMPR1B,BNIP3L,CCND2,COL3A1,CPNE8,CYP1B1,DCP2 (includes EG:167227),DMTF1,DYRK1A,GALNT7,GBP3,GNAI2,HDHD2,HMGA2,IL8,KLHL12,LMNB1,MAP2K1,MECP2,NCEH1,NFIA,NT5E,NUPL1,PCGF5,PPARA,PRKACB,PTPN13,RAD23B,RCOR1,RHEBL1,RHOT1,RUNX2,SCN3A,SLC7A6,SPTLC1,SYT4,VEZT,WNT5A
SRF	transcription regulator	0.000234	BCL2,CAPRIN1,CDK4,CDKN1A,CTGF,EGR2,FOS,JUN,MCL1,MMP9,NFATC2,NR4A2,PGM1,PTGS2,RAF1,SHOC2,TAGLN,TPM1 (includes EG:22003),WT1,ZYX
phenobarbital	chemical drug	0.000238	BCL2,BDNF,CCND1,CDKN1A,CYP1A1 (includes EG:13076),CYP1B1,INSIG1,RAF1,TP53 (includes EG:22059),UGT2B17
miR-665 (and other miRNAs w/seed CCAGGAG)	mature microRNA	0.000239	ACVR1B,AJUBA,BBC3,BMPR1B,C2orf18,CAPRIN1,CARD8,CD276,CD83,CDC25A,CDCP1,CDK6,CDKN1A,COL3A1,CPNE8,CRIM1,CSF1 (includes EG:12977),CXCL12 (includes EG:20315),DNPEP,E2F3,EFNA3,ERBB3 (includes EG:13867),F2,FAM19A1,FBN1,FYCO1,GNL3L,GPAM,GSTM4,HERPUD1,HMGA1,HSPB6,IFRD1,IGFBP3,IKZF1,INSIG1,ITCH,KLF13,KRT85,LUZP1,MARCH4,MET,MLLT1,MYO10,NLK,NUCB1,ONECUT2,PDCD6IP,PHC2,PIGR,PPARA,PPP2R2A,SEPT2,SLC17A7,SLC25A2…
leukotriene D4	chemical - endogenous mammalian	0.00024	ADAMTS1,CYR61,EGR2,IL8,MCL1,MMP1 (includes EG:300339),NR4A2,PTGS2
resiquimod	chemical drug	0.000247	BCL2,CD44 (includes EG:100330801),CD83,CXCL12 (includes EG:20315),FGF2,HERPUD1,ICAM1,IL10,IL8,JUN,MCL1,PLAU,PTGS2,SOD2,TNFSF9
vitamin D	chemical drug	0.00025	ADAMTS1,BCL2,BCL2L2,CDK1,CDKN1A,CYP1A1 (includes EG:13076),CYR61
3-methylcholanthrene	chemical toxicant	0.00025	CYP1A1 (includes EG:13076),CYP1B1,CYR61,FOS,IL10,PTGS2,TP53 (includes EG:22059)
miR-509-5p (and other miRNAs w/seed ACUGCAG)	mature microRNA	0.000253	ACTR1A,ARID4B,BMI1,C14orf109,C2orf43,CD24,CDC14B,CHORDC1,CMTM4,COL5A2,CORO2B,CRIM1,DICER1,E2F2,E2F3,GALNT7,GMFB,GTF2H1,HBP1,HMGA2,ICAM1,ID2,IDH1,IL1RN,JARID2,KCTD3,LAMTOR3,LUZP1,MAN1A1,MAPRE2,MARCKS,MBNL1,MED28,MEF2D,MYBL1,NUFIP2,PLAG1,PPM1F,PTGS2,PTPRD,RAD23B,RHOT1,RICTOR,RUNX2,SCN3A,SIRT1,SLC38A2,SLC7A11,SMAD5 (includes EG:17129),SOD2,TDG,TET1,TMEM109,TOMM34,TRPS1,UGP2,USP12,VIM,WDR82,ZHX1
grape seed extract	biologic drug	0.000253	APP,CCNE1,CDK6,PLAU,VIM
leuprolide	biologic drug	0.000253	APP,BCL2,MMP1 (includes EG:300339),MMP9,SMAD4
calcipotriene	chemical drug	0.000253	FOS,IL10,IL8,JUN,PLAU
sildenafil	chemical drug	0.000253	APP,BCL2,BDNF,RHOA,VEGFA
methyl-beta-cyclodextrin	chemical drug	0.000253	CCND1,CCNE1,HIF1A,IL8,MYC
IHH	enzyme	0.000253	CCND1,DKK1,MET,MMP13,SMO
MAPK12	kinase	0.000253	CCND1,FOS,IL10,JUN,MMP13
PAK1	kinase	0.000253	BCL2,CCND1,HES1 (includes EG:15205),MAPK14,VEGFA
IGFBP5	other	0.000253	BCL2,CCND1,COL1A1 (includes EG:1277),IRS1,RUNX2
GLIS2	transcription regulator	0.000253	CCND1,COL1A1 (includes EG:1277),CTGF,SPARC,VIM
HOXD3	transcription regulator	0.000253	COL1A1 (includes EG:1277),IGFBP3,ITGA5,TAGLN,THBS1
Hsp70	group	0.00026	BCL2,CD83,HIF1A,ICAM1,IL8,SNCA
MAPKAPK2	kinase	0.00026	ICAM1,IL10,IL8,MMP9,PLAU,TP53 (includes EG:22059)
TAF4B	transcription regulator	0.00026	CCND2,CTGF,FN1,JUN,MMP13,TGFB3
ABCB4	transporter	0.00026	COL1A1 (includes EG:1277),COL1A2,COL4A1,CTGF,MMP13,SPARC
miR-889 (miRNAs w/seed UAAUAUC)	mature microRNA	0.000261	ABHD10,ACVR2A,ADAM9,APLN (includes EG:30878),AQP4,ARID4B,BCL2,BDNF,BMPR1B,BMPR2,C2orf43,CAPRIN1,CD44 (includes EG:100330801),CEP63,CLDN12,CYP1B1,DCP2 (includes EG:167227),ECHDC1,ERBB2IP,ETS1,FGFR1,FYCO1,GALNT1,GFM1,GMFB,GPAM,HACE1,HBXIP,HIF1A,IDH1,IGFBP5,IL8,KLHL12,KPNA3,MAFB,MAP2K1,MYLIP,NIN,NOTCH2,NT5DC1,NUFIP2,ODZ2,OMA1,PLAG1,PPARG,PPIC,PPP3CA,PRKACB,PTEN,PTGS2,PTPRD,PURA,RB1,RICTOR,RUNX2,SEC2…
zinc	chemical drug	0.000268	CCND1,CDK4,CDKN2A,COL1A1 (includes EG:1277),HMOX1,IL10,MAP2K1,PTGS2,RB1,TP53 (includes EG:22059)
CpG oligonucleotide	chemical drug	0.000275	AICDA,CD83,ICAM1,IL10,IL8,NOTCH1,NOTCH2,PTGS2,RELA,SOD2,THBS1
delta-9-tetrahydrocannabinol	chemical drug	0.000279	BCL2L2,BDNF,CASP7,CD69,FOS,HIST1H4A (includes others),TNFSF9,TP53 (includes EG:22059)
Calcineurin protein(s)	complex	0.000279	ATP2A2,BCL2,BCL2L11,EGR2,FOS,ITCH,PPARA,PTGS2
HBB	transporter	0.000279	BCL2L11,CCR5,CD44 (includes EG:100330801),COL1A2,FN1,ICAM1,IL2RG,IL8
miR-548b-3p (miRNAs w/seed AAGAACC)	mature microRNA	0.000289	AQP4,ATRX,BECN1,BMF,C12orf23,C21orf33,CD46,CEBPG,CHORDC1,CNOT6,CNOT8,CPNE8,CYP1B1,E2F2,GCA,GEMIN2,GNL3L,HDAC4,HMGA2,HOXA11,KLHL20,LAMC1,LAMC2,LATS2,MARCKS,MECP2,MMP13,MYLIP,NIN,NT5DC1,NUFIP2,PANX1,POU4F2,PWWP2A,RBMS1,RNASEL,SEC23A,SEC24A,SIRT1,SLC4A7,SMAD5 (includes EG:17129),SP1,SQSTM1,STAT3,TIMP3,TMEM2,TMEM43,TPM3,TRPS1,USP1
MYD88	other	0.00029	BAMBI,CD44 (includes EG:100330801),CD83,CXCL12 (includes EG:20315),FOS,HMOX1,ICAM1,IGFBP5,IL10,IL8,JUN,MET,MMP9,MYC,PTGS2,RELA,TNFSF9
14,15-epoxyeicosatrienoic acid	chemical - endogenous mammalian	0.00029	CD44 (includes EG:100330801),EGFR,FGF2,MMP9
leukotriene C4	chemical - endogenous mammalian	0.00029	EGR2,FOS,IL8,PTGS2
dehydroepiandrosterone sulfate	chemical - endogenous mammalian	0.00029	CCND1,CDK4,PPARG,TRIM63
antimycin A	chemical - endogenous non-mammalian	0.00029	BCL2,CDKN2A,MMP1 (includes EG:300339),SOD2
monorden	chemical - endogenous non-mammalian	0.00029	EGFR,HSP90B1,HSPA1A/HSPA1B,IRS1
E64d	chemical - protease inhibitor	0.00029	APP,FGF2,SQSTM1,TP53 (includes EG:22059)
asoprisnil	chemical drug	0.00029	BCL2,EGFR,TGFB3,TGFBR2
nordihydroguaiaretic acid	chemical drug	0.00029	BCL2,HMOX1,MMP13,VEGFA
PLD1	enzyme	0.00029	APP,BCL2,MYC,PTGS2
NOS1	enzyme	0.00029	FBXO32,FOS,HIF1A,TRIM63
EPHB1	kinase	0.00029	EGR2,FOS,JUN,PTGS2
CDK1	kinase	0.00029	CDK1,CDKN1A,HIST1H4A (includes others),JUN
mir-8	microRNA	0.00029	GEMIN2,HDAC4,ZEB1,ZEB2
mir-205	microRNA	0.00029	ERBB3 (includes EG:13867),RUNX2,VIM,ZEB2
IL31	other	0.00029	CDK1,CDK6,CDKN1B,RB1
ATG5 (includes EG:11793)	other	0.00029	APP,BCL2L11,BMF,SQSTM1
ANXA2	other	0.00029	CDK6,MMP1 (includes EG:300339),MYC,PTGS2
RPTOR	other	0.00029	HIF1A,IL10,IRS1,PTEN
LTF	peptidase	0.00029	CDKN1A,IL10,MMP13,TP53 (includes EG:22059)
PIAS2	transcription regulator	0.00029	CDKN1A,CDKN1C,FOS,ITGA2
ETV1	transcription regulator	0.00029	ERBB2,MMP1 (includes EG:300339),MMP13,TGFBR2
miR-3585-5p (and other miRNAs w/seed UCACAAG)	mature microRNA	0.000292	ACVR2A,AQP4,ASXL2,BAZ1A,BCL2L11,BDNF,BMF,C4orf27,C9orf78,CDC14B,CDK19,CNOT6,COL1A1 (includes EG:1277),COL1A2,COL5A2,CPNE8,CTNNBIP1,DCP2 (includes EG:167227),E2F6,EGR2,ELAVL1,ERBB4,FAM3C,FBN1,FOXO1,GBAS,GMFB,GOLPH3L,HDAC4,HMGA2,HNRNPK,ID2,KRAS,LAMTOR3,MAT2A,MLLT1,NAA15,NAV3,NCEH1,NOTCH1,NUPL1,PACRGL,PAK1,PPM1F,PPP3CA,PRPF40A,PTGS2,PTPRK,RAD23B,RCOR1,RICTOR,RNASEL,SIRT1,SLC35A1,SLC38A1,SLC4A10,SLC7…
POU4F2	transcription regulator	0.000299	BCL2,BRCA1,NEUROD1,NR4A2,POU4F2,THRB,WT1
HSF1 (includes EG:15499)	transcription regulator	0.0003	BCL2,CDK1,FGF7,HMOX1,HSPA1A/HSPA1B,ICAM1,MCL1,MICA,NFATC2,PPP3CA
miR-335-5p (and other miRNAs w/seed CAAGAGC)	mature microRNA	0.000305	ALOX5AP,ATG2B,BCL2L2,BMPR1B,CASP7,CD46,CDC14B,CDK6,CEP63,COL5A2,CRIM1,E2F3,ERBB3 (includes EG:13867),ERBB4,ESR1,FMR1,GNL3L,GOLPH3L,HERC6,HOXA11,KIT,KPNA3,MAX,MBNL1,MEF2D,MET,MYBL1,NOTCH2,NT5E,NUFIP2,ONECUT2,OSGEPL1,PCGF5,PPARA,PPP2R5C,RB1,SHROOM2,SLC4A10,SLC7A11,SP1,SRPR,TMEM2,TNFAIP1,UBE4A,VOPP1,ZBTB10,ZHX1
TNFRSF1B	transmembrane receptor	0.000306	CCR5,CD69,ICAM1,IL8,JUN,MMP1 (includes EG:300339),MMP13,MMP9,SOD2
miR-1301 (and other miRNAs w/seed UGCAGCU)	mature microRNA	0.000309	ABCF2,ACTR1A,ARHGAP32,BCL2,BNIP3L,CD46,CDK5RAP1,CDKN1B,CNOT6,CYP1B1,DNMT3B,DNPEP,ERRFI1,GBAS,GPD2,IKZF1,KIF23,KPNA3,LMNB1,MBNL1,MECP2,MTPN,MYBL1,NPR3 (includes EG:18162),PDIK1L,PIK3R1,PLAG1,PPIF,PTK2 (includes EG:14083),PWWP2A,RERE,RHOA,RICTOR,SIRT1,SLC7A6,SRPR,STAT3,SYNE1,TP63,TPM3
CDKN1B	kinase	0.00032	BCL2,CCND1,CCND3,CDC25A,CDK4,CDKN1A,CDKN1B,MCL1,MYC,NFATC2,PPT2 (includes EG:100126133),PTK2 (includes EG:14083)
mitomycin C	chemical drug	0.000324	BRCA1,CCND1,CDKN1A,IL8,JUN,TP53 (includes EG:22059)
N-cor	group	0.000324	CCND1,CDKN1A,IGFBP3,MMP13,MMP9,PTGS2
CAMK4	kinase	0.000324	BCL2,BDNF,FMR1,FOS,JUN,TP53 (includes EG:22059)
DDIT3	transcription regulator	0.000324	BAK1,BCL2,BCL2L11,HMOX1,SOD2,TNFRSF10B
miR-669d-5p (and other miRNAs w/seed CUUGUGU)	mature microRNA	0.000339	APP,BMI1,CEBPG,CREBL2,DCP2 (includes EG:167227),DICER1,DNMT3A,ENPP6,FOXO1,FOXO3,GBAS,GFPT1,GOLGA5,HERC6,HIPK3,HMGA2,ITGA2,KIF23,LIN28A,MAPRE2,MTOR,OMA1,ONECUT2,PDCD4,PHLDB2,PIK3R1,PNN,PNP,PTPRD,RAB9B,RARS,SDHD,SLC7A11,SMAD5 (includes EG:17129),STRN,TBK1,TMED10,USP1,VPS45
W7	chemical reagent	0.00034	CD83,EGFR,FOS,IL10,IL8
fucoidin	chemical reagent	0.00034	BAK1,BCL2,CXCL12 (includes EG:20315),IL8,MCL1
Fibrin	complex	0.00034	FN1,ICAM1,IL8,PLAU,TAGLN
NTF3	growth factor	0.00034	CCND2,CDKN1B,FOS,JUN,TAC1
BGN	other	0.00034	CCND1,EGFR,FBN1,IL8,SMAD3
TIMP1	other	0.00034	IGFBP3,MMP9,PLAU,ST14,TIMP3
PPP3CA	phosphatase	0.000346	APP,ATP2A2,CDK4,CDKN1A,CDKN1B,FN1,PTGS2,RUNX2,VIM
POU2AF1	transcription regulator	0.000355	AICDA,BCL6,CCND3,CCR5,ID3 (includes EG:15903),KCNN4,PLCG1
miR-455-5p (and other miRNAs w/seed AUGUGCC)	mature microRNA	0.000364	ANKRD13B,AQP4,BCL2L2,BMI1,BMPR2,DYRK1A,ERBB2IP,ERBB4,ESR1,ETS1,GPD2,JAK1,KPNA3,MAN1A1,MEF2D,MYLIP,NLK,NR4A2,NUFIP2,PAK1,PANX1,PDCD4,PIK3R1,PTGFRN,RECK,RNF149,S1PR1,SLC4A7,SMAD3,TJP1,TMED2,TMEM109,TMEM189-UBE2V1,TRPS1,UGT2B15,ZFPM2
Rxr	group	0.000373	BCL2,CDKN1A,INSIG1,MMP1 (includes EG:300339),MMP13,MYC,PDPK1,PPARG,PTGS2,RXRA
miR-549 (miRNAs w/seed GACAACU)	mature microRNA	0.000373	ACVR1,C14orf109,CARD8,CEBPG,DIRAS3,DMTF1,EGR2,GALNT1,GAS7,GTF2H1,H3F3A/H3F3B,HIF1A,IGFBP5,KRT85,MCL1,MET,MKRN1,NPR3 (includes EG:18162),NUPL1,PANX1,PDCD6IP,PDIK1L,PHLDB2,PKD2 (includes EG:18764),PNN,PNP,PRPF40A,RUNX2,SLC7A1,SLC7A6,SMAD5 (includes EG:17129),TDG,TMCO1,TMED7,TRIM9,USP12,WASF3,WDR92,ZBTB10
miR-501-3p (and other miRNAs w/seed AUGCACC)	mature microRNA	0.000381	ADAMTS1,BNIP2,C17orf80,C2orf18,CADM1,CDK6,CYP1B1,FOS,GCA,GRIA2,GTF2H1,HDHD2,HMGN3,HSPA1A/HSPA1B,KRAS,LEFTY2,LHFP,LIN28A,MARCKS,MYBL2,NEFM,NPR3 (includes EG:18162),ODZ2,POU4F2,PPARA,PPP3CA,RBMS1,RCOR1,SEC24A,TJP1,TMED7,TPM3
miR-338-3p (and other miRNAs w/seed CCAGCAU)	mature microRNA	0.000391	ANAPC16,ARHGAP32,ATG9A,BAMBI,CBFB,CNOT6,COL1A1 (includes EG:1277),ETS1,FAM122C,FAM69A,FBXW7,GFPT1,GPD2,GRIA2,GTF2H1,HIF1A,IRS2,KCNJ16,KIT,LAMC1,LUC7L2,MAFB,MYBL1,MYO10,NEUROD1,NUFIP2,ONECUT2,PDIK1L,PPARA,PTEN,RUNX1,RUNX2,SEPT2,SHROOM2,SLC25A23,SLC38A1,SLC7A11,SMAD5 (includes EG:17129),ST18,TAGLN,TDG,TET1,THBS1,TIA1,TP53 (includes EG:22059),TPM1 (includes EG:22003),VIM,WT1,ZBTB10,ZNF559
miR-624-3p (miRNAs w/seed ACAAGGU)	mature microRNA	0.0004	ARID4B,ASXL2,ATAT1,ATG2B,BCL2L11,BMPR1B,CASP7,CBFB,CCND2,CDC14B,CEBPG,CYP1B1,DCP2 (includes EG:167227),DHFR,DIRAS3,DMTF1,ENPP6,FBN1,FMR1,FNDC3B,ID2,IKZF1,INSIG1,KDELC2,KIF23,MBNL1,MMP1 (includes EG:300339),NPR3 (includes EG:18162),P4HA2,PNN,PPP2R5C,PRKACB,PTEN,RAD23B,RCOR1,SHOC2,SLC38A1,SLC7A11,SYNE1,TMED10,TMEM9B,UGT2B11/UGT2B28,UGT2B15,UTP15,WNT5A,ZYX
amiodarone	chemical drug	0.0004	CYP1A1 (includes EG:13076),HMOX1,PPARA,PPARG,SOD2,TAGLN
eplerenone	chemical drug	0.0004	CTGF,FN1,ICAM1,PPARG,PTGS2,VEGFA
CBL	transcription regulator	0.0004	BCL2,COL1A1 (includes EG:1277),EGFR,FN1,FOS,RUNX2
miR-1179 (miRNAs w/seed AGCAUUC)	mature microRNA	0.000402	ATP2A2,BDNF,CA12,CACNA2D1,CARD8,CCNE1,CD24,CDK6,COL5A2,CYP1B1,E2F2,ERBB4,FNDC3B,FOXO3,GFM1,GFPT1,GRIA2,HACE1,HMGN3,HSPA1A/HSPA1B,ID2,IL1RN,INSIG2,ITCH,JAK1,KCNJ16,LHFP,MTPN,NUFIP2,PANX1,PERP,PLCG1,PTEN,PTPRM,RBMS1,RHOT1,RICTOR,RUNX1,SHOC2,SKAP2,SLC7A6,SMAD4,SNCA,SRPRB,ST18,TET1,TGFBR2,THRB,TMED7,TMEM14A,TP63,TUBA1A,ZNF559
miR-10a-5p (and other miRNAs w/seed ACCCUGU)	mature microRNA	0.000407	ATRX,BAP1,BCL2L11,BCL2L2,BCL6,BDNF,BMPR1B,CAPRIN1,CARD8,CDK6,CNOT6,CREBL2,CTNNBIP1,E2F3,FXR2,GALNT1,GATA6,GTF2H1,H3F3A/H3F3B,HDAC4,HERC6,INSIG2,ITCH,JARID2,NAA15,ODZ2,ONECUT2,PIGR,PPARA,SEPT2,SLC38A2,SLC7A6,STAT3,TNFAIP2,TP63,UAP1,UBE2I
CNTF	cytokine	0.000415	FGF2,FGFR1,FOS,IL8,IRS1,MMP1 (includes EG:300339),NOTCH1,STAT3,TAC1,VIM
glucosamine	chemical - endogenous mammalian	0.00042	ATP2A2,BCL2,GPD1,HSP90B1,ICAM1,MDH2 (includes EG:17448),STAT3
NTRK2	kinase	0.00042	APP,BCL2L11,BDNF,CCND1,FOS,MYC,VEGFA
miR-874 (and other miRNAs w/seed UGCCCUG)	mature microRNA	0.000424	ANPEP,ARID3B,BACE1,BCL2,BMF,BMPR2,CCNE1,CD24,CDC14B,CDCP1,CENPF,DNMT3B,E2F3,EGFR,ESR1,FAM3C,FMR1,GOLPH3L,IKZF1,LUZP1,MAP2K4,MAPK14,NAV3,NIN,NUFIP2,NUPL1,PAK7,PANX1,PLAU,PRPF40A,PTGFRN,PTPN12,PTPRD,RICTOR,STAT3,STRN,THRB,TRIM9,TRPS1,ZBTB7A
IL8	cytokine	0.000429	BCL2,CD44 (includes EG:100330801),CD69,ICAM1,IL8,MMP9,PTGS2,TNFRSF10B
HTR2A	G-protein coupled receptor	0.000436	BDNF,CTGF,EGFR
CXCR3	G-protein coupled receptor	0.000436	COL1A1 (includes EG:1277),FN1,MMP1 (includes EG:300339)
L-proline	chemical - endogenous mammalian	0.000436	CCND1,CCNE1,CDKN1A
L-alpha-lysophosphatidylcholine, palmitoyl	chemical - endogenous mammalian	0.000436	ICAM1,IL8,VEGFA
novobiocin	chemical drug	0.000436	ERBB2,RAF1,TP53 (includes EG:22059)
CP 96345	chemical drug	0.000436	CCR5,IL8,TAC1
dexmedetomidine	chemical drug	0.000436	DDIT4,FOS,PTGS2
lidocaine	chemical drug	0.000436	APP,BCL2,BCL2L11
cyclosporin	chemical drug	0.000436	CCND1,ICAM1,IL8
6-cyano-7-nitroquinoxaline-2,3-dione	chemical reagent	0.000436	BDNF,FOS,JUN
butylated hydroxytoluene	chemical toxicant	0.000436	FOS,JUN,PTGS2
2,3,7,8-tetrachlorodibenzofuran	chemical toxicant	0.000436	CYP1A1 (includes EG:13076),CYP1B1,ESR1
malondialdehyde	chemical toxicant	0.000436	CDKN1A,COL1A1 (includes EG:1277),SP1
Nicotinic acetylcholine receptor	complex	0.000436	FOS,ID1,JUN
Rbx1	enzyme	0.000436	BCL2,CDK1,MCL1
RHEB	enzyme	0.000436	CDKN1B,IRS1,IRS2
TYMS	enzyme	0.000436	CDKN1A,MYC,TP53 (includes EG:22059)
PDE3A	enzyme	0.000436	CCND1,CDKN1A,TP53 (includes EG:22059)
RND3	enzyme	0.000436	CCND1,CDKN1A,PTGS2
RHOC	enzyme	0.000436	CDKN1A,CDKN1C,RHOA
FZR1	kinase	0.000436	CCND1,CCNE1,CDKN1B
KSR1	kinase	0.000436	CDKN2A,TP53 (includes EG:22059),TPM1 (includes EG:22003)
mir-223	microRNA	0.000436	E2F1,FBXW7,NFIA
mir-26	microRNA	0.000436	BCL2,PTEN,SMAD1
TPPP2	other	0.000436	CDKN1A,CDKN2A,TP53 (includes EG:22059)
YY2	other	0.000436	FOS,MYC,TP53 (includes EG:22059)
BCAS2	other	0.000436	BBC3,CDKN1A,TP53 (includes EG:22059)
CCNA2	other	0.000436	CCNA2,DHFR,MYBL2
MDM4	other	0.000436	CCNE1,CDKN1A,TP53 (includes EG:22059)
DYNLL1	other	0.000436	BCL2L11,CCNE1,CDKN1A
FSTL3	other	0.000436	ACVR1,CDKN1A,CDKN1B
CDC37	other	0.000436	CDK4,CDKN2A,MYC
RPL22	other	0.000436	BBC3,BCL2L11,CDKN1A
MS4A1	other	0.000436	MCL1,MYC,ZFP36L1
USP8	peptidase	0.000436	EGFR,ERBB3 (includes EG:13867),MET
ST14	peptidase	0.000436	IL8,MMP1 (includes EG:300339),MMP13
RAX	transcription regulator	0.000436	CCND3,HES1 (includes EG:15205),NOTCH1
KDM5A	transcription regulator	0.000436	COL1A2,DUSP2,HMOX1
CDKN2B	transcription regulator	0.000436	BCL2,DHFR,DNMT3B
BRCA2	transcription regulator	0.000436	BBC3,CDKN1A,TP53 (includes EG:22059)
AIP	transcription regulator	0.000436	CYP1A1 (includes EG:13076),CYP1B1,PPARA
miR-185-5p (and other miRNAs w/seed GGAGAGA)	mature microRNA	0.00044	AICDA,AKT1,ANAPC16,ANKRD52,APP,ATAT1,BAK1,BAP1,BMF,BMPR2,CCND2,CCNE1,CDC42,CDCP1,CDK6,COL1A1 (includes EG:1277),CORO2B,DNAJB4,E2F6,ERBB3 (includes EG:13867),FADD,FNDC3B,GOLPH3L,GPD1,HMGA2,IGF2R,IGFBP5,IL8,INSIG1,ITGA2,KCNJ16,LUZP1,MAFB,MAPK14,MAT2A,MECP2,MEF2D,MLLT1,MNT,MTPN,MYBL1,NEUROD1,NOTCH2,NOTCH4,ONECUT2,PAK7,POU4F2,PPARA,PPP2R4,PPP2R5C,RERE,RHOA,RHOT1,RICTOR,RUNX1,SET,SLC17A7,SLC38A1,SLC7A…
miR-578 (miRNAs w/seed UUCUUGU)	mature microRNA	0.000441	ABHD10,ACVR2A,ADORA2B,BACE1,BMPR1B,CA12,CASP7,CD46,CDC14B,CDK6,CDKN1B,CMTM4,CPNE8,CREBL2,DICER1,DMTF1,DNMT3A,ECHDC1,ENPP6,ERBB4,FAM3C,FAM69A,FNDC3B,FOXO1,FYCO1,GATA6,GBAS,GBP3,GFM1,GRIA2,HIF1A,HIPK3,HMGA2,HSPA14,INSIG1,ITGA2,KCTD3,KIAA1919,KLHL20,KPNA3,MAP2K7,MAPRE2,MCL1,MECP2,MEOX2,MYO10,NASP,NLK,NT5DC1,NUFIP2,ONECUT2,PANX1,PCGF5,PDCD4,PHLDB2,PPP3CA,RAB21,RAB27B,RTN4 (includes EG:57142),SLC38A1,…
Agtr1b	G-protein coupled receptor	0.000443	CTGF,EGFR,FOS,PTGS2
L-histidine	chemical - endogenous mammalian	0.000443	DDIT4,ELAVL1,SLC38A2,SOD2
mannose	chemical - endogenous mammalian	0.000443	FOS,GPD1,HSP90B1,THBS1
vasoactive intestinal peptide	chemical drug	0.000443	BCL2,CSF1 (includes EG:12977),IL8,VEGFA
plerixafor	chemical drug	0.000443	CDKN1C,CXCL12 (includes EG:20315),KIT,MMP13
D609	chemical reagent	0.000443	IL8,JUN,MMP13,SP1
tert-butyl hydroperoxide	chemical toxicant	0.000443	BBC3,FN1,IL8,TP53 (includes EG:22059)
alpha-amanitin	chemical toxicant	0.000443	CCND1,CDKN1A,COL1A1 (includes EG:1277),TP53 (includes EG:22059)
1,10-phenanthroline	chemical toxicant	0.000443	CDKN1A,HIF1A,HMOX1,TP53 (includes EG:22059)
zearalenone	chemical toxicant	0.000443	CCND1,CDKN1B,ESR1,MYC
Ahr-aryl hydrocarbon-Arnt	complex	0.000443	CDKN1A,CDKN1B,CYP1A1 (includes EG:13076),CYP1B1
IL19	cytokine	0.000443	FGF7,FN1,HMOX1,MMP9
ALOX12	enzyme	0.000443	FN1,JUN,TGFBR2,VEGFA
SMURF2	enzyme	0.000443	CDKN2A,FN1,RUNX2,SMAD1
Il8r	group	0.000443	BCL2,EGFR,IL8,MMP9
MUC4	growth factor	0.000443	CDKN1B,ERBB2,MMP9,VIM
TRPC1	ion channel	0.000443	CCND1,CCND3,FOXO1,SNCA
mir-192	microRNA	0.000443	CDKN1A,CDKN1B,TP53 (includes EG:22059),ZEB2
OSCAR	other	0.000443	BCL2,CD83,ICAM1,IL8
GADD45B	other	0.000443	BCL2,CDKN1A,MMP13,TP53 (includes EG:22059)
ITGB6	other	0.000443	COL1A1 (includes EG:1277),COL1A2,COL3A1,MMP9
NDN	other	0.000443	CDKN1A,MYC,PPARG,RBL2 (includes EG:100331892)
PTH1R	G-protein coupled receptor	0.000448	CCND1,CDK1,COL1A1 (includes EG:1277),CSF1 (includes EG:12977),MMP13
arginine	chemical - endogenous mammalian	0.000448	BCL2,BCL2L11,PTGS2,SLC7A1,SOD2
stearic acid	chemical - endogenous mammalian	0.000448	BAK1,BCL2,BCL2L11,ICAM1,SNCA
GABA	chemical - endogenous mammalian	0.000448	BDNF,FN1,FOS,MMP9,PTGS2
triflusal	chemical drug	0.000448	APP,CSF1 (includes EG:12977),IL8,PTGS2,RELA
paroxetine	chemical drug	0.000448	APP,BDNF,ID2,INSIG2,TP53 (includes EG:22059)
MEF2	group	0.000448	IL10,IL1RN,JUN,MEOX2,PTGS2
MAP2K5	kinase	0.000448	CCND1,FOS,JUN,MMP9,PTGS2
PDPK1	kinase	0.000448	BCL2,CCND1,CDKN1A,MYC,S1PR1
BCL2L1	other	0.000448	ALOX5AP,BCL2,CDKN1B,IL8,NEUROD1
F10	peptidase	0.000448	CTGF,CYR61,ICAM1,IL8,VEGFA
SP4	transcription regulator	0.000448	CCND1,CDKN1A,CDKN1B,MAT2A,VEGFA
DACH1	transcription regulator	0.000448	CDC25A,CDKN1A,FGF2,FOS,JUN
miR-147a (miRNAs w/seed UGUGUGG)	mature microRNA	0.000449	ADIPOR2,AKT2,APP,BCL2L11,CCND1,CDK6,DNMT3A,ELAVL1,FNDC3B,GSTM4,HOXA5,HSDL2,ITGA5,LATS2,LHFP,MECP2,NAV3,NUPL1,ONECUT2,PDPK1,PNP,PPM1D,PPP2R2A,PTPRD,PTPRK,PURA,RAB27B,RAD23B,RTN4 (includes EG:57142),SHOC2,SLC12A2,SLC25A22,SLC25A23,SLC9A3R2,SPTLC1,TET1,TRPS1,UGT2B17,VEGFA,VSNL1,ZEB2
EIF2AK3	kinase	0.000449	ABCF2,BECN1,CCND1,CEBPG,FGF2,HERPUD1,JUN,MYC,RNASEL,SQSTM1,VEGFA
miR-525-5p (and other miRNAs w/seed UCCAGAG)	mature microRNA	0.000449	AJUBA,ARHGEF3,BCL2,C2orf43,CA12,CASP7,CD44 (includes EG:100330801),CD46,CDCA5,CFL2,CHD1,CMTM4,CYP1A1 (includes EG:13076),DCP2 (includes EG:167227),DHFR,DOCK7,ERBB2IP,FAM19A1,GAS7,GATA6,GNL3L,GOLPH3L,GPSM2,GTF2H1,H3F3A/H3F3B,HMOX1,HRSP12,HSPB6,IRS1,ITCH,KDELC2,KLF13,LEFTY2,LMNB1,LTN1,MAN1A1,MAPK14,MLLT1,MNT,MYO10,NAA15,NCEH1,NOTCH2,NOTCH4,NPR3 (includes EG:18162),NUFIP2,NUPL1,ONECUT2,PAK7,PDIK1L,P…
miR-1299 (miRNAs w/seed UCUGGAA)	mature microRNA	0.00045	ACVR2A,ADIPOR2,ASXL2,BCL2L2,BECN1,BMPR2,C21orf33,C9orf78,CAPRIN1,CD24,CDK6,CFL2,CREBL2,DHFR,DICER1,E2F1,ELAVL1,ENPP6,ERBB4,ETS1,FOXO1,GAS7,GATA6,GFM1,GPAM,GPD2,GSTM4,IL6R,INSIG2,ITCH,JUN,KCNN4,KDM1B,KLHL12,KRT85,LAMC1,LUC7L2,MAPRE2,MBNL2,MECP2,MEOX2,MMP1 (includes EG:300339),MMP13,NAV3,NEUROD1,NR4A2,ONECUT2,PAK7,PCGF5,PPP2R4,PTEN,PTGS2,PTK2 (includes EG:14083),RNASEL,RUNX1,RUNX2,SEPT2,SLC25A23,SM…
miR-640 (miRNAs w/seed UGAUCCA)	mature microRNA	0.000454	ABCF2,BAP1,BMPR2,C2orf43,CCNA2,CD24,CD44 (includes EG:100330801),DICER1,E2F3,ENPP6,FGF7,KDELC2,KIAA1919,KLHL12,KPNA3,LIN28A,LOC100505793/SRSF10,MAFB,MARCKS,MBNL1,MBNL2,NAV3,PHLDB2,PTPRK,RAD23B,RBM8A,RHOT1,S1PR1,SHROOM2,THBS1,THRB,TRPS1,WDR82
miR-365-3p (and other miRNAs w/seed AAUGCCC)	mature microRNA	0.00046	ABHD10,ACVR1,ADAMTS1,ATG2B,BCL2,BDNF,CBFB,CCND1,CDC25A,CDKN1A,CDKN2A,DCP2 (includes EG:167227),DHFR,E2F2,EFNA3,ETS1,FAM3C,FNDC3B,HDAC4,HDHD2,HMGA2,KRAS,LUC7L2,MAFB,MECP2,MYLIP,NUFIP2,PRPF40A,RHEBL1,RICTOR,SET,SYPL1,TBK1,TET1,TGFB3,TMED7,TMEM109,TMEM87A,TOMM34,TP63,WDR37,WNT5A
miR-942 (miRNAs w/seed CUUCUCU)	mature microRNA	0.00046	ADIPOR2,AICDA,AP2A1,APLN (includes EG:30878),ARPC3,ATAT1,BACE1,BAMBI,BMPR1B,BMPR2,C12orf23,C1orf56,C2orf18,CASP7,CCND1,CD44 (includes EG:100330801),CD83,CDK6,CDKN1B,CLDN12,EIF4E,ELAVL1,ERBB4,ESR1,ETS1,FEN1,FOXO1,FRAT2,GATA6,GFPT1,GSTM4,HES1 (includes EG:15205),HRSP12,IGFBP3,IGFBP5,IL6R,KLHL12,LAMC1,MAPK14,MAT2A,MAX,MECP2,NAA15,NEUROD1,NIPAL2,NOTCH2,NUFIP2,ONECUT2,PDIK1L,PLCG1,PPARA,PPM1F,PRKACB,R…
haloperidol	chemical drug	0.000462	BCL2,BDNF,CCND3,FGF2,FOS,KRAS,NR4A2,TAC1,VEGFA,WNT5A
miR-150-5p (and other miRNAs w/seed CUCCCAA)	mature microRNA	0.00047	ACTR1A,ACVR1B,ADIPOR2,AICDA,ANKRD52,ATAT1,ATG9A,BMPR1B,CACNA2D1,CDKN1B,CMTM4,DCP2 (includes EG:167227),DNMT3A,DYRK1A,E2F3,EGR2,EIF4E,ERBB3 (includes EG:13867),FGFR1,FRAT2,GALNT1,GNL3L,GOLPH3L,HMGA2,HSP90B1,IFRD1,IKZF1,KCTD3,KDELC2,MECP2,MMP13,MYB,NLK,NPR3 (includes EG:18162),ONECUT2,PDCD4,PERP,PEX7 (includes EG:18634),PIGR,PIK3R1,PISD,PLAG1,PPP2R4,PWWP2A,RAD23B,SLC7A11,SMAD3,SP1,TDG,THRB,TMED7,TN…
retinoid	chemical drug	0.00049	CDKN1A,E2F1,IGFBP3,MYC,PTGS2,VEGFA
semaxinib	chemical drug	0.00049	CD24,HIF1A,HMOX1,MMP9,PTGS2,THBS1
omega-N-methylarginine	chemical drug	0.00049	FOS,HMOX1,IL10,MMP9,PTGS2,VEGFA
SSRP1	other	0.00049	CDKN1A,HNRNPK,ID2,LOXL2,PLAU,TAGLN
CD4	transmembrane receptor	0.00049	BCL2,HIF1A,ID3 (includes EG:15903),IL10,TAC1,TNFRSF10B
fluoxetine	chemical drug	0.000491	BDNF,FGF2,FOS,MECP2,MTOR,MYC,TAGLN,WNT3A
epinephrine	chemical - endogenous mammalian	0.000496	CCND1,CCNE1,CDK1,CDKN1A,CDKN1B,IL10,IL8,MMP13,PTGS2
MECP2	transcription regulator	0.000496	BDNF,CDKN2A,ESR1,IGFBP3,SCN3A,SLC17A7,SYT4,VEGFA,YWHAZ
miR-370 (and other miRNAs w/seed CCUGCUG)	mature microRNA	0.0005	ADIPOR2,ANKRD52,AQP4,ATAT1,BAP1,BCL2L11,BDNF,BMF,BMI1,C2orf18,CA12,CCND3,CCR5,CDCP1,CDKN1A,CNOT6,DHFR,DICER1,DNMT3B,EGFR,FADD,FGF7,FOXO1,FOXO3,GPD1,HBXIP,HDAC4,HMGA2,IRS1,JAK2,KLF13,LIN28A,LUZP1,MAP2K7,MARCKS,MBNL1,MET,NAA15,NUFIP2,ODZ2,PPM1F,PRKACB,RUNX1,SLC7A6,SMO,SQSTM1,STX7,TCL1A,TGFBR2,TMEM59,TRPS1,VPS26A,WDR37,WDR82,WNT5A
miR-298 (miRNAs w/seed GCAGAAG)	mature microRNA	0.0005	ACVR2A,AKT1,APLN (includes EG:30878),APP,ATAT1,ATRX,BCL2,BMI1,BMPR2,C9orf78,CA12,CBFB,CD24,CD83,CDK19,CDKN1A,COL1A2,COL4A1,CORO2B,DICER1,DYRK1A,ECHDC1,ENPP6,FN1,FYCO1,GLTP,HMGA2,ID2,IDH1,JARID2,LHFP,MTPN,MYB,NCOA3,NIN,NOTCH2,ONECUT2,PANX1,PKD2 (includes EG:18764),POU4F2,PRIM1,PTEN,PTGFRN,RAB21,RB1,RBL2 (includes EG:100331892),SGPL1,SLC25A23,SLC7A1,SMAD3,SMAD4,SMAD5 (includes EG:17129),STAT3,STK4,…
ADAM10	peptidase	0.000512	APP,ATP2A2,ATRX,CACNA2D1,CCND1,CSF1 (includes EG:12977),CXCL12 (includes EG:20315),EGFR,FOS,TRIM9
MED1 (includes EG:19014)	transcription regulator	0.000512	CCND1,CCND2,CDK4,CDKN1A,CYP1A1 (includes EG:13076),IGFBP3,MET,ODC1,PPARG,TP53 (includes EG:22059)
miR-489 (miRNAs w/seed UGACAUC)	mature microRNA	0.000521	ADAM9,ALOX5AP,ARHGEF3,ATG2B,ATRX,CA12,CHORDC1,COL4A1,DCP2 (includes EG:167227),DICER1,FNDC3B,GBAS,GCA,GOLPH3L,GPD2,HACE1,INSIG1,IRS2,ITGA2,KRT7,MAN1A1,MAP2K7,MAPK14,MARCKS,MYLIP,NCOA3,NOTCH2,NT5E,NUFIP2,PAK7,PEX7 (includes EG:18634),PIGR,RHEBL1,RICTOR,SHOC2,SLC25A23,SLC4A7,SLC7A11,SPARC,SPTLC1,TFAP4,TNFRSF10B,UBE2I,UBE4A,UGT2B15,UGT2B17,VEZT,WNT5A
miR-4676-5p (and other miRNAs w/seed AGCCAGU)	mature microRNA	0.00053	ACP2,ADIPOR2,AQP4,BNIP3L,BRCA1,C12orf23,CCND3,CDK6,CDKN1B,CDKN2A,COL5A2,CREBL2,DCP2 (includes EG:167227),DNMT3B,E2F2,E2F3,FAM19A1,FEN1,GPD2,GRIA2,IRS2,ITCH,ITGA2,MCL1,NPR3 (includes EG:18162),NT5DC1,NUFIP2,PANX1,PHLDB2,PIGR,PRPF40A,PTPRK,PURA,SMAD5 (includes EG:17129),STK4,TMEM9B,USP12,WEE1
IgG	complex	0.000558	CCND2,CDKN1A,COL3A1,CSF1 (includes EG:12977),EFNA3,FN1,IL10,IL1RN,MYC,PPIF,ST14,TUBB2A,VEGFA
miR-631 (and other miRNAs w/seed GACCUGG)	mature microRNA	0.000575	APLN (includes EG:30878),BAP1,BMP7,BNIP3L,CEBPG,CREBL2,CTNNBIP1,CYP1B1,DYRK1A,E2F3,EGFR,HBXIP,ING4,KIAA1919,KIF23,MAP2K4,MAT2A,MNT,NCOA3,NUPL1,PCGF5,RCOR1,RUNX1,SLC12A2,STK4,TGFB3,TNFAIP2,TOR2A,UBE2I,VOPP1,ZFP36L1
9Z,11E-octadecadienoic acid	chemical - endogenous non-mammalian	0.00058	IL10,PPARG,PTGS2,THBS1,UCP2
HSPA5	enzyme	0.00058	BCL2,BCL2L2,ESR1,HSP90B1,PTEN
FGF4	growth factor	0.00058	CDKN1A,FOS,FOXO1,FOXO3,VEGFA
S100A9	other	0.00058	BECN1,ICAM1,IL8,MMP1 (includes EG:300339),MMP13
IGFBP3	other	0.00058	BCL2,CDK1,CDKN1A,MMP13,SMAD4
ARRB1	other	0.00058	BCL2,EGFR,IL8,MYC,PTGS2
TLX1	transcription regulator	0.00058	ERBB2,MCL1,MYB,RAF1,TAC1
FHL2	transcription regulator	0.00058	BCL2L11,CCND1,IL8,S1PR1,TAGLN
miR-651 (miRNAs w/seed UUAGGAU)	mature microRNA	0.000587	ACVR1,AICDA,ASXL2,BCL2,BMPR1B,BMPR2,C1QBP,C2orf43,CAPRIN1,CDCP1,CDK19,CEP63,CFL2,CYP1B1,DKK1,DTD1,FAM122C,GALNT1,GBP3,GMFB,INSIG2,ITCH,LAMC1,LIN28A,LTN1,MAP2K4,MYBL1,NAPG,NAV3,NT5DC1,OSGEPL1,PAK7,PPARA,PPP3CA,PTPN12,RCOR1,SEC62 (includes EG:294912),SHOC2,SLC4A10,SLC7A11,SYNE1,TMEM9B,TNFRSF10B,VOPP1,YY1
F2RL1	G-protein coupled receptor	0.000594	CASP7,CYR61,FOS,IL10,IL8,PTGS2
TNFAIP3	enzyme	0.000594	BCL2,CSF1 (includes EG:12977),ICAM1,IL10,IL8,MMP9
SELPLG	other	0.000594	CDKN1A,CYP1B1,FOS,IL10,IL8,RELA
miR-514a-3p (miRNAs w/seed UUGACAC)	mature microRNA	0.000608	ADSS,AICDA,AQP4,ATAT1,ATG2B,BCL6,BMPR2,CD46,CDC14B,CEP63,CHORDC1,CPNE8,DCP2 (includes EG:167227),DTD1,ECHDC1,FNDC3B,FOXO3,GALNT1,GBAS,GMFB,GRIA2,IKZF1,ITCH,JAK1,KLF13,MCL1,MYLIP,NUFIP2,ONECUT2,PAK1,PDIK1L,PPM1F,PTEN,PWWP2A,RECK,RFT1,SCN3A,SLC17A7,TAC1,TIA1,TIMP3,UGDH,YAP1 (includes EG:10413)
miR-708-5p (and other miRNAs w/seed AGGAGCU)	mature microRNA	0.000612	AJUBA,ANKRD52,B3GALT4,CAPRIN1,CBFB,CBLN2,CD276,CD44 (includes EG:100330801),CDKN1A,CENPF,CSF1 (includes EG:12977),CTNNBIP1,E2F6,FOXO1,FOXO3,H3F3A/H3F3B,HACE1,JAK1,LOXL2,MEOX2,NT5C3,NT5E,NUFIP2,PBK,PCGF5,PLAG1,PPM1F,PTGS2,S1PR1,SKAP2,SLC38A2,SMAD4,SPARC,SRPRB,STK4,THRB,TRPS1,USP12,VEZT,YWHAZ
miR-873-5p (and other miRNAs w/seed CAGGAAC)	mature microRNA	0.000614	ANPEP,BACE1,BMP7,BMPR2,CADM1,CBFB,CBLN2,CDCA5,CDKN1C,CEBPG,CRIM1,ECHDC1,ESR1,FOS,FOXO1,GALNT1,GTF2H1,H3F3A/H3F3B,HMOX1,HNRNPK,HNRNPM,HSDL2,IL2RG,INSIG1,INSIG2,ITGA5,KLHL12,KPNA3,LAMC2,LIN28A,LMNB2,MAX,MCL1,MECP2,MNT,MPDU1,NASP,NEUROD1,NUFIP2,PAFAH1B2,PPM1F,PTPN12,RAB21,RBL2 (includes EG:100331892),RCOR1,S1PR1,SET,SLC38A2,SOD2,STK4,TET1,TGFB3,TIMP3,TMEM87A,TRPS1,USP1,UTP15,ZEB2
GATA2	transcription regulator	0.000623	CCND1,CDKN1A,CDKN1B,E2F2,ETS1,KIT,MYC,PPARG,TP53 (includes EG:22059)
E. coli B4 lipopolysaccharide	chemical toxicant	0.000623	BAK1,BAZ1A,BCL2,CASP6,CASP7,CD83,ESR1,FADD,HMOX1,ICAM1,IL10,IL1RN,IL8,MCL1,MMP9,PPARA,PTGS2,SNCA,SOD2,TP53 (includes EG:22059)
SIM1 (includes EG:20464)	transcription regulator	0.000624	AQP4,CBFB,CFL2,EGFR,ICAM1,IL6R,JAK2,LAMB3,MTPN,NFATC2,RBL2 (includes EG:100331892),SIRT1,SMAD3,STRN,TCL1A,THRB,TNFSF9,ZFP36L1
LIPE	enzyme	0.000636	AQP4,BCL6,COL1A1 (includes EG:1277),COL1A2,FOS,HSPA1A/HSPA1B,ID2,MEOX2,PPARG,RB1,RUNX2,RXRA
propofol	chemical drug	0.000646	BCL2,BECN1,FOS,HMOX1
N,N-dimethylsphingosine	chemical reagent	0.000646	FN1,FOS,ICAM1,PTGS2
3-aminobenzamide	chemical toxicant	0.000646	CDKN1A,ICAM1,NCL,TP53 (includes EG:22059)
STAT1/3/5 dimer	complex	0.000646	MMP1 (includes EG:300339),MMP13,PLAU,TIMP3
cyclooxygenase	group	0.000646	FOS,HMOX1,PTGS2,TAC1
BMP10	growth factor	0.000646	BMPR2,CDKN1C,ID1,ID2
PIK3R2	kinase	0.000646	CASP6,FOXO1,PIK3R1,PLAU
SERPINB5	other	0.000646	CDC42,CDKN1A,CDKN1B,VEGFA
TOPBP1	other	0.000646	BBC3,CDKN1A,CDKN1B,IGFBP3
MMP3	peptidase	0.000646	FGF7,MMP13,MMP9,VIM
SIN3B	transcription regulator	0.000646	BCL6,COL1A2,DHFR,FBXO32
MTA2	transcription regulator	0.000646	CDKN1A,CDKN2A,ID2,JUN
ZBTB7A	transcription regulator	0.000646	CDKN1A,CDKN2A,FOS,MYC
NCOR1	transcription regulator	0.000671	CCNA2,CCND1,CDKN1A,CDKN1B,CDKN2A,MMP9,PTGS2
TOB1	transcription regulator	0.000671	CCNA2,CCND1,CDKN1A,CDKN1B,MBNL2,TMED7,TP53 (includes EG:22059)
CD3E	transmembrane receptor	0.000671	CD69,IL10,MMP9,MYB,MYC,PTGS2,TRA@
IL6ST	transmembrane receptor	0.000671	ATP2A2,CCND1,IL6R,JUN,MYC,NOTCH1,STAT3
miR-619 (miRNAs w/seed ACCUGGA)	mature microRNA	0.000674	ABCF2,BACE1,C12orf23,CD24,CDC14B,CDKN1B,CENPJ,CMTM4,CXCL12 (includes EG:20315),CYP1A1 (includes EG:13076),CYP1B1,DYRK1A,E2F2,IL6R,KDELC2,KIF23,NUFIP2,NUPL1,ONECUT2,PISD,PKD2 (includes EG:18764),PPM1F,PTPRD,RUNX2,SEC24A,SFRP4,SLC38A1,SMAD3,TGFB3,THRB,TNFAIP2,TPM3,VEZT,VPS45
chloroquine	chemical drug	0.000714	APP,CD69,FOXO1,IL8,S1PR1,SQSTM1
methylnitrosourea	chemical toxicant	0.000714	CDKN1B,GNAI2,ID1,JUN,KRAS,TIMP3
FYN	kinase	0.000714	EGFR,FOS,HMOX1,NOTCH1,PTGS2,TP53 (includes EG:22059)
taurine	chemical - endogenous mammalian	0.000739	FN1,MMP9,PPARA,PTGS2,VIM
amitriptyline	chemical drug	0.000739	BDNF,CCND2,CDKN1A,CDKN1B,TAGLN
ilomastat	chemical drug	0.000739	EGFR,ERBB4,IL8,MMP9,TJP1
ITGA1	other	0.000739	EGFR,IL10,MMP9,PPARG,PTGS2
PIAS1	transcription regulator	0.000739	CCND1,CDK1,CDKN1A,MCL1,TAGLN
SUPT16H	transcription regulator	0.000739	CDKN1A,HNRNPK,ID2,LOXL2,PLAU
NFIC	transcription regulator	0.000739	CCND1,CDKN1A,CDKN2A,CSF1 (includes EG:12977),TP53 (includes EG:22059)
miR-609 (miRNAs w/seed GGGUGUU)	mature microRNA	0.000753	AICDA,BAZ1A,C12orf23,C2orf18,CDK6,COL1A1 (includes EG:1277),COL3A1,ERBB4,FYCO1,HNRNPK,HSPB6,MARCKS,MECP2,MYLIP,NOTCH4,NPR3 (includes EG:18162),NT5E,NUFIP2,PDPK1,RAB27B,RB1,SIRT1,SLC25A23,STRN,TMED10,TMEM43,TPM3,USP1,ZBTB7A
miR-432 (and other miRNAs w/seed CUUGGAG)	mature microRNA	0.000753	BACE1,BCL2L11,CA12,CARD8,CD83,CEP72,COL5A2,CYP1B1,DDIT4,DHFR,E2F3,ECHDC1,ERBB4,FBXW7,FRAT2,GALNT1,GPAM,GPR160,GRIA2,HACE1,HOXA5,HSDL2,KLHL20,MARCKS,MCL1,MNT,NAV3,NCOA3,NEUROD1,NUCB1,ONECUT2,PERP,PURA,PWWP2A,RUNX1,RUNX2,SET,SLC38A1,TGFB3,TGFBR2,TMEM87A,WNT5A
enterotoxin B	biologic drug	0.000775	BDNF,BNIP3L,CD69,CXCL12 (includes EG:20315),HSPA1A/HSPA1B,ICAM1,IL10,SNCA,WT1
MAP3K7 (includes EG:26409)	kinase	0.000775	HMOX1,IL10,IL8,JUN,MMP1 (includes EG:300339),MMP13,MMP9,PTGS2,WNT5A
clozapine	chemical drug	0.000777	BDNF,FOS,GRIA2,NR4A2,PRKACB,TAC1,WNT5A
miR-642a-5p (miRNAs w/seed UCCCUCU)	mature microRNA	0.00078	ABHD10,ADIPOR2,AJUBA,ANKRD13B,ATG2B,BCL2,BMPR2,CASP8AP2,CDK19,CMTM4,COL1A2,COL5A3,ERBB2IP,ERBB4,ESR1,ETS1,GALNT7,GAS7,GNL3L,GPD2,GTF2H1,HMOX1,HSP90B1,HSPA1A/HSPA1B,ITCH,KLHL12,KRT85,LTN1,LUZP1,MAPK14,MEF2D,ODZ2,ONECUT2,PDCD6IP,PHKB,PLAG1,PPP3CA,PTEN,PTGS2,RICTOR,SEC24A,SEC62 (includes EG:294912),SLC38A1,SLC7A6,SMAD1,SP1,TMED10,TPM3,UGDH,VSNL1,WASF3,WDR82,WT1,ZEB2
miR-634 (miRNAs w/seed ACCAGCA)	mature microRNA	0.000787	ABCF2,ACTR1A,ADAMTS1,ATP2A2,CAPRIN1,CCND2,CD69,CNOT8,COL3A1,CREBL2,DCP2 (includes EG:167227),DYRK1A,EGFR,EIF4E,ERBB4,FBXW7,FOXO3,FURIN,GNAI2,GNL3L,HERPUD1,IL8,MARCKS,MTPN,MYBL1,NASP,NEUROD1,PDCD6IP,PDIK1L,PDPK1,PIK3R1,PLAU,RICTOR,RPIA,RXRA,SKAP2,SLC12A2,SYNE1,THBS1,WT1,ZFP36L1
miR-34b-3p (miRNAs w/seed AAUCACU)	mature microRNA	0.000804	ACVR2A,AICDA,ASXL2,ATG2B,ATRX,BACE1,BDNF,BNIP3L,CCND2,CDC42,CEBPG,CHD1,DCP2 (includes EG:167227),EIF4E,ELMO2,ERBB4,FAM69A,FN1,FNDC3B,FURIN,GALNT1,IKZF1,INSIG1,ITGA2,LATS2,LIN28A,MAP2K4,MARCH4,MARCKS,MBNL2,MET,NIPAL2,NT5DC1,NUFIP2,ONECUT2,PDPK1,PNN,PRPF40A,PTPRD,PTPRK,RBL2 (includes EG:100331892),RICTOR,RNF149,SLC4A10,SLC4A7,SLC7A11,SMAD3,SMAD5 (includes EG:17129),SNCA,SOD2,STRN,SYT4,TET1,TMED7,VE…
POU2F1	transcription regulator	0.000808	BBC3,CCND1,CDX2,CYP1A1 (includes EG:13076),DDIT4,ESR1,GSTM4,ICAM1,IDH1,IL8,RELA,TIMP3
miR-376c (and other miRNAs w/seed ACAUAGA)	mature microRNA	0.000828	AICDA,AJUBA,BAZ1A,BMI1,BMPR2,CACNA2D1,CAPRIN1,CASP7,CD46,CENPF,CEP63,CEP72,CHORDC1,CPNE8,EIF4E,ERBB2IP,FAM19A1,FAM69A,FGF7,GCA,GFM1,GRIA2,HERPUD1,HIF1A,HMGA2,HNRNPK,KCNJ16,KDELC2,KIAA1919,KRAS,LTN1,MYB,MYBL1,NIN,NR4A2,OMA1,ONECUT2,PDIK1L,PPP2R5C,PTPRD,RAB27B,RBM8A,RHOT1,RUNX2,SCN3A,SEC62 (includes EG:294912),SET,SLC38A2,SLC7A11,SMAD4,SMAD5 (includes EG:17129),STK4,TRPS1,UGT2B15,UGT2B17,USP1,WDR37…
CXCR1	G-protein coupled receptor	0.000849	BCL2,CCND1,CDK4
S1PR3	G-protein coupled receptor	0.000849	FOS,JUN,PTGS2
L-cysteine	chemical - endogenous mammalian	0.000849	FOS,IL8,MYC
ganglioside GM1	chemical - endogenous mammalian	0.000849	APP,PTGS2,TAC1
manganese	chemical - endogenous non-mammalian	0.000849	CDKN1A,PTGS2,SOD2
N-chlorotaurine	chemical - kinase inhibitor	0.000849	HMOX1,MMP1 (includes EG:300339),MMP13
N-Ac-leucyl-leucyl-methioninal	chemical - protease inhibitor	0.000849	CDKN1B,HSP90B1,TP53 (includes EG:22059)
zidovudine	chemical drug	0.000849	CDKN1A,CDKN1B,CDKN2A
parathyroid hormone-related protein	chemical drug	0.000849	FN1,FOS,MMP13
naproxen	chemical drug	0.000849	BACE1,CCND1,PTGS2
eprosartan	chemical drug	0.000849	COL1A1 (includes EG:1277),COL3A1,FN1
palmitoyl-Cys((RS)-2,3-di(palmitoyloxy)-propyl)-Ala-Gly-OH	chemical reagent	0.000849	ICAM1,IL8,PTGS2
tannic acid	chemical toxicant	0.000849	APP,BCL2,PTGS2
4-nitroquinoline-1-oxide	chemical toxicant	0.000849	CDKN1A,PTGS2,TP53 (includes EG:22059)
propyl gallate	chemical toxicant	0.000849	IL8,PTGS2,TP53 (includes EG:22059)
IL-2R	complex	0.000849	BMI1,CCND2,FOS
DGCR8	enzyme	0.000849	FOS,KRAS,MYC
LOXL2	enzyme	0.000849	FN1,MMP9,VIM
PTBP1	enzyme	0.000849	FGFR1,HMGA2,KRAS
UBA1	enzyme	0.000849	CCND1,CDKN1B,TP53 (includes EG:22059)
PLA2G4A	enzyme	0.000849	IL8,MYC,PTGS2
VAV	group	0.000849	CD69,IL10,STAT3
Foxo	group	0.000849	BCL2L11,CDKN1A,CDKN1B
FGFR4	kinase	0.000849	CCND1,FOS,PLAU
mir-143	microRNA	0.000849	BCL2,KRAS,TAGLN
MYOC	other	0.000849	FBXO32,FN1,TRIM63
SMOC2	other	0.000849	AURKB,CDK1,CENPF
PCM1	other	0.000849	CDKN1A,RB1,TP53 (includes EG:22059)
TIMP2	other	0.000849	CDKN1B,RECK,VEGFA
MFGE8	other	0.000849	CCND1,CCND3,FGF2
ADIPOR2	other	0.000849	ADIPOR2,PPARA,UCP2
MVP	other	0.000849	CD83,ICAM1,JUN
WNT3	other	0.000849	CDKN1A,PTGS2,RUNX2
TPSD1	peptidase	0.000849	IL10,IL8,PTGS2
ATXN3	peptidase	0.000849	APP,CXCL12 (includes EG:20315),SOD2
ADAM15	peptidase	0.000849	CD44 (includes EG:100330801),EGFR,VEGFA
ZNF384	transcription regulator	0.000849	COL1A1 (includes EG:1277),MMP1 (includes EG:300339),RUNX2
MAGED1	transcription regulator	0.000849	CDKN1A,CDKN2A,JUN
ETV3	transcription regulator	0.000849	MMP1 (includes EG:300339),MYB,MYC
IL10RB	transmembrane receptor	0.000849	ICAM1,IL10,IL8
TNFRSF14	transmembrane receptor	0.000849	MMP1 (includes EG:300339),MMP13,MMP9
CNR1	G-protein coupled receptor	0.000852	BDNF,FGF2,FOS,MMP13,PTGS2,TJP1
mevalonic acid	chemical - endogenous mammalian	0.000852	ICAM1,MMP1 (includes EG:300339),PPARA,PTGS2,SMAD3,VEGFA
IRS2	enzyme	0.000852	CDKN1B,FOS,IRS1,PPARG,RELA,VEGFA
miR-297a-5p (and other miRNAs w/seed UGUAUGU)	mature microRNA	0.000861	BMF,BMPR2,CAPRIN1,CBFB,CD276,CLDN12,CNOT6,CREBL2,CRIM1,CYB5R4,CYP1B1,DCP2 (includes EG:167227),DKK1,DNMT3A,EGFR,EIF4E,ERBB3 (includes EG:13867),ERRFI1,FAM3C,FNDC3B,GATA6,GBAS,GRIA2,ICAM1,IGFBP5,ITGA2,LHFP,MBNL2,MYBL1,MYO10,NEUROD1,NIPAL2,NUPL1,ONECUT2,PCGF5,PDCD6IP,PIK3R1,PNN,PPP2R5C,PRPF40A,PSAT1,PTGFRN,RB1,RHOT1,SLC38A1,SMAD4,SP1,SYNE1,TEX30,THBS1,TMED10,TMED2,TPM1 (includes EG:22003),TPM3,TRIM…
Pam3-Cys-Ser-Lys4	chemical reagent	0.000861	BCL2,CD83,ICAM1,IL10,IL8,MCL1,MMP1 (includes EG:300339),MMP9,PTGS2
miR-299-5p (and other miRNAs w/seed GGUUUAC)	mature microRNA	0.000892	ATG2B,BACE1,CAV2,CCDC111,CD83,CDK19,CDK6,ELMO2,ENPP6,ERBB3 (includes EG:13867),ESR1,FAM3C,GAS7,GPAM,GPD2,H3F3A/H3F3B,HDAC4,HIPK3,HSPA1A/HSPA1B,IGFBP3,INSIG2,MAP2K7,MAT2A,MECP2,NAV3,NT5E,PHLDB2,PPIC,PTGS2,RAB27B,SLC4A7,SLC7A1,SMAD5 (includes EG:17129),SP1,THEM4,USP12,ZBTB10,ZNF226
PPRC1	other	0.000895	ALOX5AP,DDIT4,ERRFI1,IL8,LAMB3,PTGS2,ZFP36L1
miR-758 (and other miRNAs w/seed UUGUGAC)	mature microRNA	0.000903	ABHD10,AQP4,ARID3B,BMI1,BMP7,BNIP2,CAPRIN1,CDK19,CMTM4,COL4A1,COL5A2,ENPP6,ETS1,FAM122C,FBN1,INSIG2,JUN,KPNA3,KRAS,LAMC2,MAP2K1,MBNL1,NAV3,NEUROD1,NOTCH2,ONECUT2,PAK1,PERP,PIK3R1,PKD2 (includes EG:18764),PLAG1,PTGS2,RUNX1,SEC24A,SEC62 (includes EG:294912),SLC38A1,SLC4A10,SPARC,SRPRB,SYT4,TRPS1,ZBTB7A,ZFPM2,ZNF226
miR-483-3p (miRNAs w/seed CACUCCU)	mature microRNA	0.000906	ADIPOR2,ATRX,BBC3,BDNF,BMPR2,BRCA1,CAPRIN1,CBFB,CDK6,CENPF,CREBL2,CSF1 (includes EG:12977),DCP2 (includes EG:167227),FNDC3B,FURIN,GPD1,GPD2,GPSM2,GTF2H1,H3F3A/H3F3B,ICAM1,IDH1,IKZF1,KDELC2,KLHL12,MECP2,MKRN1,NAA15,NUFIP2,ODZ2,SLC7A1,SMAD4,UTP15,WDR82,YAP1 (includes EG:10413)
ADRB3	G-protein coupled receptor	0.000907	CXCL12 (includes EG:20315),FOS,JUN,UCP2
KISS1R	G-protein coupled receptor	0.000907	BMP7,ERBB2,FOS,MMP9
farnesyl pyrophosphate	chemical - endogenous mammalian	0.000907	APP,ICAM1,PTGS2,SMAD3
neuroprotectin D1	chemical - endogenous mammalian	0.000907	BCL2,BCL2L11,PTGS2,TNFAIP2
benzyl isothiocyanate	chemical - endogenous non-mammalian	0.000907	BCL2,BCL2L11,FOS,PTGS2
nimesulide	chemical drug	0.000907	APP,CYP1A1 (includes EG:13076),MMP9,PTGS2
TGAL copolymer	chemical drug	0.000907	BDNF,IL10,IL1RN,IL8
salvin	chemical toxicant	0.000907	CCND1,CCNE1,IL8,RXRA
SUV39H1	enzyme	0.000907	CCNA2,CCNE1,MYBL2,SOD2
MIR124	group	0.000907	BMI1,CDK6,SET,VIM
MST1R	kinase	0.000907	CCND1,FOS,MYC,VIM
ATXN7	other	0.000907	BBC3,IGFBP5,MARCKS,VSNL1
LAMC1	other	0.000907	EGR2,FN1,VIM,WNT5A
KLF9	transcription regulator	0.000907	CCND1,COL1A1 (includes EG:1277),KLF13,NEUROD1
CSF2RA	transmembrane receptor	0.000907	CCND2,FOS,JUN,MYC
Pka	complex	0.000915	CCND3,CDKN1A,CDKN1B,CTGF,E2F1,FOS,HMOX1,JUN,NR4A2,PTGS2,RUNX1
GDNF	growth factor	0.000922	BDNF,CCND1,CDKN1B,EGR2,FN1,KIT,LMNB2,TAC1
n-3 fatty acids	chemical drug	0.000929	IRS1,IRS2,PIK3R1,PPARA,PPARG
NfkB-RelA	complex	0.000929	BCL2,ICAM1,IL10,IL8,PTGS2
FAM3B	cytokine	0.000929	CDKN1A,FN1,IGFBP3,ITGA5,SPARC
TSLP	cytokine	0.000929	CD83,ICAM1,IL10,IL8,MYC
CYBB	enzyme	0.000929	AKT1,COL3A1,CTGF,PPARG,TGFB3
Calcineurin A	group	0.000929	AKT1,ATP2A2,CCND1,FOS,JUN
HISTONE	group	0.000929	BCL2,CCNE1,FMR1,NFATC2,WT1
CDKN1C	other	0.000929	CCND1,CDKN1B,CDKN1C,E2F1,RB1
SPRY2	other	0.000929	CDKN1A,EGFR,FOS,ID2,PTEN
LRP1 (includes EG:16971)	transmembrane receptor	0.000929	APP,COL3A1,MMP9,PTGS2,WNT5A
SFTPA1	transporter	0.000955	ANPEP,COL1A1 (includes EG:1277),CTGF,CYP1B1,CYR61,FOS,IL10,MYC,RELA
miR-122-5p (and other miRNAs w/seed GGAGUGU)	mature microRNA	0.000961	ABCF2,ADSS,BCL2L2,C9orf86,CD83,CYR61,DICER1,DUSP2,ENTPD4,ESR1,FOXO3,GALNT1,GSTM4,IGFBP5,IL1RN,KCNJ16,KDELC2,KLHL20,LAMC1,LMNB2,MAP3K12,MBNL1,MECP2,MEF2D,NASP,NT5C3,PLAG1,RUNX2,SEPT2,SLC7A1,SLC7A11,TMED3,TNRC6A,TRPS1,VIM,VPS45
miR-589-5p (miRNAs w/seed GAGAACC)	mature microRNA	0.000984	AQP4,BCL2L2,C1QBP,CCNA2,CMTM4,CNOT6,DCP2 (includes EG:167227),DHFR,ERRFI1,FAM122C,GNL3L,IGF2R,IRS1,ITCH,KCNJ16,LATS2,LUZP1,MAP2K4,MAPK14,MAT2A,NIN,NOTCH2,NT5DC1,PHKB,PRC1 (includes EG:233406),RNASEL,SET,SLC7A1,SMAD4,TGFBR2,THRB,TNFAIP2,TNRC6A,TPM3,VEZT,WNT5A,ZHX1
miR-188-5p (and other miRNAs w/seed AUCCCUU)	mature microRNA	0.000996	ACVR2A,ANAPC16,BMPR1B,C12orf23,C17orf80,CBFB,CD46,CDK6,CPNE8,CTNNBIP1,DNAJB4,ESR1,FBN1,FBXW7,JARID2,KLHL20,KPNA3,KRAS,LAMC1,LATS2,MAFB,MARCKS,MMP1 (includes EG:300339),ODC1,ONECUT2,PDIK1L,PIK3R1,PTEN,RBM8A,RICTOR,SMAD5 (includes EG:17129),TCL1A,TP63,TSPAN8
NEDD9	other	0.00101	DDIT4,ERRFI1,FOS,ITGA2,KIT,MMP9
L-methionine	chemical - endogenous mammalian	0.00103	AURKB,BRCA1,CDK1,CDK19,MAT2A,PRC1 (includes EG:233406),SOD2
levothyroxine	chemical - endogenous mammalian	0.00103	ATP2A2,DIO3,ESR1,F2,FOS,IGFBP3,PEX11B
CpG ODN 1826	chemical reagent	0.00103	APP,CD69,CD83,IL10,IL8,SQSTM1,TNFSF9
CREM (includes EG:12916)	other	0.00103	ATP2A2,BCL2,CCND1,FOS,GPD2,IL8,TAC1
PROC	peptidase	0.00103	F2,ICAM1,IL8,MMP9,THBS1,TJP1,TP53 (includes EG:22059)
NR1H3	ligand-dependent nuclear receptor	0.00106	CDKN1B,GPAM,IL1RN,INSIG2,MMP9,MYLIP,PPARG,PTGS2,VEGFA
miR-1197-3p (and other miRNAs w/seed AGGACAC)	mature microRNA	0.00106	AJUBA,APLN (includes EG:30878),BCL2L11,CA12,CACNA2D1,CDK19,CHORDC1,CNOT6,CYP1B1,DCP2 (includes EG:167227),ERBB2,FOXO1,FOXO3,GCA,HSDL2,JAK2,KRAS,LIN28A,LYPLA2,MAN1A1,MAT2A,MEF2D,MYLIP,NPR3 (includes EG:18162),PPP2R5C,PRC1 (includes EG:233406),PTPRK,RB1,RBL2 (includes EG:100331892),S1PR1,SLC25A23,SLC7A11,SMAD3,STK4,THRB,TIMP3,TMED3,TNFRSF10B,TNRC6A,VEZT
miR-1296 (miRNAs w/seed UAGGGCC)	mature microRNA	0.0011	ADIPOR2,BCL2L2,CADM1,CD44 (includes EG:100330801),CDCA5,EGR2,ERBB2,FGFR1,FNDC3B,HOXA11,MBNL1,NOTCH2,NT5E,PHKB,PLAG1,RB1,SLC38A5,TMED7,TMEM43
miR-505-3p (miRNAs w/seed GUCAACA)	mature microRNA	0.00111	ABHD10,AQP4,ARID4B,ATAT1,BAP1,BDNF,C12orf23,C2orf18,CADM1,CCND3,CDCP1,CDKN1B,COL15A1,COL3A1,DHFR,ELAVL1,ERBB4,FMR1,H3F3A/H3F3B,HDAC4,HMOX1,HNRNPM,KIT,MAP2K4,MECP2,MEF2D,MYBL1,MYO10,PHLDB2,PTEN,PTK2 (includes EG:14083),RNF149,SEC24A,SEC62 (includes EG:294912),SLC38A1,SLC4A10,TBK1,TIMP3,TMED10,TRPS1,UGT2B11/UGT2B28,WDR37
miR-296-5p (and other miRNAs w/seed GGGCCCC)	mature microRNA	0.00112	ABCF2,ACTR1A,ANKRD13B,ARID3B,ATG2B,BBC3,BCL2,BCL2L2,BMF,CCND1,CD44 (includes EG:100330801),CDCP1,CDKN1B,E2F2,GAS7,GPD1,HMGA1,IGFBP5,KCNN4,LUZP1,LYPLA2,MCL1,MEF2D,ONECUT2,PHC2,PLK1,PPM1F,PPP2R4,RAF1,RPIA,SLC25A22,SMAD4,TNFAIP2,TP53 (includes EG:22059),TRIM63,TXN2
TREM1	other	0.00112	ADORA2B,CDK1,CSF1 (includes EG:12977),EGR2,HES1 (includes EG:15205),IL10,IL6R,IL8,LRRC8C,MMP1 (includes EG:300339),NR4A2,NT5E,PPARG,PTGS2,THBS1,WNT5A
miR-628 (and other miRNAs w/seed UGCUGAC)	mature microRNA	0.00113	APLN (includes EG:30878),BCL6,BNIP3L,CARD8,CAV2,CCR5,CDC14B,CDCP1,COL4A1,DYRK1A,E2F3,GEMIN2,GMFB,HDAC4,IGFBP3,IKZF1,IL6R,INSIG1,JARID2,MAN1A1,NFIA,NIN,NIPAL2,NPR3 (includes EG:18162),NT5E,PACRGL,PTGS2,RUNX1,SCN3A,SET,SGPL1,SLC38A1,SLC7A6,STK4,THRB,TMED10,TMEM9B,TRIM9
triamcinolone acetonide	chemical drug	0.00113	BCL2,BCL2L11,BMP7,CD44 (includes EG:100330801),E2F2,FOS,FOXO3,IGFBP3,INSIG1,JUN,MYC,PKD2 (includes EG:18764),PLAU,RUNX1,SLC4A7,SOD2,TRA@
formaldehyde	chemical - endogenous mammalian	0.00115	EGR2,FOS,JUN,MMP9,PTGS2
MAP3K8	kinase	0.00115	CDKN1B,FOS,IL8,JUN,PTGS2
TIRAP	other	0.00115	ICAM1,IL10,IL8,PTGS2,RELA
ELF3	transcription regulator	0.00115	ERBB2,MET,MMP13,TGFBR2,TIMP3
PRLR	transmembrane receptor	0.00115	AKT1,CDKN1A,ESR1,IGFBP5,MYC
miR-1262 (and other miRNAs w/seed UGGGUGA)	mature microRNA	0.00116	ACP2,ADPGK,BAZ1A,BMI1,CEP63,DHFR,ERBB4,FAM122C,FGFR1,FN1,GOLPH3L,HDAC4,IGFBP3,ITCH,KIT,MAT2A,MBNL2,MEF2D,MET,MPDU1,MYB,NAA15,NOTCH4,PDPK1,PHLDB2,PKD2 (includes EG:18764),PRPF40A,RAB27B,SLC25A23,SOD2,SYNE1,TET1,TMED10,USP1,ZBTB7A
SATB1	transcription regulator	0.00117	ABTB1,BCL2,CCND1,CD69,CDK19,DNMT3A,IKZF1,NR4A2,PTGS2,S1PR1,TMEM2
deoxycholate	chemical - endogenous mammalian	0.00118	CCND1,MCL1,PLAU,PTGS2,TNFRSF10B,TP53 (includes EG:22059),TP63
EGTA	chemical reagent	0.00119	ATP2A2,BCL2,CD83,FOS,IL10,IL8
Pam3-Cys	chemical toxicant	0.00119	CD69,CD83,IL10,IL1RN,IL8,SOD2
LTA	cytokine	0.00119	EGFR,ERBB2,IL10,ITGA5,ODC1,PTGS2
methapyrilene	chemical drug	0.00123	ACVR2A,CCND1,HMOX1,IFRD1,MAP2K1,MAPK14,MYC,ODC1,PPP2R2A,PPP3CA,SLC3A2,TP53 (includes EG:22059),YWHAZ
GHRHR (includes EG:14602)	G-protein coupled receptor	0.00123	CCND1,CCND3,CCNE1,FOS
2-arachidonoylglycerol	chemical - endogenous mammalian	0.00123	FGF2,PPARA,PPARG,PTGS2
tranilast	chemical drug	0.00123	CDKN1A,IL10,IL8,TP53 (includes EG:22059)
probucol	chemical drug	0.00123	BCL2,CTGF,HMOX1,TP53 (includes EG:22059)
acrolein	chemical toxicant	0.00123	IL10,MMP9,PTGS2,TNFRSF10B
gossypol	chemical toxicant	0.00123	BCL2,IL8,NCOA3,TNFRSF10B
Pdgf Ab	complex	0.00123	CCND1,FOS,HIF1A,HMOX1
UBE3A	enzyme	0.00123	CDKN1A,ESR1,NR4A2,TP53 (includes EG:22059)
IL-1R	group	0.00123	COL3A1,MMP1 (includes EG:300339),MMP13,MMP9
NTF4	growth factor	0.00123	FOS,SPARC,TAC1,TUBA1A
PECAM1	other	0.00123	BCL2,CCND1,CD44 (includes EG:100330801),THBS1
MXI1	transcription regulator	0.00123	ID2,MYC,ODC1,SLC7A1
miR-501-5p (and other miRNAs w/seed AUCCUUU)	mature microRNA	0.00124	ABHD10,ANPEP,ARID3A,BACE1,BCL6,BMI1,C17orf80,CD24,CFL2,CREBL2,CYP1B1,DCP2 (includes EG:167227),DYRK1A,E2F3,ERRFI1,HACE1,HBXIP,IDH1,IGFBP5,INSIG2,JUN,KIT,LIN28A,LOC100505793/SRSF10,LTN1,MAFB,MAP2K1,MARCKS,MBNL1,MBNL2,MMP13,MYB,MYO10,NPR3 (includes EG:18162),NUFIP2,OMA1,PANX1,PDIK1L,PHKB,PNN,PRPF40A,PTGFRN,RICTOR,SCN3A,SHROOM2,SLC4A7,SPTLC1,STK4,STX7,TIA1,TJP1,TMEM43,TP63,WASF3
miR-921 (miRNAs w/seed UAGUGAG)	mature microRNA	0.00127	ADAM9,ADAMTS1,B3GALT4,BNIP2,C2orf18,CADM1,DICER1,DIRAS3,ERRFI1,FADD,FBXO32,FGFR1,FOXO1,GPAM,HYAL3,IGFBP3,IKZF1,KLHL12,LUZP1,MAP2K4,NUFIP2,RUNX1,SERPINE2,SNCA,STX11,TMED2,TMED7,TPM1 (includes EG:22003),UBE4A,UGDH,WT1
miR-763 (and other miRNAs w/seed CAGCUGG)	mature microRNA	0.00128	ABHD10,BMF,C9orf78,CAPRIN1,CCNA2,CDK6,E2F2,ERBB3 (includes EG:13867),ERBB4,ETS1,FOXO1,FRAT2,GAS7,HACE1,IL6R,JAK1,LAMC2,MBNL2,MPDU1,MYO10,NCOA3,NPR3 (includes EG:18162),NUFIP2,NUPL1,PBK,PCGF5,PHKB,PIK3R1,PPARA,RBL2 (includes EG:100331892),RBM8A,RBMS1,RHOA,RICTOR,SCN3A,SEPT2,SLC38A1,SLC7A1,SLC7A11,SMAD4,SRM,SRPR,ST18,STX1A,TPM3,TXN2,UBXN1,VOPP1
miR-216b-5p (and other miRNAs w/seed AAUCUCU)	mature microRNA	0.00128	APP,ATG2B,BCL2L11,BECN1,BMPR2,C12orf23,CBLN2,CDC25A,CDK4,CDK6,CFL2,CLDN12,CNOT6,CXCL12 (includes EG:20315),DCP2 (includes EG:167227),DDX19B,FAM3C,FBN1,FGFR1,FN1,FNDC3B,GALNT1,GATA6,GPAM,GSTM4,HERC6,ICAM1,ITCH,JAK2,JUN,KCNJ16,KIT,KRAS,MBNL2,MNT,MYBL1,NCOA3,NFIA,NIPAL2,PCGF5,PDCD6IP,PDIK1L,PPP2R5C,RAB21,RB1,SHOC2,SMAD1,SMAD3,SYNE1,TDG,THEM4,TMCO1,UGT2B11/UGT2B28,UTP15,VEZT,VPS26A,WDR92
OMG	G-protein coupled receptor	0.00129	FOS,MYC
CYSLTR1	G-protein coupled receptor	0.00129	FOS,NFATC2
butyrine	chemical - endogenous mammalian	0.00129	MYB,MYC
S-adenosylhomocysteine	chemical - endogenous mammalian	0.00129	COL1A1 (includes EG:1277),COL1A2
5-hydroxytryptophan	chemical - endogenous mammalian	0.00129	BCL2,FOS
D-mannose	chemical - endogenous mammalian	0.00129	IL8,MICA
LFM-A13	chemical - kinase inhibitor	0.00129	CCND2,HMOX1
1-o-hexadecyl-2-o-methyl-rac-glycerol	chemical - kinase inhibitor	0.00129	CDKN1A,RB1
catecholamine	chemical - other	0.00129	CYP1A1 (includes EG:13076),ERBB2
triclosan	chemical drug	0.00129	JUN,PLAU
PD-0332991	chemical drug	0.00129	CDK6,ZEB1
IPI-504	chemical drug	0.00129	ERBB2,KIT
DF 203	chemical drug	0.00129	CYP1A1 (includes EG:13076),CYP1B1
silipide	chemical drug	0.00129	ERBB2,TP53 (includes EG:22059)
xenon	chemical drug	0.00129	BCL2,TP53 (includes EG:22059)
pycnogenols	chemical drug	0.00129	IL8,PTGS2
O-(chloroacetylcarbamoyl)fumagillol	chemical drug	0.00129	CDKN1A,TP53 (includes EG:22059)
perifosine	chemical drug	0.00129	BAK1,CDKN1A
mafosfamide	chemical drug	0.00129	MCL1,TP53 (includes EG:22059)
zileuton	chemical drug	0.00129	ICAM1,PTGS2
4-aminopyridine	chemical drug	0.00129	APP,CDKN1B
HKI-272	chemical drug	0.00129	CCND1,CDKN1B
pramipexol	chemical drug	0.00129	BCL2,BDNF
rivastigmine	chemical drug	0.00129	APP,BDNF
coumermycin	chemical drug	0.00129	ERBB2,RAF1
aclarubicin	chemical drug	0.00129	PTGS2,TNFRSF10B
tegaserod	chemical drug	0.00129	FOS,TAC1
vinflunine	chemical drug	0.00129	CDKN1A,TP53 (includes EG:22059)
aluminum	chemical drug	0.00129	BECN1,RUNX2
sparfosic acid	chemical drug	0.00129	CDKN1A,TP53 (includes EG:22059)
1,2,5,6-dibenzanthracene	chemical toxicant	0.00129	CYP1A1 (includes EG:13076),CYP1B1
sethoxydim	chemical toxicant	0.00129	BCL2,MYC
dibenzo(a,l)pyrene	chemical toxicant	0.00129	CYP1A1 (includes EG:13076),CYP1B1
teleocidins	chemical toxicant	0.00129	FOS,ODC1
TFIIH	complex	0.00129	CDKN1A,PPARG
ETS-ELK1	complex	0.00129	CCND1,CDKN2A
CTNNβ-LEF1	complex	0.00129	CCND1,MYC
Gm-Csf Receptor	complex	0.00129	JAK2,MYC
RRM2	enzyme	0.00129	MMP9,THBS1
UNG	enzyme	0.00129	BDNF,TP53 (includes EG:22059)
MRE11A	enzyme	0.00129	LMNB2,MYC
PHLPP1	enzyme	0.00129	IRS1,MCL1
ALDH3A1	enzyme	0.00129	CDKN1A,E2F1
LAMA4	enzyme	0.00129	HIF1A,VEGFA
BLM	enzyme	0.00129	CDKN1A,TP53 (includes EG:22059)
UBA3 (includes EG:117553)	enzyme	0.00129	CCNE1,CDKN1C
tyrosine kinase	group	0.00129	CD44 (includes EG:100330801),CYP1A1 (includes EG:13076)
Smad1/5/8	group	0.00129	CDKN1A,CDKN2A
Bvr	group	0.00129	HMOX1,RELA
Gα12/13	group	0.00129	MMP1 (includes EG:300339),MMP13
Ho	group	0.00129	ICAM1,SPARC
potassium channel	group	0.00129	FOS,JUN
Importin alpha	group	0.00129	CDKN1A,TP53 (includes EG:22059)
NOX5	ion channel	0.00129	CDKN2A,PTGS2
ACVR2A	kinase	0.00129	ID1,ID2
ARAF	kinase	0.00129	CCND1,FOS
PIK3R3	kinase	0.00129	CCNE1,CDKN1B
MAGI2	kinase	0.00129	PTEN,RHOA
mir-137	microRNA	0.00129	APP,SPTLC1
mir-140	microRNA	0.00129	DNPEP,HDAC4
mir-127	microRNA	0.00129	BCL6,RTL1
mir-326	microRNA	0.00129	NOTCH1,NOTCH2
mir-375	microRNA	0.00129	PDPK1,YAP1 (includes EG:10413)
mir-149	microRNA	0.00129	AKT1,E2F1
RBMS3	other	0.00129	CDK4,MYC
HTF	other	0.00129	EGFR,ERBB2
SOCS7	other	0.00129	IRS1,PPARG
EFEMP2	other	0.00129	CTGF,MMP9
TMEM8B	other	0.00129	CCND1,PTGS2
NOSIP	other	0.00129	BCL2,MYC
MCF2L	other	0.00129	CCND1,RHOA
MAPK8IP2	other	0.00129	BDNF,FOS
RAP1GAP	other	0.00129	CDKN1B,FOS
MAGEA4	other	0.00129	CDKN1A,TP53 (includes EG:22059)
S100A11	other	0.00129	CDKN1A,CDKN2A
Serpina3k (includes others)	other	0.00129	CTGF,EGFR
U2AF2	other	0.00129	BBC3,CDKN1A
NAT8B	other	0.00129	APP,BACE1
RASSF1	other	0.00129	CCNA2,CCND1
NMB	other	0.00129	FOS,JUN
LAMA1	other	0.00129	MMP9,PLAU
ECT2	other	0.00129	CCND1,CDC42
TSPYL2	other	0.00129	CDKN1A,TP53 (includes EG:22059)
RPL11	other	0.00129	CDKN1A,TP53 (includes EG:22059)
WHSC2	other	0.00129	CDKN1A,CYP1B1
ARHGAP18	other	0.00129	CDKN2A,RB1
TOR2A	other	0.00129	FOS,MYC
PES1	other	0.00129	CCND1,HMOX1
TAGLN	other	0.00129	MMP9,TP53 (includes EG:22059)
RETNLB	other	0.00129	IRS1,IRS2
CGGBP1	other	0.00129	CDKN1A,FMR1
CDC6 (includes EG:23834)	other	0.00129	LMNB2,TP53 (includes EG:22059)
RECK	other	0.00129	EGFR,MMP9
SERPINH1	other	0.00129	COL1A1 (includes EG:1277),COL4A2 (includes EG:12827)
APH1A	peptidase	0.00129	APP,EGFR
ADAMTS9	peptidase	0.00129	MMP9,VEGFA
UCHL1	peptidase	0.00129	CDKN1A,TP53 (includes EG:22059)
NAT8	transcription regulator	0.00129	APP,BACE1
ELL	transcription regulator	0.00129	CDKN1A,FOS
MXD4	transcription regulator	0.00129	ID2,ODC1
BRD8	transcription regulator	0.00129	PPARG,RXRA
POU4F3	transcription regulator	0.00129	FOS,POU4F2
CD74	transmembrane receptor	0.00129	BCL2,IL8
KLHL2	transporter	0.00129	CCND1,JUN
IL12 (family)	group	0.0013	BCL2,BCL2L11,BCL6,CCR5,CD44 (includes EG:100330801),FURIN,IL10,NFATC2
miR-532-5p (and other miRNAs w/seed AUGCCUU)	mature microRNA	0.0013	ADSS,BMI1,C2orf43,CARD8,CD83,CDC14B,CDK6,CYP1B1,ERBB4,FGFR1,FOXO3,GBP3,GCA,GPSM2,IRS2,ITGA2,KIAA1919,KRAS,LTN1,MDH2 (includes EG:17448),MECP2,PAK7,PANX1,PCDHB10,PCGF5,PDCD4,PDCD6IP,PDIK1L,PRKACB,PURA,PWWP2A,RCOR1,SFRP4,SKAP2,SLC38A2,SLC7A11,SLC7A6,TIA1,TMED10,TMED7,TPM3,YAP1 (includes EG:10413)
olanzapine	chemical drug	0.00131	BCL2,BDNF,CAPN8,COL1A2,FOS,HMOX1,NR4A2,SLC38A1,SYT4,TSPAN8
miR-511 (miRNAs w/seed UGUCUUU)	mature microRNA	0.00133	ADSS,AKT2,AQP4,ATG2B,ATRX,BACE1,BCL6,BMF,BMPR1B,BNIP2,C17orf80,C2orf18,CAPRIN1,CCND1,CCR5,CD44 (includes EG:100330801),CD69,CDC25A,CDK19,COL15A1,COL4A1,COL5A2,DKK1,EGR2,ERBB2IP,ERBB4,FGFR1,FMR1,FN1,FOXO1,GEMIN2,GRIA2,IGFBP5,ITCH,ITGA2,JAK2,KDELC2,KIF23,KRAS,LAMC2,LATS2,MAN1A1,MBNL1,MBNL2,MEF2D,MMP13,MTPN,NIN,NLK,NR4A2,NT5DC1,NUFIP2,NUPL1,ONECUT2,PANX1,PKD2 (includes EG:18764),PPARA,PPARG,PPP2R5C,…
miR-1184 (miRNAs w/seed CUGCAGC)	mature microRNA	0.00136	ACTR1A,AJUBA,ANKRD52,ARHGEF3,B3GALT4,BAK1,BCL2,BCL2L11,BCL6,BECN1,C17orf80,CAPRIN1,CBX7,CCND2,CDC25A,COL5A2,CTNNBIP1,CYP1A1 (includes EG:13076),DICER1,ELMO2,ERRFI1,FGFR1,FYCO1,GPAM,HOXA11,IGFBP3,KCNN4,LAMC1,LIN28A,LUC7L2,MBNL2,MECP2,MYBL1,NAA15,P4HA2,PIK3R1,PLAG1,PLCG1,PPP3CA,PTGFRN,PTPRD,RCOR1,RUNX2,SCN3A,SLC17A7,SLC38A5,SMAD4,SP1,STAT3,TDG,TMEM109,TOMM34,TP63,YWHAZ
miR-1243 (miRNAs w/seed ACUGGAU)	mature microRNA	0.00136	ADIPOR2,AKT1,ATRX,BCL2,BMI1,CDC42,CEP72,DCP2 (includes EG:167227),E2F1,E2F2,ERBB4,FGF2,GOLPH3L,GRIA2,HRSP12,ID2,IKZF1,ITCH,KRAS,NCEH1,NEUROD1,NUFIP2,ONECUT2,RICTOR,RPIA,RUNX1,SLC7A1,SMAD4,SMAD5 (includes EG:17129),SYT4,TDG,TP63,USP12,VEZT,WEE1,WNT5A,ZEB2
miR-127-5p (and other miRNAs w/seed UGAAGCU)	mature microRNA	0.00136	ACVR2A,ADIPOR2,AICDA,BACE1,BRCA1,CASP8AP2,CBFB,CCND1,DCP2 (includes EG:167227),E2F6,ELAVL1,ENPP6,FAM69A,GPD1,HIPK3,HSDL2,HSPA1A/HSPA1B,KPNA3,MMP13,NEFM,NEUROD1,NUPL1,ONECUT2,PHKB,PIK3R1,PLAG1,RAD23B,RB1,RBM8A,RUNX1,SEC62 (includes EG:294912),SLC7A1,SLC7A11,SPARC,TAC1,TP63,UBE4A,VEZT,WNT5A,ZFPM2
miR-223-3p (and other miRNAs w/seed GUCAGUU)	mature microRNA	0.00137	ACVR2A,ADAM9,AJUBA,BMF,CAPRIN1,CBFB,CBX7,CENPJ,CEP72,CRIM1,DKK1,FAM69A,FBXW7,FOXO1,FOXO3,GALNT7,GFPT1,GMFB,GPR160,HDAC4,HSP90B1,ICAM1,IRS1,KPNA3,MAFB,MBNL1,MEF2D,MTPN,MYBL1,NFIA,NOTCH2,PDPK1,PPARA,PRKACB,PURA,SCN3A,SEPT2,SMAD1,SNCA,SP1,TMED10,TP63,UTP15,VIM,ZHX1
IL1RN	cytokine	0.00137	BDNF,HERC6,ICAM1,IGFBP5,IL10,IL8,MMP1 (includes EG:300339),MMP9,PTGS2,RELA,TAC1
HDAC5	transcription regulator	0.00139	CDKN1A,HES1 (includes EG:15205),MYC,PTEN,RAD23B,TAGLN
FOSL2	transcription regulator	0.00139	COL1A2,IL8,MMP1 (includes EG:300339),MMP13,RUNX2,TP53 (includes EG:22059)
KN-62	chemical - kinase inhibitor	0.00141	CCND1,IL8,MMP9,PPARG,PTGS2
corticosteroid	chemical drug	0.00141	IL10,IL1RN,IL8,MMP1 (includes EG:300339),PPARG
bryostatin 1	chemical drug	0.00141	APP,IL2RG,IL8,MYC,ODC1
NPR1 (includes EG:18160)	enzyme	0.00141	COL1A1 (includes EG:1277),COL3A1,FN1,MMP9,TGFB3
TRB@	other	0.00141	BCL2,CD44 (includes EG:100330801),CDKN1A,IL10,TRA@
NPM1	transcription regulator	0.00141	CSF1 (includes EG:12977),HOXA5,SOD2,TP53 (includes EG:22059),VEGFA
MYOG	transcription regulator	0.00141	CCND3,CDKN1A,FBXO32,FOS,TRIM63
CIITA	transcription regulator	0.00141	CCND1,COL1A1 (includes EG:1277),COL1A2,IL10,MMP9
IGHM	transmembrane receptor	0.00141	CCND2,CDK4,CDKN1B,MYC,PLCG1
FCER1G	transmembrane receptor	0.00141	CD69,IL10,IL1RN,IL8,PTGS2
miR-452-5p (and other miRNAs w/seed ACUGUUU)	mature microRNA	0.00144	ADIPOR2,ADORA2B,AICDA,APLN (includes EG:30878),BECN1,BMI1,C2orf18,CASP8AP2,CDKN1B,CNOT6,COL3A1,CPNE8,DCP2 (includes EG:167227),DYRK1A,ECHDC1,EGFR,ERBB2IP,ERBB4,FAM69A,FGFR1,HDAC4,HERPUD1,HMGA2,INSIG1,IRS2,KDM1B,KIT,KPNA3,KRAS,LAMC1,LUC7L2,MAFB,MAP2K4,MYBL1,NPR3 (includes EG:18162),NT5E,PDCD6IP,PDIK1L,PISD,PLAG1,PNN,PPP2R5C,PRKACB,PTGS2,PTPN12,PURA,PWWP2A,RAB21,RAD23B,RBM8A,RERE,RNASEL,RPIA,RUNX1,…
zinostatin	biologic drug	0.00145	BCL2,CDKN1A,TP53 (includes EG:22059)
8-oxo-7-hydrodeoxyguanosine	chemical - endogenous mammalian	0.00145	ICAM1,IL8,PTGS2
copper	chemical - endogenous mammalian	0.00145	APP,ESR1,MMP1 (includes EG:300339)
oleanolic acid	chemical - endogenous non-mammalian	0.00145	CCND1,CDKN1A,HMOX1
isoliquiritigenin	chemical - endogenous non-mammalian	0.00145	CTGF,PTGS2,TGFBR2
pimozide	chemical drug	0.00145	BCL2,CCND1,MCL1
sertraline	chemical drug	0.00145	BCL2,BDNF,TP53 (includes EG:22059)
manidipine	chemical drug	0.00145	FOS,IL8,JUN
arecoline	chemical drug	0.00145	ERBB2,HMOX1,TJP1
scopolamine	chemical drug	0.00145	BDNF,FOS,MMP9
polycyclic aromatic hydrocarbons	chemical toxicant	0.00145	CYP1A1 (includes EG:13076),CYP1B1,TP53 (includes EG:22059)
hexamethoxyflavone	chemical toxicant	0.00145	ICAM1,IL8,PTGS2
NDUFA13	enzyme	0.00145	CDK1,DHFR,MYBL2
UGCG	enzyme	0.00145	BBC3,CDKN1A,ICAM1
PLD2	enzyme	0.00145	BCL2,CCND3,PTGS2
trypsin	group	0.00145	CDKN1A,FOS,PTGS2
MIR101	group	0.00145	BCL2,MCL1,PTGS2
NODAL	growth factor	0.00145	CCND1,CDKN1B,FOXO3
DYRK1B	kinase	0.00145	CCND1,CCND3,SOD2
DVL1	other	0.00145	APP,MYC,PTGS2
EWSR1	other	0.00145	BCL2,ERBB2,FOS
EPCAM	other	0.00145	CDKN1A,MYC,TP53 (includes EG:22059)
[truncated: 1,824 more rows]
