# Supplementary material for: microRNA Expression Profile of Purified Alveolar Epithelial Type II Cells
Source: Genes (Basel). 2022 Aug 10;13(8):1420. doi: 10.3390/genes13081420 (PMC9407429; doi:10.3390/genes13081420)
Supplement: Supplementary file 1 [file genes-13-01420-s001.zip › Table S2 - ATII miR expression profile.xls]

## Sheet: Tab. E2
Tab. 2: MiRs expressed at similar levels (fold difference ≤1.5) in sorted and panned ATII cells. Only miR assays with complete sequence complementarity to mouse miRs were investigated and are sorted by decreasing expression level. Correlation with fibrosis or EMT was evaluated from a literature search in PubMed (o: unknown, -: negative association, +: positive association). MicroRNAs highlighted …
index	detector name (ABI)	microRNA name	miRBase accession	mean NRQ of pATII and sATII	# of targets in TGF-beta signaling (IPA)	assoc. with fibrosis/ EMT (Pubmed)	Pubmed ID
1	hsa-miR-30a-3p-000416	mmu-miR-30a-3p	MIMAT0000129	2.54981e+07		o
2	hsa-miR-30e-3p-000422	mmu-miR-30e-3p	MIMAT0000249	2.466e+07		o
3	mmu-miR-24-4373072	mmu-miR-24-3p	MIMAT0000219	2.27452e+07	6	-	21986943, 22260784
4	mmu-miR-19a-4373099	mmu-miR-19a-3p	MIMAT0000651	1.98885e+07	1	-	22782705
5	mmu-miR-30c-4373060	mmu-miR-30c-5p	MIMAT0000514	1.81899e+07	3	-	19096030
6	mmu-miR-484-4381032	mmu-miR-484-5p	MIMAT0003127	9.33521e+06		o
7	mmu-miR-29a-4395223	mmu-miR-29a-3p	MIMAT0000535	9.05965e+06	2	+/-	19247375, 22095944, 21420029, 19919989, 20201077, 20890893
8	mmu-miR-429-4373355	mmu-miR-429-3p	MIMAT0001537	8.91857e+06		-	21277012, 18411277
9	mmu-miR-16-4373121	mmu-miR-16-5p	MIMAT0000527	5.42564e+06	4	-	19784778, 21266501
10	mmu-miR-467F-002886	mmu-miR-467f-3p	MIMAT0005846	4.73266e+06		o
11	mmu-miR-30a-4373061	mmu-miR-30a-5p	MIMAT0000128	4.57289e+06		-	21633953, 21420029
12	mmu-miR-17-4395419	mmu-miR-17-5p	MIMAT0000649	2.26771e+06	3	-	21420029
13	mmu-miR-30e-4395334	mmu-miR-30e-5p	MIMAT0000248	2.26151e+06		-	21420029	20x median
14	hsa-miR-22-000398	mmu-miR-22-3p	MIMAT0000531	1.52107e+06	1	+	22538858
15	mmu-miR-106a-4395589	mmu-miR-106a-5p	MIMAT0000385	1.48826e+06		o
16	mmu-miR-375-4373027	mmu-miR-375-3p	MIMAT0000739	1.45357e+06		-	22508479
17	mmu-miR-222-4395387	mmu-miR-222-3p	MIMAT0000670	1.10138e+06	1	+	22267590, 21868360
18	mmu-miR-125a-5p-4395309	mmu-miR-125a-5p	MIMAT0000135	1.03982e+06	1	-	19881956
19	mmu-miR-2182-241119_mat	mmu-miR-2182-5p	MIMAT0011286	1.01342e+06		o
20	mmu-miR-20a-4373286	mmu-miR-20a-5p	MIMAT0000529	999774		-	21712985
21	rno-miR-7#-001338	mmu-miR-7a-1-3p	MIMAT0004670	755796		o
22	mmu-miR-872#-002542	mmu-miR-872-3p	MIMAT0004935	736923		o
23	mmu-miR-181a-4373117	mmu-miR-181a-5p	MIMAT0000210	731896	2	o
24	hsa-miR-423-3P-002626	mmu-miR-423-3p	MIMAT0003454	662507		o
25	rno-miR-664-001323	mmu-miR-664-3p	MIMAT0012774	562810		o
26	mmu-miR-106b-4373155	mmu-miR-106b-5p	MIMAT0000386	534359		+	22286770
27	mmu-miR-331-3p-4373046	mmu-miR-331-3p	MIMAT0000571	492723		o
28	hsa-miR-421-002700	mmu-miR-421-3p	MIMAT0004869	397700		o
29	mmu-miR-301a-4373064	mmu-miR-301a-3p	MIMAT0000379	359723		o
30	mmu-miR-27a-4373287	mmu-miR-27a-3p	MIMAT0000537	359594	3	+	19185571
31	mmu-miR-140-4373374	mmu-miR-140-5p	MIMAT0000151	353672	1	-	21712985
32	mmu-miR-425-4380926	mmu-miR-425-5p	MIMAT0004750	347158		o
33	mmu-miR-27b-4373068	mmu-miR-27b-3p	MIMAT0000126	343986		+	19185571
34	mmu-miR-322-4378107	mmu-miR-322-5p	MIMAT0000548	332636		o
35	mmu-miR-301b-4395730	mmu-miR-301b-3p	MIMAT0004186	315728		o
36	mmu-miR-218-4373081	mmu-miR-218-5p	MIMAT0000663	313732	1	o
37	mmu-miR-322-001059	mmu-miR-322-3p	MIMAT0000549	294531		o
38	mmu-miR-15a-4373123	mmu-miR-15a-5p	MIMAT0000526	294464		-	18949060
39	mmu-miR-877#-002548	mmu-miR-877-3p	MIMAT0004862	272988		o
40	hsa-miR-149-002255	mmu-miR-149-5p	MIMAT0000159	260557		o
41	mmu-miR-210-4373089	mmu-miR-210-3p	MIMAT0000658	238402	1	+	21712985
42	mmu-miR-93-4373302	mmu-miR-93-5p	MIMAT0000540	200408		+	22286770
43	hsa-miR-22#-002301	mmu-miR-22-5p	MIMAT0004629	189242		o
44	mmu-miR-15a#-002488	mmu-miR-15a-3p	MIMAT0004624	171640		o
45	mmu-miR-23b-4373073	mmu-miR-23b-3p	MIMAT0000125	164476	3	-	21125666
46	hsa-miR-106b#-002380	mmu-miR-106b-3p	MIMAT0004582	148777		o
47	mmu-miR-320-4395388	mmu-miR-320-3p	MIMAT0000666	139481		o
48	mmu-miR-186-4395396	mmu-miR-186-5p	MIMAT0000215	139369		o
49	mmu-miR-25-4373071	mmu-miR-25-3p	MIMAT0000652	137232	2	+/-	21266501, 22286770
50	mmu-miR-467b-001684	mmu-miR-467b-5p	MIMAT0003478	136262		o
51	mmu-miR-212-002551	mmu-miR-212-3p	MIMAT0000659	134387		o
52	mmu-miR-221-4373077	mmu-miR-221-3p	MIMAT0000669	130551		+	22267590, 21868360
53	hsa-miR-140-3p-002234	mmu-miR-140-3p	MIMAT0000152	125211		o
54	mmu-miR-302b-4378071	mmu-miR-302b-3p	MIMAT0003374	108824		-	21490602
55	mmu-miR-193b-4395597	mmu-miR-193b-3p	MIMAT0004859	97676.5		o
56	mmu-miR-669n-197143_mat	mmu-miR-669n-5p	MIMAT0009427	93713.7		o		1x median
57	mmu-miR-1198-002780	mmu-miR-1198-5p	MIMAT0005859	89614.3		o
58	mmu-miR-20b-4373263	mmu-miR-20b-5p	MIMAT0003187	88620.5		o
59	mmu-miR-29b-4373288	mmu-miR-29b-3p	MIMAT0000127	78206.7		-	21420029, 19342382
60	mmu-miR-214-4395417	mmu-miR-214-3p	MIMAT0000661	76484.9		o
61	mmu-miR-199a-3p-4395415	mmu-miR-199a-3p	MIMAT0000230	75574	1	+/-	22267590, 21283674, 19572984
62	mmu-miR-872-4395375	mmu-miR-872-5p	MIMAT0004934	74360.3		o
63	mmu-miR-466g-241015_mat	mmu-miR-466g-3p	MIMAT0004883	70095.9		o
64	mmu-miR-193#-002577	mmu-miR-193-5p	MIMAT0004544	69716.8		o
65	hsa-miR-213-000516	mmu-miR-181a-1-3p	MIMAT0000660	65495.4		o
66	mmu-miR-434-3p-4395734	mmu-miR-434-3p	MIMAT0001422	64543.3		o
67	mmu-let-7a#-002478	mmu-let-7a-1-3p	MIMAT0004620	64136.3		-	21057545
68	mmu-miR-503#-002536	mmu-miR-503-3p	MIMAT0004790	63231.4		o
69	hsa-miR-26b#-002444	mmu-miR-26b-3p	MIMAT0004630	44764		-	19342382
70	hsa-miR-744#-002325	mmu-miR-744-3p	MIMAT0004820	44587		o
71	mmu-miR-340-5p-4395369	mmu-miR-340-5p	MIMAT0004651	41069.3		o
72	mmu-miR-450B-3P-002632	mmu-miR-450b-3p	MIMAT0003512	40759.5		o
73	mmu-miR-339-3p-4395663	mmu-miR-339-3p	MIMAT0004649	38532.2		+	20173743
74	rno-miR-29c#-001818	mmu-miR-29c-5p	MIMAT0004632	38462.8		-	21125666
75	mmu-miR-186#-002574	mmu-miR-186-3p	MIMAT0004540	32461.3		o
76	hsa-miR-27b#-002174	mmu-miR-27b-5p	MIMAT0004522	31512.4		o
77	mmu-miR-194-4373106	mmu-miR-194-5p	MIMAT0000224	27063.7		-	21851624
78	mmu-miR-181c-4373115	mmu-miR-181c-5p	MIMAT0000674	27050.6		o
79	mmu-miR-340-3p-4395370	mmu-miR-340-3p	MIMAT0000586	25986		o
80	mmu-miR-18a#-002490	mmu-miR-18a-3p	MIMAT0004626	19116.1	1	-	21712985
81	mmu-miR-130b#-002460	mmu-miR-130b-5p	MIMAT0004583	18917.4		o
82	mmu-miR-187-4373307	mmu-miR-187-3p	MIMAT0000216	18813.6		-	21725366
83	mmu-miR-1930-121201_mat	mmu-miR-1930-5p	MIMAT0009393	17618.8		o
84	hsa-miR-9#-002231	mmu-miR-9-3p	MIMAT0000143	16097.4		o
85	mmu-miR-667-4386769	mmu-miR-667-3p	MIMAT0003734	14574.3		o
86	mmu-miR-188-5p-4395431	mmu-miR-188-5p	MIMAT0000217	13323.5		o
87	mmu-miR-199b-001131	mmu-miR-199b-5p	MIMAT0000672	12202.7		+	21283674, 21102440
88	mmu-miR-185-4395382	mmu-miR-185-5p	MIMAT0000214	11161.4		+	21712985
89	mmu-miR-450a-5p-4395414	mmu-miR-450a-5p	MIMAT0001546	10939.4		+	21125666
90	mmu-miR-1982.2-121154_mat	mmu-miR-1982.2-3p	MIMAT0009461	10471.6		o
91	hsa-let-7e#-002407	mmu-let-7e-3p	MIMAT0017016	9155.88		o
92	mmu-miR-361-4373035	mmu-miR-361-5p	MIMAT0000704	8351.54		o
93	hsa-let-7i#-002172	mmu-let-7i-3p	MIMAT0004520	8216.35		o
94	mmu-miR-16#-002489	mmu-miR-16-1-3p	MIMAT0004625	8141.43		o
95	hsa-miR-189-000488	mmu-miR-24-1-5p	MIMAT0000218	7800.24		o
96	mmu-miR-470#-002589	mmu-miR-470-3p	MIMAT0004760	7050.06		o
97	mmu-miR-465C-5P-002654	mmu-miR-465c-5p	MIMAT0004873	6279.75		o
98	mmu-miR-708-4395452	mmu-miR-708-5p	MIMAT0004828	5314.48		+	21532750
99	mmu-miR-7a-4378130	mmu-miR-7a-5p	MIMAT0000677	5148.97	2	o		0.05x median
100	mmu-let-7c-1#-002479	mmu-let-7c-1-3p	MIMAT0004622	4333.91		-	21057545, 19342382
101	mmu-miR-542-5p-4395693	mmu-miR-542-5p	MIMAT0003171	3745.07		o
102	hsa-miR-671-5p-197646_mat	mmu-miR-671-5p	MIMAT0003731	2745.4		o
103	mmu-miR-542-3p-4378101	mmu-miR-542-3p	MIMAT0003172	2545.96		o
104	mmu-miR-491-4381053	mmu-miR-491-5p	MIMAT0003486	2492.51		o
105	mmu-miR-804-002044	mmu-miR-804-3p	MIMAT0004210	2457.45		o
106	mmu-miR-544-4395680	mmu-miR-544-3p	MIMAT0004941	2395.82		o
107	mmu-miR-465a-3p-4395574	mmu-miR-465a-3p	MIMAT0004217	1795.44		o
108	mmu-miR-184-4373113	mmu-miR-184-3p	MIMAT0000213	1744.98		o
109	mmu-miR-7b-4395685	mmu-miR-7b-5p	MIMAT0000678	1478.62		o
110	mmu-miR-380-5p-4395731	mmu-miR-380-5p	MIMAT0000744	1043.29		o
111	mmu-miR-741-4395587	mmu-miR-741-3p	MIMAT0004236	524.176		o
			1x median	93713.7
			20x median	1.87427e+06
			0.05x median	4685.69
